# Supplementary material for: Human Cardiac Mesenchymal Stromal Cells From Right and Left Ventricles Display Differences in Number, Function, and Transcriptomic Profile
Source: Front Physiol. 2020 Jun 24;11:604. doi: 10.3389/fphys.2020.00604 (PMC7327120; doi:10.3389/fphys.2020.00604)
Supplement: FILE S1 — (a) Differential gene expression analysis in pair-wise left vs. right ventricle samples. The list shows annotations and statistics for all the genes detected by transcriptome RNA-Sequencing (IonS5, Thermo Fisher Scientific). Significant comparisons for an adjusted P-value < 0.05 are highlighted in green. Combined rank-score is calculated as the log2 fold-change (logFC) × LR. (b) Gene-set enrichment analysis (GSEA) using AllPathways on combined rank score of pair-wise differential expression analysis. The table lists AllPathways Gene Set Name, Database ID terms, and GSEA statistics for LEFT vs. RIGHT ventricles. Significant tests for a false discovery rate (FDR) < 0.05 are highlighted in green. (c) Legend_DE_analysis and Legend_GSEA. [file Data_Sheet_1.XLSX]

## Sheet: Pair-wise LV vs. RV DE analysis
Data Supplement 1a|Differential gene expression analysis in pair-wise Left vs. Right ventricle samples. The list shows annotations and statistics for all the genes detected by transcriptome RNA-Sequencing (IonS5, ThermoFisher). Significant comparisons for an adjusted P-Value < 0.05 are highlighted in green. Combined rank-score is calculated as the log2 fold-change (logFC) x LR.
HGNC_GeneName	Ensembl_GeneID	GeneType	Biotype	logFC	logCPM	LR	PValue	FDR	cs
CSF3	ENSG00000108342	protein_coding	PC	4.85442	9.61954	147.79	5.27361e-34	7.63935e-30	717.433
HGF	ENSG00000019991	protein_coding	PC	-2.28702	6.15345	120.916	3.98619e-28	2.8872e-24	-276.538
OLFM2	ENSG00000105088	protein_coding	PC	-2.66392	4.23513	117.679	2.03852e-27	9.84332e-24	-313.487
MGP	ENSG00000111341	protein_coding	PC	-2.70668	6.7117	115.971	4.82419e-27	1.74708e-23	-313.895
SOD3	ENSG00000109610	protein_coding	PC	-3.13278	6.91717	114.51	1.00768e-26	2.91946e-23	-358.734
OLFML1	ENSG00000183801	protein_coding	PC	-6.61101	3.28174	111.134	5.5303e-26	1.3352e-22	-734.708
SUSD2	ENSG00000099994	protein_coding	PC	-2.2183	5.54752	108.516	2.07121e-25	4.28621e-22	-240.722
MRVI1	ENSG00000072952	protein_coding	PC	-1.87901	4.83974	101.527	7.04894e-24	1.27639e-20	-190.771
CLEC14A	ENSG00000176435	protein_coding	PC	1.93008	4.73965	100.789	1.02345e-23	1.6473e-20	194.53
TP53I11	ENSG00000175274	protein_coding	PC	-1.71055	8.83008	91.1728	1.31659e-21	1.90722e-18	-155.956
CSF2	ENSG00000164400	protein_coding	PC	4.12812	4.40769	89.1783	3.60784e-21	4.75119e-18	368.139
ADAMTS15	ENSG00000166106	protein_coding	PC	-1.63768	5.28047	86.4771	1.41367e-20	1.70653e-17	-141.622
SLC24A3	ENSG00000185052	protein_coding	PC	-2.71178	4.07944	84.4473	3.94597e-20	4.39703e-17	-229.002
SECTM1	ENSG00000141574	protein_coding	PC	-1.69241	5.67561	83.4246	6.61917e-20	6.84895e-17	-141.189
HAPLN1	ENSG00000145681	protein_coding	PC	2.3332	5.44995	80.1429	3.48291e-19	3.36356e-16	186.99
NTN4	ENSG00000074527	protein_coding	PC	-1.71812	7.38688	77.6442	1.2338e-18	1.11705e-15	-133.402
LRRC32	ENSG00000137507	protein_coding	PC	-1.53196	7.27176	76.643	2.04828e-18	1.74537e-15	-117.414
RGS5	ENSG00000143248	protein_coding	PC	-2.10892	4.09046	72.4738	1.69267e-17	1.36222e-14	-152.841
IL24	ENSG00000162892	protein_coding	PC	2.42238	5.88419	72.3294	1.82117e-17	1.3885e-14	175.209
MASP1	ENSG00000127241	protein_coding	PC	-2.85891	3.66408	69.24	8.71831e-17	6.31467e-14	-197.951
FHOD3	ENSG00000134775	protein_coding	PC	1.39339	5.12034	68.8794	1.04674e-16	7.22051e-14	95.9761
PRDM16	ENSG00000142611	protein_coding	PC	-4.06676	1.34883	68.6273	1.18944e-16	7.8319e-14	-279.091
TINAGL1	ENSG00000142910	protein_coding	PC	-1.44056	6.8483	62.2855	2.971e-15	1.87122e-12	-89.7258
LMOD1	ENSG00000163431	protein_coding	PC	-1.76262	5.53945	62.0021	3.43084e-15	2.0708e-12	-109.286
EBF2	ENSG00000221818	protein_coding	PC	-2.03247	4.35868	61.868	3.67268e-15	2.1281e-12	-125.745
FBN2	ENSG00000138829	protein_coding	PC	-1.33259	5.14769	60.4874	7.40516e-15	4.0454e-12	-80.6051
EPB41L3	ENSG00000082397	protein_coding	PC	1.44788	5.903	60.4518	7.5401e-15	4.0454e-12	87.5271
PDE5A	ENSG00000138735	protein_coding	PC	-1.3444	4.93717	59.6507	1.1328e-14	5.86063e-12	-80.1942
IL32	ENSG00000008517	protein_coding	PC	1.60839	5.24844	58.6996	1.83675e-14	9.17488e-12	94.4122
IL1A	ENSG00000115008	protein_coding	PC	2.27606	6.19311	57.8613	2.81269e-14	1.35815e-11	131.696
KAZALD1	ENSG00000107821	protein_coding	PC	-1.83654	5.28631	57.6115	3.19347e-14	1.49228e-11	-105.806
FAM155A	ENSG00000204442	protein_coding	PC	-2.77436	2.00791	57.4504	3.46607e-14	1.56905e-11	-159.388
EPS8	ENSG00000151491	protein_coding	PC	-1.259	6.18071	56.6496	5.20804e-14	2.28617e-11	-71.3222
LIPG	ENSG00000101670	protein_coding	PC	1.38005	7.62376	56.3291	6.13012e-14	2.61179e-11	77.7371
S100A4	ENSG00000196154	protein_coding	PC	1.31432	6.45368	53.8937	2.11635e-13	8.75926e-11	70.8338
ENPP2	ENSG00000136960	protein_coding	PC	-1.9677	3.62573	52.7016	3.8828e-13	1.5624e-10	-103.701
GREM2	ENSG00000180875	protein_coding	PC	-3.27968	2.44472	52.3509	4.64196e-13	1.81739e-10	-171.694
KCNE4	ENSG00000152049	protein_coding	PC	-1.28155	4.94986	52.1309	5.19223e-13	1.93221e-10	-66.8086
ZNF423	ENSG00000102935	protein_coding	PC	-1.68638	4.17942	52.1018	5.26979e-13	1.93221e-10	-87.8632
ITGA10	ENSG00000143127	protein_coding	PC	-1.43109	4.57452	52.0775	5.33538e-13	1.93221e-10	-74.5277
SCUBE3	ENSG00000146197	protein_coding	PC	-1.62099	6.64648	50.9025	9.70694e-13	3.42963e-10	-82.5125
MEOX2	ENSG00000106511	protein_coding	PC	-1.95802	3.33082	50.4884	1.19871e-12	4.1344e-10	-98.8574
TENM2	ENSG00000145934	protein_coding	PC	4.95225	1.08922	50.3818	1.26562e-12	4.26366e-10	249.503
COL5A3	ENSG00000080573	protein_coding	PC	-1.42363	6.08233	50.0476	1.50058e-12	4.94031e-10	-71.2495
LXN	ENSG00000079257	protein_coding	PC	-1.13589	4.96863	49.3886	2.09963e-12	6.75896e-10	-56.0998
NOTCH3	ENSG00000074181	protein_coding	PC	-1.22534	8.15814	49.2917	2.20593e-12	6.94678e-10	-60.3989
NPTX1	ENSG00000171246	protein_coding	PC	-2.63424	6.59857	49.1547	2.36549e-12	7.29076e-10	-129.485
MAF	ENSG00000178573	protein_coding	PC	-2.83428	1.91075	48.8204	2.80507e-12	8.35655e-10	-138.371
DAAM2	ENSG00000146122	protein_coding	PC	-1.22834	5.50609	48.8044	2.82802e-12	8.35655e-10	-59.9485
KCNS2	ENSG00000156486	protein_coding	PC	-5.04601	2.53248	48.7657	2.88435e-12	8.35655e-10	-246.072
CACNA1H	ENSG00000196557	protein_coding	PC	-1.82804	3.96155	48.594	3.14833e-12	8.94249e-10	-88.8315
CCDC3	ENSG00000151468	protein_coding	PC	-3.50358	2.47547	47.9322	4.41206e-12	1.2291e-09	-167.934
PDE1A	ENSG00000115252	protein_coding	PC	-1.81711	4.51476	47.3608	5.9051e-12	1.61399e-09	-86.0601
SIX2	ENSG00000170577	protein_coding	PC	-2.3281	1.91636	47.227	6.32224e-12	1.696e-09	-109.949
ECM2	ENSG00000106823	protein_coding	PC	-2.30397	2.6657	46.7643	8.00596e-12	2.10862e-09	-107.743
CADM1	ENSG00000182985	protein_coding	PC	1.80488	3.12847	46.5977	8.71624e-12	2.2547e-09	84.1034
ANKH	ENSG00000154122	protein_coding	PC	-1.0577	6.38581	46.5265	9.0386e-12	2.29707e-09	-49.2112
FGD4	ENSG00000139132	protein_coding	PC	-1.5883	3.5264	46.2694	1.03062e-11	2.57406e-09	-73.4895
CACNA1C	ENSG00000151067	protein_coding	PC	-2.06668	3.08319	45.3278	1.66665e-11	4.09205e-09	-93.678
C5orf46	ENSG00000178776	protein_coding	PC	1.46052	3.97494	45.2375	1.74531e-11	4.21377e-09	66.0701
CALB2	ENSG00000172137	protein_coding	PC	2.11433	1.92212	44.9326	2.03937e-11	4.84301e-09	95.0021
ANGPT2	ENSG00000091879	protein_coding	PC	-2.86739	2.05123	44.7507	2.23783e-11	5.22858e-09	-128.318
NRP2	ENSG00000118257	protein_coding	PC	1.37524	6.64366	44.2011	2.96314e-11	6.81334e-09	60.7873
COL14A1	ENSG00000187955	protein_coding	PC	-2.22653	4.8535	43.9998	3.28406e-11	7.43326e-09	-97.9668
HSPB6	ENSG00000004776	protein_coding	PC	-1.15713	7.83476	43.6918	3.84388e-11	8.46825e-09	-50.5572
TSPAN13	ENSG00000106537	protein_coding	PC	1.0553	5.35964	43.6845	3.85824e-11	8.46825e-09	46.1003
FRMD4B	ENSG00000114541	protein_coding	PC	1.94937	1.91772	43.3209	4.64604e-11	1.00451e-08	84.4485
CXCL6	ENSG00000124875	protein_coding	PC	1.64129	9.50841	42.9732	5.54958e-11	1.18222e-08	70.5313
AQP1	ENSG00000240583	protein_coding	PC	-1.89064	2.87678	42.2217	8.14894e-11	1.71081e-08	-79.826
TBX15	ENSG00000092607	protein_coding	PC	1.7704	2.23693	41.992	9.16491e-11	1.89661e-08	74.3425
GPR68	ENSG00000119714	protein_coding	PC	1.4475	4.72823	41.8018	1.01009e-10	2.06087e-08	60.508
GALNT1	ENSG00000141429	protein_coding	PC	-1.07686	7.3964	41.3514	1.27178e-10	2.55874e-08	-44.5299
COL22A1	ENSG00000169436	protein_coding	PC	-1.52765	4.88718	41.2073	1.36911e-10	2.71684e-08	-62.9502
BNC1	ENSG00000169594	protein_coding	PC	1.84552	3.19542	40.3746	2.09653e-10	4.10411e-08	74.512
C2CD2	ENSG00000157617	protein_coding	PC	-1.00976	5.08874	40.1294	2.37687e-10	4.53067e-08	-40.521
PSD4	ENSG00000125637	protein_coding	PC	1.66482	2.1298	40.1293	2.37699e-10	4.53067e-08	66.8081
LZTS1	ENSG00000061337	protein_coding	PC	-1.95749	2.74332	39.6926	2.97247e-10	5.59211e-08	-77.6977
HMOX1	ENSG00000100292	protein_coding	PC	1.0734	7.92099	39.4692	3.3328e-10	6.14372e-08	42.3662
RASL11A	ENSG00000122035	protein_coding	PC	-1.69233	2.40993	39.4588	3.3505e-10	6.14372e-08	-66.7774
SYNE3	ENSG00000176438	protein_coding	PC	-1.22233	3.44837	38.9916	4.25634e-10	7.70716e-08	-47.6608
LAMA5	ENSG00000130702	protein_coding	PC	-1.2903	6.22545	38.9487	4.3509e-10	7.78113e-08	-50.2555
DTX4	ENSG00000110042	protein_coding	PC	2.01003	1.6454	38.6159	5.15971e-10	9.11506e-08	77.619
ANGPTL4	ENSG00000167772	protein_coding	PC	1.04668	6.79491	38.3317	5.96863e-10	1.04171e-07	40.1211
ALDH1A3	ENSG00000184254	protein_coding	PC	1.13264	6.87764	37.9123	7.39957e-10	1.27607e-07	42.941
CGREF1	ENSG00000138028	protein_coding	PC	-1.20911	3.92987	37.8694	7.56415e-10	1.28911e-07	-45.7884
LUM	ENSG00000139329	protein_coding	PC	-1.16771	5.66517	37.5194	9.05079e-10	1.52453e-07	-43.8119
LFNG	ENSG00000106003	protein_coding	PC	1.60343	2.70819	37.0561	1.14781e-09	1.91116e-07	59.4168
TMEM130	ENSG00000166448	protein_coding	PC	-2.36136	2.41168	36.8624	1.2677e-09	2.08681e-07	-87.0453
PDZK1IP1	ENSG00000162366	protein_coding	PC	3.52865	0.413373	36.6389	1.42168e-09	2.31398e-07	129.286
OCIAD2	ENSG00000145247	protein_coding	PC	1.03148	4.83709	36.4421	1.57265e-09	2.53127e-07	37.5894
OLFML2B	ENSG00000162745	protein_coding	PC	-1.38423	3.63865	36.3048	1.68745e-09	2.6729e-07	-50.2542
ABCA8	ENSG00000141338	protein_coding	PC	-0.990297	4.93277	36.2932	1.69755e-09	2.6729e-07	-35.941
IL1B	ENSG00000125538	protein_coding	PC	1.6922	10.5158	36.1252	1.85037e-09	2.8822e-07	61.1313
PLEK2	ENSG00000100558	protein_coding	PC	1.1933	4.58906	36.0025	1.97063e-09	3.03686e-07	42.962
ATP10A	ENSG00000206190	protein_coding	PC	-2.07566	3.03608	35.9347	2.04043e-09	3.11133e-07	-74.5881
MCTP2	ENSG00000140563	protein_coding	PC	2.4995	1.28205	35.8226	2.16122e-09	3.2612e-07	89.5385
TBX2	ENSG00000121068	protein_coding	PC	-1.03018	6.10963	35.6727	2.3341e-09	3.48576e-07	-36.7492
ALDH1A2	ENSG00000128918	protein_coding	PC	2.07736	0.502487	35.4466	2.6214e-09	3.87486e-07	73.6353
KCNMA1	ENSG00000156113	protein_coding	PC	-1.19259	4.42617	35.1551	3.04461e-09	4.45497e-07	-41.9257
EFHD1	ENSG00000115468	protein_coding	PC	-2.34718	1.83434	35.0424	3.226e-09	4.67318e-07	-82.2509
ZNF185	ENSG00000147394	protein_coding	PC	0.985196	5.92091	34.8915	3.48602e-09	4.99985e-07	34.3749
SULF1	ENSG00000137573	protein_coding	PC	-1.26477	8.09386	34.8457	3.56891e-09	5.06855e-07	-44.0719
HEYL	ENSG00000163909	protein_coding	PC	-2.34973	0.989875	34.689	3.86805e-09	5.44006e-07	-81.5099
UACA	ENSG00000137831	protein_coding	PC	-1.35742	5.48295	34.1944	4.98713e-09	6.94649e-07	-46.4162
FIBIN	ENSG00000176971	protein_coding	PC	1.08452	4.87052	34.087	5.27013e-09	7.27077e-07	36.968
RELN	ENSG00000189056	protein_coding	PC	-1.76806	5.16142	33.8718	5.88652e-09	8.04454e-07	-59.8872
FHL1	ENSG00000022267	protein_coding	PC	-1.05361	7.10603	33.6749	6.51368e-09	8.81843e-07	-35.4803
S100A16	ENSG00000188643	protein_coding	PC	1.03331	8.70615	33.6067	6.74606e-09	9.04846e-07	34.7262
CD248	ENSG00000174807	protein_coding	PC	-1.10457	8.13219	33.3712	7.61439e-09	1.01195e-06	-36.8607
RRAD	ENSG00000166592	protein_coding	PC	1.65292	2.64766	33.0038	9.19768e-09	1.21125e-06	54.5528
SCG5	ENSG00000166922	protein_coding	PC	1.43933	3.66728	32.8755	9.82527e-09	1.28224e-06	47.3186
CXXC5	ENSG00000171604	protein_coding	PC	-1.00757	5.10032	32.3699	1.27448e-08	1.64841e-06	-32.615
ADAMTSL1	ENSG00000178031	protein_coding	PC	-0.945805	5.64487	32.2094	1.38423e-08	1.77451e-06	-30.4638
CLDN14	ENSG00000159261	protein_coding	PC	2.00534	3.29959	31.9284	1.59962e-08	2.03264e-06	64.0273
RHBDF2	ENSG00000129667	protein_coding	PC	0.978	4.47439	31.739	1.76341e-08	2.22129e-06	31.0408
BMP2	ENSG00000125845	protein_coding	PC	1.33565	5.3472	31.5027	1.9916e-08	2.4871e-06	42.0766
LIN7A	ENSG00000111052	protein_coding	PC	-2.02676	1.90713	31.3317	2.17502e-08	2.69293e-06	-63.5018
ITGA1	ENSG00000213949	protein_coding	PC	-0.897037	4.68823	30.911	2.70142e-08	3.31633e-06	-27.7283
SNED1	ENSG00000162804	protein_coding	PC	-1.35859	6.53859	30.8724	2.75558e-08	3.35439e-06	-41.9431
GALNT16	ENSG00000100626	protein_coding	PC	-1.45954	2.47336	30.4504	3.42507e-08	4.13463e-06	-44.4435
AL022718.1	ENSG00000226532	processed_pseudogene	PSE	0.93199	4.47888	30.3463	3.61392e-08	4.32655e-06	28.2825
GLT8D2	ENSG00000120820	protein_coding	PC	-0.893084	4.75926	30.1895	3.91823e-08	4.65242e-06	-26.9618
TNFAIP3	ENSG00000118503	protein_coding	PC	1.10332	7.42663	29.8667	4.62786e-08	5.45034e-06	32.9524
KCNK2	ENSG00000082482	protein_coding	PC	-1.37645	3.02489	29.7295	4.96743e-08	5.80308e-06	-40.9212
STAC	ENSG00000144681	protein_coding	PC	-1.30868	3.53262	29.6268	5.23745e-08	6.06958e-06	-38.7721
FAIM2	ENSG00000135472	protein_coding	PC	-1.81694	2.55233	29.559	5.42395e-08	6.23582e-06	-53.7069
LINC01085	ENSG00000248698	transcribed_processed_pseudogene	PSE	-2.04484	2.53004	29.1211	6.79939e-08	7.75559e-06	-59.5479
ANXA3	ENSG00000138772	protein_coding	PC	1.60903	2.44045	29.0874	6.91851e-08	7.8298e-06	46.8024
SELENBP1	ENSG00000143416	protein_coding	PC	-0.863787	5.17336	29.003	7.22647e-08	8.09262e-06	-25.0524
SHISA3	ENSG00000178343	protein_coding	PC	-1.63606	1.88737	28.9934	7.26246e-08	8.09262e-06	-47.4349
TBX5-AS1	ENSG00000255399	antisense	LNC	2.09784	1.40914	28.9272	7.51511e-08	8.31022e-06	60.6845
AL109918.1	ENSG00000216775	transcribed_unprocessed_pseudogene	PSE	-1.14625	3.36024	28.8275	7.91203e-08	8.68285e-06	-33.0436
CA11	ENSG00000063180	protein_coding	PC	-1.37438	2.17796	28.6686	8.58865e-08	9.35453e-06	-39.4014
SLC8A1	ENSG00000183023	protein_coding	PC	-1.15561	3.11948	28.2861	1.04645e-07	1.1285e-05	-32.6877
NRXN3	ENSG00000021645	protein_coding	PC	-2.29689	1.76725	28.2764	1.05169e-07	1.1285e-05	-64.9478
ABTB2	ENSG00000166016	protein_coding	PC	0.914362	4.03658	28.1283	1.13533e-07	1.2093e-05	25.7195
PDLIM4	ENSG00000131435	protein_coding	PC	0.804854	5.90778	28.0292	1.19498e-07	1.26354e-05	22.5594
TSLP	ENSG00000145777	protein_coding	PC	-0.964043	3.76718	27.8437	1.31525e-07	1.38063e-05	-26.8425
AFF3	ENSG00000144218	protein_coding	PC	-2.26089	1.60769	27.3036	1.73887e-07	1.81218e-05	-61.7305
BACE2	ENSG00000182240	protein_coding	PC	0.826974	6.66792	27.1255	1.90669e-07	1.97288e-05	22.4321
PPL	ENSG00000118898	protein_coding	PC	-1.95987	2.8535	26.9352	2.10387e-07	2.16147e-05	-52.7895
CXCL12	ENSG00000107562	protein_coding	PC	-0.903269	8.58416	26.8974	2.14551e-07	2.18872e-05	-24.2956
MEG3	ENSG00000214548	lincRNA	LNC	1.15857	6.61114	26.6918	2.3863e-07	2.40507e-05	30.9243
TMEM178B	ENSG00000261115	protein_coding	PC	-2.28618	1.28471	26.6882	2.39079e-07	2.40507e-05	-61.014
CXCL1	ENSG00000163739	protein_coding	PC	1.58612	10.5387	26.6541	2.4334e-07	2.43105e-05	42.2766
UPP1	ENSG00000183696	protein_coding	PC	0.97513	4.20497	26.5881	2.5179e-07	2.49824e-05	25.9268
TMEM132A	ENSG00000006118	protein_coding	PC	1.08134	8.14566	26.4	2.77542e-07	2.73502e-05	28.5474
DCLK1	ENSG00000133083	protein_coding	PC	-1.91266	2.25645	26.1341	3.18511e-07	3.11754e-05	-49.9857
CCDC102B	ENSG00000150636	protein_coding	PC	-1.43123	2.20985	26.0983	3.24475e-07	3.15459e-05	-37.3526
KCNC4	ENSG00000116396	protein_coding	PC	0.81709	4.68907	25.9834	3.44368e-07	3.32568e-05	21.2308
SYNM	ENSG00000182253	protein_coding	PC	-1.17469	2.57254	25.9685	3.47036e-07	3.32925e-05	-30.505
APOE	ENSG00000130203	protein_coding	PC	-1.24545	4.05457	25.8893	3.61573e-07	3.44589e-05	-32.2437
EGFLAM	ENSG00000164318	protein_coding	PC	-1.71359	2.81686	25.7651	3.856e-07	3.65085e-05	-44.1508
FAM167A	ENSG00000154319	protein_coding	PC	1.02007	4.13629	25.6835	4.02254e-07	3.7838e-05	26.1989
ACTG2	ENSG00000163017	protein_coding	PC	-1.61015	3.28883	25.6425	4.10884e-07	3.84005e-05	-41.2884
PLAC9	ENSG00000189129	protein_coding	PC	-0.888333	4.16422	25.6161	4.1654e-07	3.86795e-05	-22.7557
PTPRB	ENSG00000127329	protein_coding	PC	1.00894	4.06018	25.5631	4.28145e-07	3.95039e-05	25.7916
ARHGAP44	ENSG00000006740	protein_coding	PC	-1.3146	2.51771	25.3629	4.74956e-07	4.35456e-05	-33.3422
ZC3H12A	ENSG00000163874	protein_coding	PC	1.0605	6.55826	25.123	5.37863e-07	4.9003e-05	26.643
SLC5A3	ENSG00000198743	protein_coding	PC	-1.03477	3.16673	24.4711	7.54342e-07	6.82963e-05	-25.3219
TNIP3	ENSG00000050730	protein_coding	PC	2.6374	0.787814	24.3046	8.22406e-07	7.39961e-05	64.1011
THSD4	ENSG00000187720	protein_coding	PC	-0.786129	6.03495	24.2802	8.32901e-07	7.42867e-05	-19.0874
CMAHP	ENSG00000168405	transcribed_unitary_pseudogene	PSE	-1.54716	2.0423	24.2508	8.45731e-07	7.42867e-05	-37.5199
CXCL8	ENSG00000169429	protein_coding	PC	1.22428	10.3658	24.2505	8.4585e-07	7.42867e-05	29.6894
ETV1	ENSG00000006468	protein_coding	PC	-0.915129	3.85168	24.2498	8.46148e-07	7.42867e-05	-22.1917
LRRN3	ENSG00000173114	protein_coding	PC	-1.7512	2.25225	24.2039	8.66559e-07	7.56203e-05	-42.3858
LINC00960	ENSG00000242516	lincRNA	LNC	1.57819	1.53986	24.1446	8.93643e-07	7.75169e-05	38.1048
SCN3A	ENSG00000153253	protein_coding	PC	-2.46888	1.35914	23.8649	1.03341e-06	8.84534e-05	-58.9194
ALPL	ENSG00000162551	protein_coding	PC	-1.41352	6.46582	23.8629	1.03447e-06	8.84534e-05	-33.7307
ANK3	ENSG00000151150	protein_coding	PC	-1.21534	6.64455	23.8563	1.03804e-06	8.84534e-05	-28.9933
POSTN	ENSG00000133110	protein_coding	PC	-1.43234	10.4063	23.7099	1.12004e-06	9.43326e-05	-33.9607
KLF4	ENSG00000136826	protein_coding	PC	-1.09579	4.17439	23.7099	1.12006e-06	9.43326e-05	-25.9811
AC090204.1	ENSG00000247134	lincRNA	LNC	-1.51611	1.54363	23.6847	1.13484e-06	9.50244e-05	-35.9084
CAND2	ENSG00000144712	protein_coding	PC	-1.74087	0.667169	23.6184	1.17457e-06	9.77866e-05	-41.1167
VGLL3	ENSG00000206538	protein_coding	PC	-0.906166	4.76244	23.6063	1.18201e-06	9.78438e-05	-21.3912
STXBP6	ENSG00000168952	protein_coding	PC	1.49895	2.01848	23.5033	1.24701e-06	0.000102637	35.2302
SOBP	ENSG00000112320	protein_coding	PC	-1.02674	3.34189	23.4911	1.25494e-06	0.000102706	-24.1192
GPRC5C	ENSG00000170412	protein_coding	PC	-1.18025	3.74213	23.3693	1.33698e-06	0.000108806	-27.5817
GFPT2	ENSG00000131459	protein_coding	PC	0.836365	7.70797	23.3056	1.38194e-06	0.000111836	19.492
GALNT5	ENSG00000136542	protein_coding	PC	-0.962323	7.26919	23.2488	1.4234e-06	0.000114552	-22.3728
NCOA7	ENSG00000111912	protein_coding	PC	-0.803014	5.23035	23.1388	1.50716e-06	0.000120623	-18.5808
RAPGEF5	ENSG00000136237	protein_coding	PC	-1.97039	2.34356	23.1035	1.53508e-06	0.000122182	-45.5229
CXCL5	ENSG00000163735	protein_coding	PC	2.54092	6.98901	22.8964	1.70968e-06	0.000135335	58.178
SERTAD4	ENSG00000082497	protein_coding	PC	-1.4403	2.6594	22.8768	1.72724e-06	0.000135982	-32.9495
MEST	ENSG00000106484	protein_coding	PC	-1.03536	6.96846	22.8479	1.75339e-06	0.000137295	-23.6559
TMEM233	ENSG00000224982	protein_coding	PC	1.43764	2.94674	22.7102	1.88365e-06	0.000146702	32.6491
CKB	ENSG00000166165	protein_coding	PC	-0.8329	4.45696	22.5828	2.01275e-06	0.000155918	-18.8092
IL11	ENSG00000095752	protein_coding	PC	1.35321	7.27441	22.4362	2.17245e-06	0.000167394	30.3609
SIM2	ENSG00000159263	protein_coding	PC	1.22411	5.08947	22.4091	2.20325e-06	0.000168869	27.4311
BCAM	ENSG00000187244	protein_coding	PC	-0.75665	4.75099	22.3599	2.26042e-06	0.000172339	-16.9186
HSPB7	ENSG00000173641	protein_coding	PC	-0.9455	5.27565	22.0425	2.66674e-06	0.000202254	-20.8412
CRYBG1	ENSG00000112297	protein_coding	PC	-1.44225	3.21631	21.861	2.93125e-06	0.000220798	-31.5291
MEOX1	ENSG00000005102	protein_coding	PC	2.27426	1.75818	21.8472	2.9524e-06	0.000220798	49.6863
AC004889.1	ENSG00000244198	antisense	LNC	2.43656	-0.498877	21.8443	2.95698e-06	0.000220798	53.2249
CST2	ENSG00000170369	protein_coding	PC	-4.31685	1.38042	21.8241	2.98815e-06	0.000221969	-94.2115
PRRT1	ENSG00000204314	protein_coding	PC	-1.70141	0.421408	21.8144	3.00331e-06	0.000221969	-37.1154
FABP4	ENSG00000170323	protein_coding	PC	-1.64421	1.989	21.7626	3.08554e-06	0.000226889	-35.7822
SH3RF3	ENSG00000172985	protein_coding	PC	-1.29434	3.31316	21.7511	3.10412e-06	0.000227102	-28.1533
KRT81	ENSG00000205426	protein_coding	PC	2.0542	1.54024	21.5932	3.37044e-06	0.000245348	44.3569
CARD11	ENSG00000198286	protein_coding	PC	1.13407	4.35994	21.5567	3.43516e-06	0.000248809	24.4467
FAM43A	ENSG00000185112	protein_coding	PC	-0.863095	6.93091	21.5238	3.49472e-06	0.000251863	-18.577
MEGF6	ENSG00000162591	protein_coding	PC	-0.916212	5.86569	21.3167	3.89333e-06	0.000279202	-19.5306
PLA2G4A	ENSG00000116711	protein_coding	PC	-0.782879	4.4376	21.2974	3.9327e-06	0.000280636	-16.6733
FOXF1	ENSG00000103241	protein_coding	PC	1.19609	2.00202	21.273	3.98303e-06	0.000282834	25.4444
ABLIM1	ENSG00000099204	protein_coding	PC	-1.07063	3.31716	20.8809	4.88741e-06	0.000345361	-22.3557
DMD	ENSG00000198947	protein_coding	PC	-1.11301	3.77182	20.8283	5.02358e-06	0.00035326	-23.1821
FAM163A	ENSG00000143340	protein_coding	PC	2.51091	3.69945	20.7993	5.10024e-06	0.000356918	52.2252
CDKN2B	ENSG00000147883	protein_coding	PC	-0.899991	3.24554	20.6965	5.38138e-06	0.000374782	-18.6267
DMBT1	ENSG00000187908	protein_coding	PC	2.14573	0.578611	20.6301	5.57119e-06	0.000386145	44.2667
OSR2	ENSG00000164920	protein_coding	PC	-1.02468	3.32188	20.5476	5.81672e-06	0.000401243	-21.0548
EPHB6	ENSG00000106123	protein_coding	PC	-1.37184	3.02713	20.5157	5.91444e-06	0.00040605	-28.1442
AL109628.1	ENSG00000259121	processed_pseudogene	PSE	1.02539	3.18393	20.3623	6.40802e-06	0.000437861	20.8793
CRLF1	ENSG00000006016	protein_coding	PC	-1.26894	7.76981	20.3268	6.5281e-06	0.000443972	-25.7935
ADGRF5	ENSG00000069122	protein_coding	PC	-2.21469	2.18108	20.2237	6.88931e-06	0.000466348	-44.7893
RF00002	ENSG00000283274	rRNA	SNC	-1.60096	2.41952	20.2052	6.95645e-06	0.000468703	-32.3477
VSIR	ENSG00000107738	protein_coding	PC	-0.981654	5.40275	20.1732	7.07366e-06	0.000474394	-19.8031
RPL26P6	ENSG00000229659	processed_pseudogene	PSE	0.984796	3.53064	20.1439	7.18291e-06	0.000479501	19.8376
ACVRL1	ENSG00000139567	protein_coding	PC	0.748673	4.98166	20.0977	7.35845e-06	0.000488966	15.0466
CRYAB	ENSG00000109846	protein_coding	PC	-0.949607	6.49393	19.9392	7.99422e-06	0.000528787	-18.9344
CXCL3	ENSG00000163734	protein_coding	PC	1.7878	6.8387	19.9177	8.08494e-06	0.000532357	35.6088
TRPC4	ENSG00000133107	protein_coding	PC	-1.19669	3.47498	19.8341	8.44619e-06	0.000553627	-23.7353
CPM	ENSG00000135678	protein_coding	PC	-1.13303	1.85762	19.7728	8.72165e-06	0.000569108	-22.4031
SEC14L2	ENSG00000100003	protein_coding	PC	0.709739	5.57825	19.7548	8.80407e-06	0.000571402	14.0207
CTSS	ENSG00000163131	protein_coding	PC	0.980956	4.63892	19.7479	8.83571e-06	0.000571402	19.3719
SLC1A4	ENSG00000115902	protein_coding	PC	-0.803725	4.0495	19.7382	8.88062e-06	0.000571754	-15.8641
SEMA3A	ENSG00000075213	protein_coding	PC	-0.984751	3.61317	19.7249	8.94271e-06	0.000573204	-19.4241
SLC25A23	ENSG00000125648	protein_coding	PC	-0.701957	5.5266	19.6614	9.24513e-06	0.000589508	-13.8014
NBL1	ENSG00000158747	protein_coding	PC	-0.7692	7.6648	19.6545	9.27846e-06	0.000589508	-15.1182
CORO2B	ENSG00000103647	protein_coding	PC	0.834489	6.12961	19.6441	9.32886e-06	0.000590122	16.3928
EGR1	ENSG00000120738	protein_coding	PC	-0.930976	5.44189	19.6128	9.48332e-06	0.000597284	-18.259
ADGRG1	ENSG00000205336	protein_coding	PC	-0.862614	4.87951	19.4155	1.05152e-05	0.000659407	-16.7481
CRISPLD1	ENSG00000121005	protein_coding	PC	1.78767	1.21654	19.39	1.06565e-05	0.000664885	34.663
TRO	ENSG00000067445	protein_coding	PC	-0.719895	4.21274	19.3832	1.06943e-05	0.000664885	-13.9539
CAV1	ENSG00000105974	protein_coding	PC	-0.767435	8.03319	19.3524	1.08683e-05	0.000672814	-14.8517
RPS4Y1	ENSG00000129824	protein_coding	PC	0.887367	7.66167	19.3372	1.09554e-05	0.000675317	17.1592
F2RL2	ENSG00000164220	protein_coding	PC	-0.743989	4.90758	19.286	1.12531e-05	0.000690731	-14.3485
RF00004	ENSG00000273694	snRNA	SNC	-1.49289	2.66632	19.2169	1.16676e-05	0.000713153	-28.6888
LIMS2	ENSG00000072163	protein_coding	PC	-0.940397	4.42484	19.1819	1.18833e-05	0.000723285	-18.0386
LPXN	ENSG00000110031	protein_coding	PC	1.15088	5.38604	19.1614	1.20117e-05	0.000728042	22.0524
DAW1	ENSG00000123977	protein_coding	PC	0.786867	4.55349	19.016	1.29625e-05	0.000782394	14.9631
HLA-F	ENSG00000204642	protein_coding	PC	-0.820856	4.22072	18.9359	1.35183e-05	0.000812559	-15.5437
LMO2	ENSG00000135363	protein_coding	PC	-0.710661	5.33674	18.8634	1.40418e-05	0.000840534	-13.4055
TBX5	ENSG00000089225	protein_coding	PC	1.96554	0.969331	18.842	1.42002e-05	0.00084652	37.0348
ATF5	ENSG00000169136	protein_coding	PC	0.778024	4.92879	18.8076	1.44591e-05	0.000858421	14.6328
RAB38	ENSG00000123892	protein_coding	PC	1.93074	0.498029	18.7344	1.5025e-05	0.000888374	36.1713
FMN2	ENSG00000155816	protein_coding	PC	-1.54339	2.30029	18.695	1.53384e-05	0.00089882	-28.8537
ELN	ENSG00000049540	protein_coding	PC	-1.38642	7.61399	18.6853	1.54163e-05	0.00089882	-25.9058
AP000547.3	ENSG00000283633	lincRNA	LNC	1.29547	1.27523	18.6836	1.54302e-05	0.00089882	24.204
CAMK1G	ENSG00000008118	protein_coding	PC	-1.59378	0.56983	18.6812	1.54498e-05	0.00089882	-29.7736
MEF2C	ENSG00000081189	protein_coding	PC	-0.963428	2.93222	18.5623	1.64445e-05	0.00095286	-17.8834
AL359918.1	ENSG00000228818	processed_pseudogene	PSE	0.672167	5.00002	18.5046	1.69497e-05	0.000978219	12.4382
SPAAR	ENSG00000235387	protein_coding	PC	1.55479	0.566246	18.4333	1.75953e-05	0.00101145	28.66
CDH5	ENSG00000179776	protein_coding	PC	0.75403	5.62878	18.2972	1.88988e-05	0.00108208	13.7966
STRA6	ENSG00000137868	protein_coding	PC	-2.01355	1.05275	18.2239	1.96395e-05	0.00112007	-36.6948
PCDH18	ENSG00000189184	protein_coding	PC	-0.74108	4.48974	18.198	1.99085e-05	0.00113096	-13.4862
APOL3	ENSG00000128284	protein_coding	PC	-0.906453	3.22818	18.1694	2.02103e-05	0.00114362	-16.4697
METTL7A	ENSG00000185432	protein_coding	PC	-1.25893	3.46317	18.095	2.10155e-05	0.00118212	-22.7802
LDB2	ENSG00000169744	protein_coding	PC	-1.02429	3.37795	18.0915	2.10539e-05	0.00118212	-18.531
CYB5R2	ENSG00000166394	protein_coding	PC	0.957242	3.66622	18.0618	2.13851e-05	0.00119608	17.2895
SERPINE1	ENSG00000106366	protein_coding	PC	0.943225	13.6921	18.0446	2.1579e-05	0.00120228	17.0201
GATA3	ENSG00000107485	protein_coding	PC	1.45708	0.578526	17.996	2.21375e-05	0.00122868	26.2215
AMPD3	ENSG00000133805	protein_coding	PC	1.20224	4.92315	17.9103	2.3156e-05	0.0012803	21.5325
EHF	ENSG00000135373	protein_coding	PC	2.54437	2.09693	17.8972	2.33161e-05	0.00128425	45.5372
FNDC1	ENSG00000164694	protein_coding	PC	1.41574	1.33001	17.8658	2.37049e-05	0.00130072	25.2932
IGFBP1	ENSG00000146678	protein_coding	PC	-5.04159	0.0771322	17.807	2.44477e-05	0.00133641	-89.7757
AHR	ENSG00000106546	protein_coding	PC	-0.688456	4.38688	17.769	2.49413e-05	0.00135827	-12.2332
RPS19P3	ENSG00000240463	processed_pseudogene	PSE	0.814338	4.51295	17.7204	2.55873e-05	0.00138823	14.4304
RASIP1	ENSG00000105538	protein_coding	PC	1.71473	1.06645	17.5704	2.76869e-05	0.00149654	30.1284
NFE2L3	ENSG00000050344	protein_coding	PC	1.32685	2.33485	17.5285	2.83033e-05	0.00152417	23.2577
GPNMB	ENSG00000136235	protein_coding	PC	0.83779	7.46418	17.5117	2.85544e-05	0.00153199	14.6711
B3GNT5	ENSG00000176597	protein_coding	PC	1.07108	2.5226	17.4902	2.88792e-05	0.0015437	18.7334
PKDCC	ENSG00000162878	protein_coding	PC	-0.816599	4.79213	17.4202	2.9963e-05	0.00159575	-14.2253
PCOLCE2	ENSG00000163710	protein_coding	PC	-0.70367	5.45475	17.3083	3.17804e-05	0.00168634	-12.1793
THBD	ENSG00000178726	protein_coding	PC	-0.866466	5.16978	17.3008	3.19047e-05	0.00168676	-14.9906
C16orf74	ENSG00000154102	protein_coding	PC	0.896937	4.27928	17.1322	3.4866e-05	0.00183661	15.3665
SEPT4	ENSG00000108387	protein_coding	PC	-1.24883	0.950038	17.1127	3.52252e-05	0.00184881	-21.3709
QPRT	ENSG00000103485	protein_coding	PC	-0.844305	4.16245	17.0893	3.56629e-05	0.00186503	-14.4286
FMO3	ENSG00000007933	protein_coding	PC	-1.97862	0.92056	17.0176	3.70345e-05	0.00192542	-33.6715
LHFPL6	ENSG00000183722	protein_coding	PC	-0.650679	5.91404	17.0151	3.70835e-05	0.00192542	-11.0714
PALM	ENSG00000099864	protein_coding	PC	-1.25078	3.91749	16.8391	4.06864e-05	0.00210202	-21.062
ITGA8	ENSG00000077943	protein_coding	PC	-2.19263	5.7848	16.835	4.07751e-05	0.00210202	-36.9128
PIM1	ENSG00000137193	protein_coding	PC	-0.685001	4.52976	16.8219	4.10572e-05	0.00210906	-11.523
CDCP1	ENSG00000163814	protein_coding	PC	1.05513	7.75928	16.7757	4.20693e-05	0.00214988	17.7006
RARRES2	ENSG00000106538	protein_coding	PC	1.74803	3.21421	16.7704	4.21872e-05	0.00214988	29.3151
POM121L9P	ENSG00000128262	transcribed_unprocessed_pseudogene	PSE	-1.27552	1.36318	16.7654	4.22971e-05	0.00214988	-21.3846
IL34	ENSG00000157368	protein_coding	PC	-1.45038	0.904063	16.7409	4.28479e-05	0.00217026	-24.2807
CCNA1	ENSG00000133101	protein_coding	PC	2.35178	1.88821	16.5794	4.66539e-05	0.0023548	38.9912
IGFBP4	ENSG00000141753	protein_coding	PC	-0.835392	11.2915	16.5509	4.73603e-05	0.00238216	-13.8265
COLEC11	ENSG00000118004	protein_coding	PC	-1.41464	0.736402	16.5	4.86507e-05	0.00243787	-23.3416
CETP	ENSG00000087237	protein_coding	PC	-1.74025	1.39784	16.494	4.88045e-05	0.00243787	-28.7037
ADGRL2	ENSG00000117114	protein_coding	PC	-0.686157	6.75376	16.4854	4.90253e-05	0.00244048	-11.3116
LAMA2	ENSG00000196569	protein_coding	PC	0.730132	6.9437	16.4743	4.93131e-05	0.0024464	12.0284
IL6	ENSG00000136244	protein_coding	PC	1.2579	9.59894	16.4271	5.05576e-05	0.00249958	20.6637
AC009549.1	ENSG00000270607	lincRNA	LNC	1.02644	2.7638	16.3584	5.24228e-05	0.00258298	16.791
AC022034.1	ENSG00000237807	lincRNA	LNC	-1.21596	1.89666	16.3366	5.30298e-05	0.00260403	-19.8646
PPIF	ENSG00000108179	protein_coding	PC	0.623863	6.65854	16.3185	5.35397e-05	0.00262019	10.1805
CAMK2D	ENSG00000145349	protein_coding	PC	-0.637044	5.84146	16.2548	5.53686e-05	0.00270057	-10.355
PRICKLE1	ENSG00000139174	protein_coding	PC	0.947061	2.37585	16.2481	5.55656e-05	0.00270108	15.3879
H19	ENSG00000130600	processed_transcript	LNC	-1.8193	3.67721	16.2266	5.61998e-05	0.00272278	-29.521
CPEB2	ENSG00000137449	protein_coding	PC	-0.690268	4.04553	16.2165	5.65007e-05	0.00272823	-11.1937
SLC45A1	ENSG00000162426	protein_coding	PC	-1.1958	1.60914	16.1558	5.83397e-05	0.00280767	-19.3191
MOCS1	ENSG00000124615	protein_coding	PC	-0.67479	5.26848	16.1319	5.908e-05	0.00283388	-10.8857
NUAK1	ENSG00000074590	protein_coding	PC	0.699448	5.82083	16.1176	5.9529e-05	0.00283839	11.2734
ABCA3	ENSG00000167972	protein_coding	PC	-0.910224	3.28941	16.1164	5.95658e-05	0.00283839	-14.6695
GBP2	ENSG00000162645	protein_coding	PC	-0.853455	4.16836	16.1033	5.99783e-05	0.00284868	-13.7435
PIGK	ENSG00000142892	protein_coding	PC	-0.634262	4.87098	16.0669	6.11446e-05	0.00288908	-10.1906
SORT1	ENSG00000134243	protein_coding	PC	-0.794762	4.57383	16.0635	6.12534e-05	0.00288908	-12.7667
ANGPT1	ENSG00000154188	protein_coding	PC	-0.791252	3.50065	16.0581	6.14275e-05	0.00288908	-12.706
RPS3AP47	ENSG00000205871	processed_pseudogene	PSE	0.89828	4.49154	16.0014	6.3295e-05	0.00296729	14.3738
ARHGEF5	ENSG00000050327	protein_coding	PC	1.08723	1.56574	15.9509	6.50084e-05	0.00303288	17.3423
PID1	ENSG00000153823	protein_coding	PC	0.916158	7.22192	15.9478	6.51128e-05	0.00303288	14.6107
F11R	ENSG00000158769	protein_coding	PC	0.837203	3.38368	15.929	6.57622e-05	0.0030533	13.3358
SGIP1	ENSG00000118473	protein_coding	PC	-1.02779	2.686	15.8675	6.79337e-05	0.00314405	-16.3085
FAM83G	ENSG00000188522	protein_coding	PC	0.609468	5.96726	15.8485	6.86225e-05	0.00316581	9.65912
IFITM2	ENSG00000185201	protein_coding	PC	-0.658836	7.63913	15.801	7.03646e-05	0.00323588	-10.4103
XG	ENSG00000124343	protein_coding	PC	-1.61938	2.42276	15.7883	7.08391e-05	0.00324739	-25.5673
PFKFB3	ENSG00000170525	protein_coding	PC	0.790725	6.1873	15.7539	7.21395e-05	0.0032929	12.457
CSPG4	ENSG00000173546	protein_coding	PC	-0.708946	5.93496	15.75	7.22866e-05	0.0032929	-11.1659
GUCY1B1	ENSG00000061918	protein_coding	PC	-1.39912	0.611804	15.7204	7.34287e-05	0.00333445	-21.9947
APOLD1	ENSG00000178878	protein_coding	PC	-1.01291	4.61857	15.7124	7.3738e-05	0.00333803	-15.9152
IRF2BPL	ENSG00000119669	protein_coding	PC	-0.628996	5.68752	15.6841	7.48503e-05	0.00337782	-9.86524
ALCAM	ENSG00000170017	protein_coding	PC	-0.675199	6.93086	15.6585	7.58694e-05	0.00341318	-10.5726
RBP1	ENSG00000114115	protein_coding	PC	1.33948	1.83228	15.5813	7.90313e-05	0.00354442	20.8708
NALCN	ENSG00000102452	protein_coding	PC	-1.25873	3.07999	15.5651	7.97138e-05	0.00356399	-19.5922
BST1	ENSG00000109743	protein_coding	PC	-0.737971	4.84372	15.5079	8.21597e-05	0.0036552	-11.4444
FBXO41	ENSG00000163013	protein_coding	PC	0.916442	2.7769	15.5057	8.22585e-05	0.0036552	14.21
MFAP5	ENSG00000197614	protein_coding	PC	0.843147	7.24121	15.4911	8.28961e-05	0.00367227	13.0612
RNA5-8SN3	ENSG00000275215	rRNA	SNC	-1.59787	2.38383	15.4685	8.38898e-05	0.00370116	-24.7167
SYTL3	ENSG00000164674	protein_coding	PC	0.976937	3.85853	15.4647	8.40591e-05	0.00370116	15.1081
POPDC3	ENSG00000132429	protein_coding	PC	1.14754	2.47974	15.3178	9.08551e-05	0.00398826	17.5779
GALNT15	ENSG00000131386	protein_coding	PC	-1.11335	2.11114	15.2655	9.34072e-05	0.00408791	-16.9958
DOK2	ENSG00000147443	protein_coding	PC	1.79741	0.302634	15.223	9.55339e-05	0.0041615	27.3619
HAND2-AS1	ENSG00000237125	antisense	LNC	1.04442	2.06506	15.2166	9.58587e-05	0.0041615	15.8926
SLC40A1	ENSG00000138449	protein_coding	PC	-1.10085	3.0555	15.2148	9.59507e-05	0.0041615	-16.7492
SLC14A1	ENSG00000141469	protein_coding	PC	-1.42985	5.07352	15.1147	0.000101175	0.00437498	-21.6117
RARRES1	ENSG00000118849	protein_coding	PC	-1.04228	2.2898	15.0845	0.000102804	0.00443219	-15.7223
SGK1	ENSG00000118515	protein_coding	PC	0.633473	7.44021	14.9963	0.00010772	0.00463035	9.49978
ADIRF	ENSG00000148671	protein_coding	PC	-0.637861	4.99104	14.9872	0.000108243	0.0046391	-9.55974
GDF5	ENSG00000125965	protein_coding	PC	-0.905919	3.32967	14.9755	0.000108914	0.00465404	-13.5666
RPL13AP25	ENSG00000136149	processed_pseudogene	PSE	0.704118	6.70659	14.9643	0.000109563	0.00466801	10.5367
ENDOD1	ENSG00000149218	protein_coding	PC	-0.602298	5.93027	14.923	0.000111992	0.00473442	-8.98806
ANKRD28	ENSG00000206560	protein_coding	PC	-0.654031	4.02594	14.9212	0.000112096	0.00473442	-9.75892
ITGA11	ENSG00000137809	protein_coding	PC	-0.644383	7.85361	14.9211	0.000112102	0.00473442	-9.6149
PRSS12	ENSG00000164099	protein_coding	PC	-0.735066	5.40037	14.8368	0.000117223	0.0049363	-10.9061
PRUNE2	ENSG00000106772	protein_coding	PC	-0.879188	4.69966	14.7777	0.000120959	0.00507008	-12.9924
KIAA0513	ENSG00000135709	protein_coding	PC	-0.621407	4.46406	14.7755	0.000121099	0.00507008	-9.18159
AC079949.2	ENSG00000278266	lincRNA	LNC	2.15406	1.80571	14.7446	0.0001231	0.00513898	31.7607
PITPNC1	ENSG00000154217	protein_coding	PC	-0.890563	4.71465	14.7209	0.000124657	0.00518903	-13.1099
COL8A1	ENSG00000144810	protein_coding	PC	-0.727785	9.12777	14.6809	0.000127331	0.00528515	-10.6845
PTN	ENSG00000105894	protein_coding	PC	-0.804254	3.14362	14.6296	0.000130844	0.00541546	-11.7659
TBX2-AS1	ENSG00000267280	antisense	LNC	-1.13036	1.43765	14.6132	0.000131988	0.00542632	-16.5182
PRKY	ENSG00000099725	protein_coding	PC	1.28681	2.57276	14.6117	0.000132093	0.00542632	18.8025
KDM5D	ENSG00000012817	protein_coding	PC	1.02756	4.01033	14.6097	0.00013223	0.00542632	15.0124
PDGFRB	ENSG00000113721	protein_coding	PC	-1.00409	7.54616	14.5868	0.000133846	0.00547712	-14.6465
PPARG	ENSG00000132170	protein_coding	PC	-0.845937	3.62109	14.5755	0.000134652	0.00549455	-12.33
ACTA2	ENSG00000107796	protein_coding	PC	-0.760868	9.61243	14.543	0.000136999	0.0055649	-11.0653
MLPH	ENSG00000115648	protein_coding	PC	-0.866176	4.06617	14.541	0.000137144	0.0055649	-12.595
TFPI	ENSG00000003436	protein_coding	PC	-0.782531	7.00086	14.529	0.000138018	0.00558473	-11.3694
TGM2	ENSG00000198959	protein_coding	PC	0.79139	11.2102	14.5093	0.000139469	0.00562454	11.4825
COL4A4	ENSG00000081052	protein_coding	PC	1.00861	3.98224	14.5051	0.000139779	0.00562454	14.63
CCR10	ENSG00000184451	protein_coding	PC	-1.02194	2.14983	14.4977	0.000140333	0.0056312	-14.8157
CARMIL1	ENSG00000079691	protein_coding	PC	-0.656237	4.39628	14.4136	0.000146736	0.00587189	-9.45876
SLC49A3	ENSG00000169026	protein_coding	PC	1.20729	1.66688	14.4047	0.000147436	0.00588363	17.3907
RNF152	ENSG00000176641	protein_coding	PC	-0.723081	3.45905	14.3497	0.000151801	0.00604119	-10.376
CALHM2	ENSG00000138172	protein_coding	PC	-0.684602	5.11399	14.333	0.000153157	0.00607845	-9.8124
EIF5AL1	ENSG00000253626	protein_coding	PC	0.585646	5.47387	14.3136	0.00015474	0.00612449	8.38272
PCDHGA5	ENSG00000253485	protein_coding	PC	-1.3281	0.921233	14.2622	0.000159027	0.00627703	-18.9417
PC	ENSG00000173599	protein_coding	PC	-0.667506	4.74398	14.2146	0.000163099	0.00642024	-9.48835
RPS20P2	ENSG00000219274	processed_pseudogene	PSE	1.01494	1.89715	14.1964	0.000164687	0.00646519	14.4085
ANKRD6	ENSG00000135299	protein_coding	PC	0.860762	3.17892	14.1445	0.00016929	0.00660764	12.1751
FOXD1	ENSG00000251493	protein_coding	PC	0.740997	4.58889	14.1406	0.000169639	0.00660764	10.4782
NEFM	ENSG00000104722	protein_coding	PC	-1.71046	5.94269	14.1401	0.000169684	0.00660764	-24.1862
ITGA7	ENSG00000135424	protein_coding	PC	-1.31865	5.48678	14.085	0.000174735	0.00678609	-18.5731
SLC2A12	ENSG00000146411	protein_coding	PC	-1.05615	1.68824	14.0393	0.000179031	0.00693434	-14.8276
LPIN3	ENSG00000132793	protein_coding	PC	0.668095	3.72351	13.9826	0.000184506	0.00712736	9.34174
EDNRA	ENSG00000151617	protein_coding	PC	-0.671584	3.74938	13.9597	0.00018677	0.00719561	-9.37512
LGALSL	ENSG00000119862	protein_coding	PC	-1.2106	1.68145	13.9052	0.000192264	0.00738762	-16.8337
NUPR1	ENSG00000176046	protein_coding	PC	-0.612717	6.96234	13.84	0.000199048	0.00762611	-8.48003
PTPN3	ENSG00000070159	protein_coding	PC	-1.20844	1.81587	13.8337	0.000199723	0.00762611	-16.7171
LRRC15	ENSG00000172061	protein_coding	PC	0.771182	3.87584	13.8306	0.00020005	0.00762611	10.6659
PAPPA2	ENSG00000116183	protein_coding	PC	-1.29202	1.58913	13.8171	0.000201499	0.00766119	-17.8519
LINC02056	ENSG00000248371	lincRNA	LNC	1.44188	-0.0295717	13.762	0.000207489	0.00786827	19.8432
PRR16	ENSG00000184838	protein_coding	PC	-0.873154	3.50634	13.7558	0.000208177	0.00787376	-12.0109
PDLIM5	ENSG00000163110	protein_coding	PC	-0.644618	7.18179	13.7376	0.000210199	0.00792952	-8.85554
AL590617.2	ENSG00000225177	antisense	LNC	-1.12569	1.54914	13.7317	0.000210871	0.00793422	-15.4575
AC004817.3	ENSG00000269927	lincRNA	LNC	1.55115	1.27526	13.7054	0.000213834	0.00802488	21.2592
ATOH8	ENSG00000168874	protein_coding	PC	-0.654359	6.17857	13.6902	0.000215577	0.00806939	-8.9583
RN7SL3	ENSG00000278771	misc_RNA	LNC	-0.741151	3.33748	13.6706	0.000217839	0.00813303	-10.132
PDGFB	ENSG00000100311	protein_coding	PC	-1.51273	1.58095	13.6619	0.000218845	0.00814957	-20.6668
CADM4	ENSG00000105767	protein_coding	PC	-0.912341	2.34599	13.6346	0.000222055	0.00824792	-12.4394
RALA	ENSG00000006451	protein_coding	PC	0.637964	6.71687	13.5834	0.000228192	0.00843909	8.66573
CACNA1A	ENSG00000141837	protein_coding	PC	-1.18385	3.11459	13.582	0.000228367	0.00843909	-16.079
PTPN13	ENSG00000163629	protein_coding	PC	-0.637082	3.86149	13.5533	0.000231879	0.00854707	-8.63459
CLEC2B	ENSG00000110852	protein_coding	PC	1.03441	2.52849	13.5476	0.000232587	0.0085514	14.0138
RASGRF2	ENSG00000113319	protein_coding	PC	0.87151	2.90264	13.5206	0.000235962	0.00865353	11.7833
MIR100HG	ENSG00000255248	processed_transcript	LNC	-0.694035	4.79307	13.5101	0.000237277	0.0086798	-9.37651
GLIS2	ENSG00000126603	protein_coding	PC	-0.587164	4.88598	13.4971	0.000238927	0.00871811	-7.92504
ARHGAP6	ENSG00000047648	protein_coding	PC	-1.19271	2.53395	13.4335	0.000247177	0.00899649	-16.0222
PHTF2	ENSG00000006576	protein_coding	PC	-0.657027	3.81362	13.4155	0.000249556	0.00905621	-8.81434
TUFT1	ENSG00000143367	protein_coding	PC	0.642599	4.15928	13.4116	0.000250068	0.00905621	8.6183
PROS1	ENSG00000184500	protein_coding	PC	-0.628153	4.25958	13.3451	0.000259105	0.00936009	-8.38273
SLC22A4	ENSG00000197208	protein_coding	PC	0.82695	3.01005	13.3077	0.000264321	0.00952477	11.0048
CCL11	ENSG00000172156	protein_coding	PC	1.43194	2.14484	13.2844	0.000267628	0.00962001	19.0225
ZNF296	ENSG00000170684	protein_coding	PC	1.73932	-0.238663	13.2462	0.000273133	0.00978869	23.0393
HSP90AB3P	ENSG00000183199	processed_pseudogene	PSE	0.55486	5.50837	13.2425	0.000273672	0.00978869	7.34773
LPP	ENSG00000145012	protein_coding	PC	-0.6092	5.32574	13.2261	0.000276081	0.00982821	-8.05732
RPL37P2	ENSG00000239559	processed_pseudogene	PSE	0.634643	4.42567	13.2231	0.000276513	0.00982821	8.39197
NDUFA11	ENSG00000174886	protein_coding	PC	0.570018	5.30261	13.2211	0.000276813	0.00982821	7.53628
UCN2	ENSG00000145040	protein_coding	PC	1.53595	0.444875	13.1971	0.000280386	0.00986851	20.2701
RNF126	ENSG00000070423	protein_coding	PC	0.552207	5.51137	13.1969	0.000280411	0.00986851	7.28742
RARB	ENSG00000077092	protein_coding	PC	-0.674667	3.69871	13.1955	0.000280627	0.00986851	-8.90254
CNIH3	ENSG00000143786	protein_coding	PC	0.698169	5.11473	13.1952	0.000280673	0.00986851	9.21245
ADAMTS7	ENSG00000136378	protein_coding	PC	-0.616267	5.95651	13.1694	0.000284552	0.00998068	-8.11589
IER3	ENSG00000137331	protein_coding	PC	0.743783	8.97494	13.152	0.000287214	0.0100497	9.78223
COL18A1	ENSG00000182871	protein_coding	PC	-0.699775	7.61686	13.1159	0.000292801	0.0102205	-9.17818
DARS-AS1	ENSG00000231890	antisense	LNC	1.22392	0.45283	13.0771	0.000298924	0.0104092	16.0053
ADAM12	ENSG00000148848	protein_coding	PC	0.57362	7.08848	13.0519	0.000302972	0.0105248	7.48685
NDUFB2-AS1	ENSG00000240889	antisense	LNC	1.29883	-0.0509057	12.9436	0.000321024	0.0111252	16.8115
PTHLH	ENSG00000087494	protein_coding	PC	-1.48615	1.98432	12.912	0.000326474	0.0112871	-19.1892
OMA1	ENSG00000162600	protein_coding	PC	-0.939067	1.73232	12.8774	0.000332565	0.0114703	-12.0928
KRT17	ENSG00000128422	protein_coding	PC	1.26654	1.16545	12.8219	0.000342585	0.0117879	16.2395
TPTEP1	ENSG00000100181	transcribed_unprocessed_pseudogene	PSE	0.844336	2.94492	12.7322	0.000359423	0.0123379	10.7502
ITPKB	ENSG00000143772	protein_coding	PC	0.728725	4.61301	12.6815	0.000369282	0.0126464	9.24136
AC110597.1	ENSG00000260578	lincRNA	LNC	-1.33758	-0.0902378	12.6578	0.00037401	0.0127613	-16.9307
AL079342.1	ENSG00000220130	processed_pseudogene	PSE	0.970674	2.09627	12.6558	0.000374398	0.0127613	12.2847
PRRX1	ENSG00000116132	protein_coding	PC	-0.658788	6.50938	12.651	0.000375371	0.0127644	-8.3343
CASC4	ENSG00000166734	protein_coding	PC	-0.543715	5.26869	12.6448	0.000376605	0.0127763	-6.87518
IFIH1	ENSG00000115267	protein_coding	PC	-1.03908	1.62775	12.6276	0.000380086	0.0128551	-13.1212
PLIN2	ENSG00000147872	protein_coding	PC	0.662516	7.74341	12.6246	0.000380701	0.0128551	8.36401
SNHG15	ENSG00000232956	lincRNA	LNC	0.62268	3.68608	12.6145	0.000382756	0.0128944	7.85483
RTL5	ENSG00000242732	protein_coding	PC	-0.726708	3.54046	12.5995	0.00038585	0.0129426	-9.15616
FLOT1	ENSG00000137312	protein_coding	PC	-0.620792	7.0501	12.5989	0.000385974	0.0129426	-7.82129
BTN3A2	ENSG00000186470	protein_coding	PC	-0.689356	5.03539	12.5798	0.000389938	0.0130262	-8.67196
RNA5-8SN2	ENSG00000278233	rRNA	SNC	-1.31424	2.53977	12.5782	0.000390265	0.0130262	-16.5308
KLF5	ENSG00000102554	protein_coding	PC	0.992815	2.5849	12.5673	0.000392547	0.0130723	12.477
ITGB1BP2	ENSG00000147166	protein_coding	PC	-1.488	2.09267	12.4927	0.000408539	0.0135736	-18.5892
FGD5	ENSG00000154783	protein_coding	PC	2.03449	0.616019	12.4819	0.00041092	0.013592	25.3943
AL513523.1	ENSG00000223599	processed_pseudogene	PSE	1.0889	1.67577	12.4757	0.000412282	0.013592	13.5848
CDH1	ENSG00000039068	protein_coding	PC	1.28347	1.18793	12.4734	0.000412794	0.013592	16.0091
NEGR1	ENSG00000172260	protein_coding	PC	-0.671661	3.71871	12.4714	0.000413231	0.013592	-8.37655
NLGN4Y	ENSG00000165246	protein_coding	PC	1.42185	2.67183	12.4689	0.000413784	0.013592	17.7289
RASSF8	ENSG00000123094	protein_coding	PC	-0.621497	5.07082	12.4436	0.000419425	0.0137386	-7.73367
FKBP1C	ENSG00000198225	protein_coding	PC	0.546543	5.25352	12.4402	0.000420184	0.0137386	6.79912
LSP1P4	ENSG00000143429	transcribed_unprocessed_pseudogene	PSE	0.889978	2.39612	12.4362	0.000421092	0.0137386	11.0679
KLHL5	ENSG00000109790	protein_coding	PC	-0.578264	5.5115	12.4002	0.000429292	0.0139746	-7.17058
ROR1	ENSG00000185483	protein_coding	PC	-0.876627	3.85619	12.3953	0.000430426	0.0139802	-10.866
SLC2A1	ENSG00000117394	protein_coding	PC	0.824244	7.86474	12.3524	0.000440414	0.0142726	10.1814
RARG	ENSG00000172819	protein_coding	PC	-0.555447	5.61158	12.3419	0.000442896	0.014321	-6.85529
TMEM246	ENSG00000165152	protein_coding	PC	-0.925239	2.77552	12.2898	0.000455435	0.0146732	-11.371
GGT5	ENSG00000099998	protein_coding	PC	-0.734197	5.6536	12.2883	0.000455814	0.0146732	-9.02201
LINC01411	ENSG00000249306	lincRNA	LNC	1.71745	1.95303	12.2672	0.000460993	0.014807	21.0683
PES1P2	ENSG00000229268	processed_pseudogene	PSE	1.21455	0.1445	12.2525	0.000464636	0.014891	14.8813
RPS19P7	ENSG00000228462	processed_pseudogene	PSE	0.907651	1.6716	12.2051	0.000476578	0.01524	11.078
SERTAD4-AS1	ENSG00000203706	antisense	LNC	-1.25324	1.34011	12.18	0.000483042	0.0154127	-15.2645
C4orf48	ENSG00000243449	protein_coding	PC	0.726937	4.28908	12.1739	0.000484635	0.0154295	8.84964
GRAMD1C	ENSG00000178075	protein_coding	PC	-1.12353	0.89002	12.1532	0.000490039	0.0155673	-13.6544
CAV2	ENSG00000105971	protein_coding	PC	-0.619427	5.8999	12.1461	0.000491893	0.015592	-7.52365
ICAM1	ENSG00000090339	protein_coding	PC	0.624347	7.48376	12.1353	0.00049477	0.015649	7.57662
FGF7	ENSG00000140285	protein_coding	PC	1.32588	3.54859	12.0964	0.000505201	0.0159441	16.0383
LYN	ENSG00000254087	protein_coding	PC	0.67392	4.27567	12.068	0.000512948	0.0161534	8.13287
STON1	ENSG00000243244	protein_coding	PC	-0.886693	1.94471	12.0555	0.000516406	0.0161934	-10.6895
AHRR	ENSG00000286169	protein_coding	PC	-0.660226	5.20375	12.0553	0.000516453	0.0161934	-7.95922
PTGFR	ENSG00000122420	protein_coding	PC	-0.977826	2.47012	12.0355	0.000521981	0.0163314	-11.7686
COPZ2	ENSG00000005243	protein_coding	PC	-0.53572	6.14848	12.0257	0.000524726	0.0163819	-6.44239
STAMBPL1	ENSG00000138134	protein_coding	PC	-0.695162	3.26389	12.0063	0.000530207	0.0165174	-8.34633
SLC44A1	ENSG00000070214	protein_coding	PC	-0.528199	6.11135	11.9689	0.000540963	0.0168163	-6.32195
SLC25A25-AS1	ENSG00000234771	antisense	LNC	1.1128	0.191939	11.9399	0.000549453	0.0170436	13.2867
NDRG4	ENSG00000103034	protein_coding	PC	0.833628	4.41439	11.9161	0.000556513	0.0172257	9.93359
SLIT3	ENSG00000184347	protein_coding	PC	-0.92178	6.49495	11.9093	0.000558546	0.0172518	-10.9777
PYGM	ENSG00000068976	protein_coding	PC	-1.45378	1.54489	11.8964	0.000562412	0.0172726	-17.2948
HSD17B14	ENSG00000087076	protein_coding	PC	1.04373	0.963957	11.8952	0.000562786	0.0172726	12.4154
RPP25	ENSG00000178718	protein_coding	PC	0.599423	5.44142	11.8952	0.000562795	0.0172726	7.13024
COX7A1	ENSG00000161281	protein_coding	PC	-0.582411	4.73393	11.8888	0.000564725	0.0172951	-6.92417
TMEM59L	ENSG00000105696	protein_coding	PC	-0.773025	4.58909	11.8817	0.000566891	0.0173248	-9.18482
RNA5-8SN1	ENSG00000278189	rRNA	SNC	-1.13569	2.39784	11.859	0.000573826	0.0174999	-13.4681
HLTF	ENSG00000071794	protein_coding	PC	-0.611232	3.71625	11.8514	0.000576182	0.0175348	-7.24396
FAM171B	ENSG00000144369	protein_coding	PC	-0.756033	2.95981	11.8438	0.000578541	0.0175697	-8.9543
ADAMTS2	ENSG00000087116	protein_coding	PC	-0.57714	8.17303	11.8101	0.000589101	0.017853	-6.81608
LINC00839	ENSG00000185904	lincRNA	LNC	0.885935	3.20512	11.7889	0.00059584	0.0180195	10.4442
PIK3CD	ENSG00000171608	protein_coding	PC	0.619074	5.89525	11.6462	0.000643347	0.0193702	7.20985
BGN	ENSG00000182492	protein_coding	PC	-0.664504	10.3146	11.6439	0.00064415	0.0193702	-7.73739
ABCG2	ENSG00000118777	protein_coding	PC	-1.21556	1.14145	11.6418	0.000644877	0.0193702	-14.1512
SH2D4A	ENSG00000104611	protein_coding	PC	0.583468	4.77873	11.6356	0.000647009	0.0193702	6.78901
PLCXD1	ENSG00000182378	protein_coding	PC	0.579248	4.08556	11.6351	0.000647189	0.0193702	6.73961
SOX17	ENSG00000164736	protein_coding	PC	0.822687	4.52146	11.5052	0.000694024	0.020708	9.46516
PRKG1	ENSG00000185532	protein_coding	PC	-0.751455	3.71346	11.5032	0.000694746	0.020708	-8.64417
CYB561A3	ENSG00000162144	protein_coding	PC	0.587246	7.61816	11.4973	0.000696988	0.0207102	6.75172
SLC6A9	ENSG00000196517	protein_coding	PC	-0.886755	3.76665	11.4936	0.000698377	0.0207102	-10.192
ITGA4	ENSG00000115232	protein_coding	PC	-0.685085	4.92004	11.4916	0.000699108	0.0207102	-7.87273
MDFIC	ENSG00000135272	protein_coding	PC	-0.582852	4.27115	11.4583	0.000711757	0.0209665	-6.67849
SNTB1	ENSG00000172164	protein_coding	PC	-0.5939	4.2499	11.4539	0.00071346	0.0209665	-6.80244
RRP9	ENSG00000114767	protein_coding	PC	0.529936	5.63575	11.4536	0.000713546	0.0209665	6.06969
TMEM154	ENSG00000170006	protein_coding	PC	1.34058	1.51637	11.4536	0.000713549	0.0209665	15.3545
KREMEN1	ENSG00000183762	protein_coding	PC	0.62697	3.98956	11.4467	0.00071621	0.021001	7.17674
PLD1	ENSG00000075651	protein_coding	PC	-0.632648	4.0973	11.443	0.000717625	0.021001	-7.23941
CPNE5	ENSG00000124772	protein_coding	PC	1.78673	0.42693	11.4372	0.000719893	0.0210249	20.4352
CCPG1	ENSG00000260916	protein_coding	PC	-0.710247	2.89115	11.4305	0.000722495	0.0210584	-8.11846
TRIM14	ENSG00000106785	protein_coding	PC	0.784886	2.77083	11.4267	0.000723947	0.0210584	8.96869
SNAI1	ENSG00000124216	protein_coding	PC	0.541405	5.07701	11.4056	0.00073223	0.0212567	6.17505
PIEZO2	ENSG00000154864	protein_coding	PC	-1.51672	2.01608	11.4019	0.000733698	0.0212567	-17.2935
COL3A1	ENSG00000168542	protein_coding	PC	-0.91084	12.1026	11.3731	0.000745134	0.0215449	-10.3591
PAG1	ENSG00000076641	protein_coding	PC	-0.731872	3.23997	11.3654	0.000748232	0.0215914	-8.31805
CARD16	ENSG00000204397	protein_coding	PC	-0.888982	1.66574	11.3477	0.00075543	0.0217558	-10.0879
MRPS6	ENSG00000243927	protein_coding	PC	-0.577962	4.34487	11.3117	0.000770185	0.0221367	-6.53775
VWCE	ENSG00000167992	protein_coding	PC	0.6965	3.60296	11.3031	0.000773777	0.0221959	7.87262
EGFL7	ENSG00000172889	protein_coding	PC	0.548691	5.20134	11.2847	0.000781494	0.022373	6.1918
NR2F2	ENSG00000185551	protein_coding	PC	-0.55959	6.40277	11.2546	0.00079425	0.0226933	-6.29797
PRXL2A	ENSG00000122378	protein_coding	PC	-0.826294	4.815	11.2265	0.000806369	0.0229942	-9.2764
ETS2	ENSG00000157557	protein_coding	PC	0.708929	6.16818	11.219	0.000809652	0.0230425	7.95346
PDGFRL	ENSG00000104213	protein_coding	PC	-1.19059	4.27532	11.1727	0.000830118	0.0235786	-13.3021
LCTL	ENSG00000188501	protein_coding	PC	0.99102	2.34671	11.1338	0.000847701	0.0240309	11.0338
AUTS2	ENSG00000158321	protein_coding	PC	0.925942	2.12765	11.114	0.00085677	0.0242406	10.291
FAM83H	ENSG00000180921	protein_coding	PC	0.714609	3.25612	11.0985	0.000863991	0.0243972	7.93107
SYNPO2	ENSG00000172403	protein_coding	PC	-0.632693	4.14384	11.0945	0.000865835	0.0244017	-7.01942
CDH19	ENSG00000071991	protein_coding	PC	1.7324	0.118516	11.0662	0.000879153	0.0247289	19.171
SH2D2A	ENSG00000027869	protein_coding	PC	1.21317	3.06129	11.0503	0.000886746	0.0248942	13.4058
ATL1	ENSG00000198513	protein_coding	PC	1.38408	0.392433	11.0431	0.000890168	0.0249419	15.2845
KCND1	ENSG00000102057	protein_coding	PC	-0.906291	1.62623	10.9984	0.000911895	0.0255014	-9.96777
SALL2	ENSG00000165821	protein_coding	PC	-0.670497	3.61791	10.9922	0.000914954	0.0255376	-7.37025
APOOL	ENSG00000155008	protein_coding	PC	-0.770126	2.52114	10.9677	0.000927158	0.0258106	-8.44648
RAB5IF	ENSG00000101084	protein_coding	PC	0.756449	2.98344	10.9614	0.000930304	0.0258106	8.29173
RDH5	ENSG00000135437	protein_coding	PC	-1.62329	0.617358	10.9565	0.000932767	0.0258106	-17.7856
HTATSF1P2	ENSG00000271361	processed_pseudogene	PSE	-1.7552	1.56436	10.9557	0.000933163	0.0258106	-19.2294
SERPINF1	ENSG00000132386	protein_coding	PC	0.825446	6.89895	10.9547	0.000933642	0.0258106	9.04255
AC093849.2	ENSG00000286039	lincRNA	LNC	0.705683	2.89641	10.9453	0.000938418	0.0258932	7.72391
KCNK1	ENSG00000135750	protein_coding	PC	1.4189	0.66112	10.9348	0.000943746	0.0259907	15.5154
AC004057.1	ENSG00000196656	transcribed_processed_pseudogene	PSE	0.563975	3.88788	10.9264	0.000948045	0.0260596	6.1622
SGCD	ENSG00000170624	protein_coding	PC	-1.51551	0.667844	10.9147	0.000954022	0.0261742	-16.5414
C16orf45	ENSG00000166780	protein_coding	PC	-0.572962	5.03409	10.8845	0.000969733	0.0265549	-6.2364
IGFBP5	ENSG00000115461	protein_coding	PC	-0.732249	7.6186	10.8597	0.000982774	0.0268613	-7.95204
LYNX1	ENSG00000180155	protein_coding	PC	-0.596833	4.13893	10.8381	0.000994306	0.0271253	-6.46856
ADRB2	ENSG00000169252	protein_coding	PC	1.24396	0.63618	10.8193	0.0010045	0.0273518	13.4587
SLC2A6	ENSG00000160326	protein_coding	PC	0.516029	5.8528	10.8	0.00101502	0.0275865	5.57309
SYNPO	ENSG00000171992	protein_coding	PC	0.855786	7.81649	10.7871	0.00102212	0.0277273	9.23142
NR4A2	ENSG00000153234	protein_coding	PC	-1.31361	2.81339	10.7592	0.00103763	0.0280956	-14.1334
MEG9	ENSG00000223403	lincRNA	LNC	1.27848	0.201458	10.7523	0.00104147	0.0281366	13.7467
CSRP2	ENSG00000175183	protein_coding	PC	-0.624303	3.78798	10.7496	0.00104303	0.0281366	-6.711
NDUFA13	ENSG00000186010	protein_coding	PC	0.75903	2.95044	10.7211	0.00105918	0.0284845	8.13767
MAPK10	ENSG00000109339	protein_coding	PC	-0.945796	2.0418	10.72	0.00105986	0.0284845	-10.1389
ZFP36	ENSG00000128016	protein_coding	PC	-0.582029	4.07299	10.6865	0.00107919	0.0289351	-6.21986
ABCA4	ENSG00000198691	protein_coding	PC	1.2419	0.258782	10.6841	0.00108062	0.0289351	13.2685
SPON2	ENSG00000159674	protein_coding	PC	1.09896	5.18598	10.663	0.00109301	0.0292127	11.7182
TMEM47	ENSG00000147027	protein_coding	PC	-0.534772	4.92394	10.6451	0.00110362	0.0294421	-5.69271
RPL26	ENSG00000161970	protein_coding	PC	0.52692	6.10072	10.6344	0.00111003	0.0295585	5.60348
TMOD1	ENSG00000136842	protein_coding	PC	-1.70363	-0.300405	10.623	0.0011169	0.0296444	-18.0976
MLLT3	ENSG00000171843	protein_coding	PC	-0.678797	3.20247	10.6223	0.00111734	0.0296444	-7.21036
MRPL12	ENSG00000262814	protein_coding	PC	0.673143	2.95167	10.6118	0.00112369	0.0297583	7.14325
SPTBN2	ENSG00000173898	protein_coding	PC	0.966628	2.18909	10.6084	0.00112576	0.0297587	10.2544
FAM13C	ENSG00000148541	protein_coding	PC	-1.13915	0.967839	10.5876	0.00113848	0.0300401	-12.0609
ADAMTS14	ENSG00000138316	protein_coding	PC	0.72651	3.4534	10.5792	0.00114368	0.0301224	7.68588
ABCA6	ENSG00000154262	protein_coding	PC	-0.652824	3.54743	10.5587	0.00115643	0.030403	-6.89297
SAMD14	ENSG00000167100	protein_coding	PC	-0.568159	4.00758	10.5475	0.00116348	0.0305329	-5.99263
AL357060.1	ENSG00000237499	antisense	LNC	1.19954	-0.299513	10.5291	0.0011751	0.0307821	12.6301
ACOT11	ENSG00000162390	protein_coding	PC	0.786236	2.61971	10.5248	0.00117782	0.0307976	8.27499
PPP1R12B	ENSG00000077157	protein_coding	PC	-0.66698	3.54925	10.5193	0.00118133	0.0308338	-7.01618
RPS15AP17	ENSG00000225405	processed_pseudogene	PSE	0.897745	2.57856	10.4961	0.00119627	0.0311676	9.42281
VPS9D1-AS1	ENSG00000261373	antisense	LNC	0.940027	2.17768	10.4838	0.00120428	0.031264	9.85502
NIPAL1	ENSG00000163293	protein_coding	PC	1.16716	1.26806	10.4838	0.00120429	0.031264	12.2362
SEMA5A	ENSG00000112902	protein_coding	PC	-0.775215	6.39106	10.4543	0.00122362	0.031653	-8.10436
NEXN	ENSG00000162614	protein_coding	PC	-0.704588	4.65048	10.4543	0.00122364	0.031653	-7.36598
AK5	ENSG00000154027	protein_coding	PC	-0.780075	5.2214	10.4098	0.00125351	0.0323677	-8.1204
RPS7P14	ENSG00000213695	processed_pseudogene	PSE	0.865834	2.41407	10.4016	0.00125904	0.0324529	9.00608
SLC16A5	ENSG00000170190	protein_coding	PC	0.872261	2.14362	10.352	0.00129338	0.0332263	9.0296
DNAJC22	ENSG00000178401	protein_coding	PC	0.949301	2.09636	10.3516	0.00129364	0.0332263	9.82676
AC105942.1	ENSG00000235501	antisense	LNC	-1.04477	0.871461	10.3109	0.00132244	0.0339059	-10.7725
KLF8	ENSG00000102349	protein_coding	PC	-1.49024	0.860942	10.3049	0.00132681	0.0339578	-15.3568
DEPTOR	ENSG00000155792	protein_coding	PC	-0.865988	4.14529	10.2996	0.00133057	0.033994	-8.91936
HCN2	ENSG00000099822	protein_coding	PC	-0.729411	3.27204	10.283	0.0013426	0.0342411	-7.50055
KLHL24	ENSG00000114796	protein_coding	PC	-0.665439	3.04268	10.2671	0.00135425	0.0344775	-6.83211
CPE	ENSG00000109472	protein_coding	PC	-0.672912	4.95892	10.2611	0.00135867	0.0345292	-6.9048
H2AFJ	ENSG00000246705	protein_coding	PC	-0.550445	6.4217	10.2017	0.00140311	0.0355963	-5.61547
HSD11B1	ENSG00000117594	protein_coding	PC	0.854568	3.53459	10.1773	0.00142177	0.0359449	8.69723
MAFB	ENSG00000204103	protein_coding	PC	-2.54139	0.969341	10.1766	0.00142231	0.0359449	-25.8628
CLCF1	ENSG00000175505	protein_coding	PC	0.553625	5.02272	10.1729	0.00142523	0.0359449	5.63195
FAXDC2	ENSG00000170271	protein_coding	PC	-0.790939	3.23323	10.1709	0.00142678	0.0359449	-8.04453
MGST2	ENSG00000085871	protein_coding	PC	0.551135	3.87309	10.1268	0.00146128	0.0367501	5.58124
C15orf48	ENSG00000166920	protein_coding	PC	1.79475	1.31563	10.1048	0.00147882	0.0371268	18.1357
CD200	ENSG00000091972	protein_coding	PC	0.555367	6.23274	10.0951	0.00148663	0.0372582	5.60649
AXL	ENSG00000167601	protein_coding	PC	-0.559925	8.29323	10.0868	0.00149337	0.0373627	-5.64784
PIM2	ENSG00000102096	protein_coding	PC	0.713588	3.03125	10.0531	0.00152095	0.037987	7.17375
AC245297.1	ENSG00000215861	unprocessed_pseudogene	PSE	-0.826312	2.72265	10.0301	0.00154002	0.0383417	-8.288
CTNNAL1	ENSG00000119326	protein_coding	PC	-0.56148	4.7266	10.027	0.00154259	0.0383417	-5.62998
RPL38P3	ENSG00000244422	processed_pseudogene	PSE	0.936958	0.861852	10.024	0.00154514	0.0383417	9.39206
COL7A1	ENSG00000114270	protein_coding	PC	0.868948	5.46838	10.0211	0.00154757	0.0383417	8.70782
ABHD4	ENSG00000100439	protein_coding	PC	-0.494622	6.00696	10.0201	0.00154838	0.0383417	-4.95618
CCDC9B	ENSG00000188549	protein_coding	PC	0.512964	5.40296	10.0151	0.00155262	0.0383809	5.13739
HLA-DMA	ENSG00000204257	protein_coding	PC	-0.937894	1.8333	9.99605	0.00156876	0.0387139	-9.37524
TNXB	ENSG00000168477	protein_coding	PC	-0.93628	3.63639	9.98468	0.00157848	0.0388614	-9.34846
DBNDD1	ENSG00000003249	protein_coding	PC	0.623371	4.07613	9.98072	0.00158188	0.0388614	6.22168
RN7SL1	ENSG00000276168	misc_RNA	LNC	-0.599634	5.85491	9.97966	0.00158279	0.0388614	-5.98415
MSMO1	ENSG00000052802	protein_coding	PC	-0.534696	4.74075	9.97409	0.00158759	0.0389134	-5.33311
CCIN	ENSG00000185972	protein_coding	PC	0.777791	2.19695	9.96613	0.00159446	0.0390158	7.75156
AL359265.2	ENSG00000232463	processed_pseudogene	PSE	1.25848	0.467385	9.95862	0.00160098	0.0391094	12.5327
PLAUR	ENSG00000011422	protein_coding	PC	0.593851	7.92557	9.95537	0.00160381	0.0391124	5.912
NUCB2	ENSG00000070081	protein_coding	PC	-0.495021	5.55602	9.94511	0.00161277	0.039265	-4.92304
RPL31P35	ENSG00000232612	processed_pseudogene	PSE	0.994508	0.825597	9.93328	0.00162317	0.0394518	9.87873
SELENOTP1	ENSG00000233846	processed_pseudogene	PSE	0.734534	2.35026	9.90834	0.00164531	0.0399191	7.27802
SOCS5	ENSG00000171150	protein_coding	PC	-0.556166	4.87769	9.90491	0.00164838	0.0399191	-5.50878
NYNRIN	ENSG00000205978	protein_coding	PC	-0.554176	4.65804	9.90199	0.001651	0.0399191	-5.48744
F2R	ENSG00000181104	protein_coding	PC	-0.532984	7.91599	9.89714	0.00165536	0.0399191	-5.27502
CCDC149	ENSG00000181982	protein_coding	PC	-0.516101	4.16252	9.89483	0.00165744	0.0399191	-5.10673
RGS7	ENSG00000182901	protein_coding	PC	-1.15638	0.3192	9.89317	0.00165893	0.0399191	-11.4402
TUBB2A	ENSG00000137267	protein_coding	PC	0.581202	5.7546	9.88859	0.00166306	0.0399522	5.74727
RPS15AP1	ENSG00000214535	processed_pseudogene	PSE	0.538207	5.58966	9.87516	0.00167525	0.0401783	5.31488
MBP	ENSG00000197971	protein_coding	PC	0.813595	3.33262	9.8712	0.00167886	0.0401982	8.03116
LAYN	ENSG00000204381	protein_coding	PC	0.708192	4.088	9.86256	0.00168676	0.0403208	6.98459
BTN3A3	ENSG00000111801	protein_coding	PC	-0.640248	4.36611	9.8519	0.00169656	0.0404883	-6.30767
NR1H3	ENSG00000025434	protein_coding	PC	-0.620671	3.75423	9.8435	0.00170433	0.0405542	-6.10957
MYOM1	ENSG00000101605	protein_coding	PC	-1.19108	0.867998	9.84286	0.00170492	0.0405542	-11.7236
MARCH3	ENSG00000173926	protein_coding	PC	0.739361	5.06912	9.81051	0.00173517	0.0412061	7.25351
SPTLC3	ENSG00000172296	protein_coding	PC	-0.866121	2.28625	9.79888	0.00174618	0.0413997	-8.48702
MBNL1	ENSG00000152601	protein_coding	PC	-0.472627	5.70686	9.77374	0.00177022	0.0419011	-4.61933
AL353150.1	ENSG00000224945	sense_intronic	LNC	0.856526	1.92726	9.74771	0.00179546	0.042429	8.34917
ABCA9	ENSG00000154258	protein_coding	PC	-0.548514	4.61306	9.74093	0.0018021	0.0425167	-5.34304
TUBBP1	ENSG00000127589	transcribed_processed_pseudogene	PSE	0.527375	4.94778	9.70049	0.00184219	0.0432848	5.11579
IGFBP6	ENSG00000167779	protein_coding	PC	-0.67302	8.57148	9.70018	0.00184249	0.0432848	-6.52841
AC231533.2	ENSG00000233585	transcribed_processed_pseudogene	PSE	0.849252	1.41698	9.69906	0.00184362	0.0432848	8.23695
MAMLD1	ENSG00000013619	protein_coding	PC	0.587622	3.75808	9.69193	0.00185079	0.0433827	5.69519
UNC5C	ENSG00000182168	protein_coding	PC	-0.878005	2.22587	9.67255	0.00187042	0.0437721	-8.49254
SMOX	ENSG00000088826	protein_coding	PC	0.596776	6.19775	9.65307	0.00189035	0.0441671	5.76073
SPESP1	ENSG00000258484	protein_coding	PC	1.69208	0.0919878	9.62697	0.0019174	0.044727	16.2896
MTUS1	ENSG00000129422	protein_coding	PC	-1.22464	2.14963	9.61956	0.00192516	0.0448357	-11.7805
APOL1	ENSG00000100342	protein_coding	PC	-0.667173	4.96983	9.60021	0.00194555	0.0452379	-6.405
MFSD2A	ENSG00000168389	protein_coding	PC	0.681175	3.00358	9.59271	0.00195352	0.0453504	6.53431
ETS1	ENSG00000134954	protein_coding	PC	0.542799	6.41815	9.58097	0.00196605	0.0455682	5.20054
CFH	ENSG00000000971	protein_coding	PC	0.54612	6.86529	9.56119	0.00198734	0.0459881	5.22156
AC007969.1	ENSG00000233762	processed_pseudogene	PSE	0.50481	5.33892	9.55125	0.00199813	0.0461247	4.82157
AD000864.1	ENSG00000167604	protein_coding	PC	0.771576	2.33814	9.54737	0.00200237	0.0461247	7.36652
SERPINI1	ENSG00000163536	protein_coding	PC	-1.0798	1.13465	9.54698	0.00200279	0.0461247	-10.3088
ASS1	ENSG00000130707	protein_coding	PC	0.537717	5.60689	9.52504	0.00202687	0.0465591	5.12178
CD36	ENSG00000135218	protein_coding	PC	-0.888156	5.04668	9.52394	0.00202808	0.0465591	-8.45874
CNTNAP3B	ENSG00000154529	protein_coding	PC	-0.967265	2.98885	9.50812	0.00204565	0.0468881	-9.19687
RPL9P9	ENSG00000237550	transcribed_processed_pseudogene	PSE	0.527968	7.01964	9.49748	0.00205755	0.0470124	5.01437
MRGPRF	ENSG00000172935	protein_coding	PC	-0.661719	3.76088	9.49746	0.00205756	0.0470124	-6.28465
PHGDH	ENSG00000092621	protein_coding	PC	-0.56093	6.6951	9.48847	0.00206767	0.0471689	-5.32237
AL355309.1	ENSG00000214748	processed_pseudogene	PSE	0.748868	3.38145	9.48119	0.00207589	0.0472459	7.10016
CACNG7	ENSG00000105605	protein_coding	PC	0.672434	5.30995	9.47971	0.00207757	0.0472459	6.37448
SLC22A23	ENSG00000137266	protein_coding	PC	0.607162	5.59467	9.47554	0.0020823	0.0472793	5.75318
IFITM1	ENSG00000185885	protein_coding	PC	-0.957159	4.94032	9.46294	0.00209664	0.0475305	-9.05754
CBX1P1	ENSG00000230823	processed_pseudogene	PSE	1.20423	0.0612402	9.45988	0.00210015	0.0475355	11.3919
EBF1	ENSG00000164330	protein_coding	PC	-0.687469	3.19592	9.45254	0.00210857	0.0476517	-6.49832
EHD4	ENSG00000103966	protein_coding	PC	0.485228	6.09072	9.44302	0.00211954	0.047825	4.58202
CYP1B1	ENSG00000138061	protein_coding	PC	-0.777829	6.86296	9.43451	0.0021294	0.0479728	-7.33843
ABCA7	ENSG00000064687	protein_coding	PC	-0.845155	2.15491	9.42922	0.00213555	0.0480367	-7.96915
FAM174B	ENSG00000185442	protein_coding	PC	1.09963	0.628999	9.41209	0.0021556	0.0484124	10.3498
SLC48A1	ENSG00000211584	protein_coding	PC	-0.531006	4.00628	9.3931	0.00217803	0.0488405	-4.9878
CDK17	ENSG00000059758	protein_coding	PC	0.486716	5.17322	9.37937	0.00219442	0.0491318	4.56509
ENTPD7	ENSG00000198018	protein_coding	PC	0.52364	4.57896	9.36073	0.00221684	0.0495383	4.90166
FAM20C	ENSG00000177706	protein_coding	PC	-0.499364	7.457	9.35861	0.00221941	0.0495383	-4.67335
ZNF664	ENSG00000179195	protein_coding	PC	-0.469817	5.54346	9.35308	0.00222611	0.0496114	-4.39424
HAND2	ENSG00000164107	protein_coding	PC	0.702059	4.6075	9.34546	0.00223538	0.0497415	6.56106
CYP27A1	ENSG00000135929	protein_coding	PC	0.985057	1.71224	9.33825	0.0022442	0.0498612	9.1987
MTND1P23	ENSG00000225972	unprocessed_pseudogene	PSE	0.574585	5.0173	9.30683	0.00228302	0.0506459	5.34757
FAM8A1	ENSG00000137414	protein_coding	PC	-0.518013	4.01664	9.28136	0.00231498	0.0512764	-4.80787
SLC39A8	ENSG00000138821	protein_coding	PC	0.626084	3.68619	9.26193	0.00233966	0.0517441	5.79874
GAP43	ENSG00000172020	protein_coding	PC	-1.18615	2.20435	9.25821	0.00234442	0.0517702	-10.9817
KCTD5	ENSG00000167977	protein_coding	PC	0.466499	5.84451	9.21396	0.00240176	0.0529263	4.2983
AL078595.1	ENSG00000220370	processed_pseudogene	PSE	0.912262	2.06098	9.2122	0.00240408	0.0529263	8.40393
PNP	ENSG00000198805	protein_coding	PC	0.502951	6.66974	9.19669	0.00242453	0.0532954	4.62548
AC144530.1	ENSG00000234742	processed_pseudogene	PSE	0.794362	3.14288	9.18928	0.00243437	0.0533678	7.29962
PLCE1	ENSG00000138193	protein_coding	PC	-1.24788	0.62994	9.18866	0.00243519	0.0533678	-11.4664
NCAM2	ENSG00000154654	protein_coding	PC	-0.989399	2.87297	9.18535	0.0024396	0.0533839	-9.08797
CCDC8	ENSG00000169515	protein_coding	PC	0.610714	4.11636	9.18213	0.00244389	0.053397	5.60766
HEATR5A	ENSG00000129493	protein_coding	PC	-0.525744	4.01319	9.17905	0.00244801	0.0534064	-4.82583
DDR2	ENSG00000162733	protein_coding	PC	-0.47254	6.67081	9.17198	0.00245749	0.0535326	-4.33412
CDC42SE1	ENSG00000197622	protein_coding	PC	0.471684	6.37142	9.16724	0.00246386	0.0535908	4.32404
CPAMD8	ENSG00000160111	protein_coding	PC	-1.31331	0.196331	9.16223	0.00247062	0.0536572	-12.0328
ARHGAP18	ENSG00000146376	protein_coding	PC	-0.607972	4.82071	9.15701	0.00247768	0.05373	-5.56721
DCTPP1	ENSG00000179958	protein_coding	PC	0.476521	5.25619	9.15337	0.00248261	0.0537565	4.36177
INAFM2	ENSG00000259330	protein_coding	PC	-0.477875	5.18204	9.1418	0.00249835	0.0540166	-4.36863
CLCN4	ENSG00000073464	protein_coding	PC	0.729688	3.27769	9.11662	0.00253297	0.0546836	6.65229
AC099548.2	ENSG00000253882	transcribed_unprocessed_pseudogene	PSE	1.14707	-0.191422	9.10895	0.00254362	0.0548031	10.4486
NOP16	ENSG00000048162	protein_coding	PC	0.545562	5.44116	9.10342	0.00255132	0.0548031	4.96648
AC068137.1	ENSG00000226915	processed_pseudogene	PSE	1.16682	0.781627	9.10318	0.00255165	0.0548031	10.6218
PDLIM3	ENSG00000154553	protein_coding	PC	0.593103	6.23534	9.10175	0.00255365	0.0548031	5.39828
TTYH2	ENSG00000141540	protein_coding	PC	0.706892	3.00883	9.08656	0.00257495	0.0551785	6.42321
SRSF2	ENSG00000161547	protein_coding	PC	0.547371	6.69382	9.05875	0.0026144	0.0559412	4.9585
WDR66	ENSG00000158023	protein_coding	PC	0.816123	2.55008	9.04358	0.0026362	0.0563244	7.38067
AC244394.1	ENSG00000225603	processed_pseudogene	PSE	1.25387	-0.359668	9.00012	0.00269962	0.0575946	11.2849
SPG11	ENSG00000104133	protein_coding	PC	-0.485715	4.46461	8.99611	0.00270555	0.0576197	-4.36954
ERFE	ENSG00000178752	protein_coding	PC	0.718942	3.40231	8.99395	0.00270875	0.0576197	6.46612
TBC1D19	ENSG00000109680	protein_coding	PC	-0.67879	2.87814	8.97465	0.00273751	0.058146	-6.0919
RBPJ	ENSG00000168214	protein_coding	PC	-0.469601	4.81795	8.96741	0.00274838	0.0582854	-4.21111
COL1A1	ENSG00000108821	protein_coding	PC	-0.640715	12.6474	8.96492	0.00275212	0.0582854	-5.74396
NABP1	ENSG00000173559	protein_coding	PC	0.506976	4.3068	8.95139	0.00277258	0.0586331	4.53814
SAMD12	ENSG00000177570	protein_coding	PC	-1.29423	0.631767	8.94166	0.00278739	0.0588602	-11.5726
ARPC1B	ENSG00000130429	protein_coding	PC	0.614634	3.45756	8.91035	0.00283559	0.0596825	5.4766
ACSS1	ENSG00000154930	protein_coding	PC	-0.850776	1.83188	8.90645	0.00284165	0.0596825	-7.57739
PPAN	ENSG00000130810	protein_coding	PC	0.624503	2.77065	8.9061	0.0028422	0.0596825	5.56189
MAP2K1P1	ENSG00000254013	processed_pseudogene	PSE	0.849341	1.4342	8.90571	0.00284281	0.0596825	7.56398
AL365203.2	ENSG00000273038	lincRNA	LNC	0.586983	3.12282	8.90258	0.00284768	0.0596983	5.22567
NDUFC2	ENSG00000151366	protein_coding	PC	0.557843	4.43271	8.89896	0.00285333	0.0597303	4.96422
LAMA3	ENSG00000053747	protein_coding	PC	-1.10779	0.986926	8.87997	0.00288317	0.0602678	-9.83718
TPD52L1	ENSG00000111907	protein_coding	PC	-0.862226	2.65495	8.86834	0.00290158	0.0604985	-7.64652
DRP2	ENSG00000102385	protein_coding	PC	0.671858	4.70243	8.86773	0.00290256	0.0604985	5.95785
RHOJ	ENSG00000126785	protein_coding	PC	0.484672	5.64335	8.86375	0.00290889	0.0605434	4.29601
LIFR	ENSG00000113594	protein_coding	PC	-0.689355	2.72829	8.85012	0.00293069	0.0609096	-6.10087
LINC00511	ENSG00000227036	processed_transcript	LNC	-0.858768	1.69057	8.84534	0.00293838	0.0609239	-7.5961
DIRAS1	ENSG00000176490	protein_coding	PC	-1.19426	2.24873	8.84447	0.00293979	0.0609239	-10.5626
ALPK2	ENSG00000198796	protein_coding	PC	-0.760957	5.12515	8.82125	0.00297743	0.0616157	-6.71259
ALDH1L2	ENSG00000136010	protein_coding	PC	-0.477453	5.67013	8.81574	0.00298643	0.0617139	-4.2091
ITFG1	ENSG00000129636	protein_coding	PC	-0.477489	5.61663	8.80885	0.00299773	0.0617811	-4.20612
GNAZ	ENSG00000128266	protein_coding	PC	1.38247	-0.282478	8.80856	0.00299821	0.0617811	12.1776
CST3	ENSG00000101439	protein_coding	PC	-0.498188	8.11541	8.79649	0.00301811	0.0621027	-4.38231
CLSTN2	ENSG00000158258	protein_coding	PC	-1.02407	0.906444	8.78326	0.00304008	0.0624182	-8.99468
AC092324.1	ENSG00000241932	processed_pseudogene	PSE	0.856562	1.53209	8.78207	0.00304206	0.0624182	7.52239
PHKB	ENSG00000102893	protein_coding	PC	-0.461326	5.13829	8.77882	0.00304748	0.0624204	-4.0499
ATP6V1G2	ENSG00000213760	protein_coding	PC	-0.960969	0.895557	8.77685	0.00305078	0.0624204	-8.43428
LTBP3	ENSG00000168056	protein_coding	PC	-0.484005	7.39391	8.74534	0.00310394	0.0634184	-4.23279
YRDC	ENSG00000196449	protein_coding	PC	0.470911	4.88729	8.72899	0.00313189	0.0638717	4.11058
SGCA	ENSG00000108823	protein_coding	PC	-1.06352	1.7493	8.72508	0.00313863	0.0638717	-9.27933
NKX3-1	ENSG00000167034	protein_coding	PC	0.800514	1.66413	8.72258	0.00314293	0.0638717	6.98254
JAG1	ENSG00000101384	protein_coding	PC	-0.519033	5.7493	8.7221	0.00314376	0.0638717	-4.52705
PAXIP1-AS2	ENSG00000214106	antisense	LNC	-0.751982	1.98625	8.71561	0.00315497	0.0640096	-6.55398
RPL15P3	ENSG00000212802	processed_pseudogene	PSE	0.526932	5.65731	8.70309	0.0031767	0.0643605	4.58594
DLX1	ENSG00000144355	protein_coding	PC	-0.86144	1.77406	8.69033	0.00319903	0.0647222	-7.4862
CDK2	ENSG00000123374	protein_coding	PC	0.465439	5.4745	8.67763	0.0032214	0.0650839	4.03891
RARRES3	ENSG00000133321	protein_coding	PC	-0.836124	2.10416	8.67182	0.00323168	0.0651783	-7.25072
LIPE	ENSG00000079435	protein_coding	PC	-0.874136	1.09463	8.66991	0.00323507	0.0651783	-7.57869
RAC2	ENSG00000128340	protein_coding	PC	0.549317	7.47204	8.66576	0.00324245	0.0651947	4.76025
EIF5AP4	ENSG00000234743	processed_pseudogene	PSE	0.624571	3.40331	8.66371	0.00324609	0.0651947	5.4111
FUT8-AS1	ENSG00000276116	antisense	LNC	0.746981	2.88333	8.65996	0.00325278	0.0651947	6.46883
ZHX1	ENSG00000165156	protein_coding	PC	-0.535497	3.75586	8.65934	0.00325388	0.0651947	-4.63705
MT1M	ENSG00000205364	protein_coding	PC	-1.15241	1.69695	8.65554	0.00326069	0.0652408	-9.97472
TUBB6	ENSG00000176014	protein_coding	PC	0.537862	9.56434	8.64884	0.0032727	0.0653908	4.65188
SMIM14	ENSG00000163683	protein_coding	PC	-0.463821	5.42627	8.64212	0.00328479	0.0655305	-4.0084
NNT	ENSG00000112992	protein_coding	PC	-0.484247	5.08661	8.6385	0.00329131	0.0655305	-4.18317
NRCAM	ENSG00000091129	protein_coding	PC	1.03434	4.39081	8.63743	0.00329326	0.0655305	8.93403
AL122020.1	ENSG00000213315	processed_pseudogene	PSE	0.590339	4.48211	8.60873	0.00334556	0.0664799	5.08206
AC010735.2	ENSG00000272622	lincRNA	LNC	1.22517	-0.134215	8.59029	0.00337959	0.06699	10.5246
CXCL2	ENSG00000081041	protein_coding	PC	1.19327	5.51429	8.58981	0.00338048	0.06699	10.25
PI3	ENSG00000124102	protein_coding	PC	2.40096	-0.0683667	8.58639	0.00338685	0.0670062	20.6156
UBA7	ENSG00000182179	protein_coding	PC	-0.457921	5.35028	8.58282	0.00339349	0.0670062	-3.93026
TRIB2	ENSG00000071575	protein_coding	PC	-0.494541	5.09137	8.58162	0.00339573	0.0670062	-4.24396
CHD7	ENSG00000171316	protein_coding	PC	0.821958	2.16022	8.57944	0.0033998	0.0670062	7.05194
ATP11C	ENSG00000101974	protein_coding	PC	-0.508869	3.88654	8.56877	0.00341977	0.0673082	-4.36039
TAX1BP3	ENSG00000213977	protein_coding	PC	0.475545	5.12083	8.56318	0.0034303	0.0674237	4.07218
GPR153	ENSG00000158292	protein_coding	PC	0.643669	3.46752	8.54786	0.00345928	0.0679013	5.50199
PLEKHA4	ENSG00000105559	protein_coding	PC	-0.566564	5.2987	8.54284	0.00346885	0.0679969	-4.84006
NOP56	ENSG00000101361	protein_coding	PC	0.468998	7.07143	8.53348	0.00348672	0.068255	4.00218
SPRY1	ENSG00000164056	protein_coding	PC	-0.659513	4.01453	8.51656	0.00351929	0.0687942	-5.61679
SAMD11	ENSG00000187634	protein_coding	PC	-1.36797	1.67502	8.51425	0.00352377	0.0687942	-11.6473
FILIP1L	ENSG00000168386	protein_coding	PC	-0.474142	4.91588	8.50963	0.00353271	0.068876	-4.03478
AC132872.4	ENSG00000280407	TEC	LNC	0.995946	0.200457	8.50624	0.0035393	0.0689117	8.47176
EIF5AP2	ENSG00000267679	processed_pseudogene	PSE	0.89731	0.40002	8.49448	0.00356226	0.0692397	7.62218
ARL4C	ENSG00000188042	protein_coding	PC	-0.629614	6.06894	8.49272	0.00356571	0.0692397	-5.34714
ABCC9	ENSG00000069431	protein_coding	PC	-0.813388	2.56842	8.49009	0.00357087	0.0692471	-6.90574
PCOLCE	ENSG00000106333	protein_coding	PC	-0.496393	8.14487	8.48383	0.00358318	0.069393	-4.21131
TRABD2A	ENSG00000186854	protein_coding	PC	-0.834754	2.72248	8.44921	0.00365201	0.0705799	-7.05301
HDAC5	ENSG00000108840	protein_coding	PC	-0.442862	5.76066	8.44812	0.00365421	0.0705799	-3.74135
BAIAP2L2	ENSG00000128298	protein_coding	PC	0.866857	1.64234	8.43648	0.00367767	0.0709383	7.31323
LIMD2	ENSG00000136490	protein_coding	PC	0.680166	4.2525	8.43127	0.00368823	0.0710475	5.73466
SCRG1	ENSG00000164106	protein_coding	PC	-1.16844	1.16436	8.41373	0.00372398	0.0716409	-9.8309
CDKN2B-AS1	ENSG00000240498	antisense	LNC	0.893835	1.44619	8.4003	0.00375159	0.0720764	7.50848
CD302	ENSG00000241399	protein_coding	PC	-0.816751	1.64566	8.36991	0.00381484	0.0731933	-6.83614
EIF4A1P10	ENSG00000229132	processed_pseudogene	PSE	0.451279	5.61489	8.36754	0.00381983	0.0731933	3.7761
KIRREL3	ENSG00000149571	protein_coding	PC	0.596207	3.14747	8.35213	0.00385236	0.073719	4.9796
TRIM69	ENSG00000185880	protein_coding	PC	-0.609932	3.37806	8.34942	0.0038581	0.0737315	-5.09258
MARCH10	ENSG00000173838	protein_coding	PC	1.50776	0.253774	8.34201	0.00387388	0.0739355	12.5777
MRPL15	ENSG00000137547	protein_coding	PC	0.436499	5.34984	8.33446	0.00389	0.0741454	3.63799
OXCT1	ENSG00000083720	protein_coding	PC	-0.446818	5.12961	8.33173	0.00389586	0.0741595	-3.72276
GPX3	ENSG00000211445	protein_coding	PC	0.645416	5.6804	8.30194	0.00396028	0.0752647	5.3582
NXPH4	ENSG00000182379	protein_coding	PC	-0.783327	4.20879	8.2992	0.00396625	0.0752647	-6.50099
VEPH1	ENSG00000197415	protein_coding	PC	0.442543	5.43481	8.29771	0.0039695	0.0752647	3.6721
MEI1	ENSG00000167077	protein_coding	PC	0.845876	1.82778	8.29455	0.00397642	0.0752972	7.01616
PAMR1	ENSG00000149090	protein_coding	PC	-0.527595	8.41771	8.28188	0.00400426	0.0757256	-4.36948
SDF2L1	ENSG00000128228	protein_coding	PC	0.518128	5.02719	8.2749	0.0040197	0.0759183	4.28746
SDC3	ENSG00000162512	protein_coding	PC	0.462933	6.8833	8.26973	0.00403116	0.0760356	3.82833
IL17RA	ENSG00000177663	protein_coding	PC	0.431264	5.99749	8.24703	0.00408188	0.0768922	3.55665
ARRDC2	ENSG00000105643	protein_coding	PC	-0.565663	4.74941	8.23269	0.00411424	0.0774011	-4.65693
ALG1L15P	ENSG00000242017	processed_pseudogene	PSE	0.90846	0.255589	8.2153	0.00415386	0.0780451	7.46327
LYPLA2P2	ENSG00000269153	processed_pseudogene	PSE	0.95022	0.847357	8.21223	0.00416089	0.0780761	7.80343
FOS	ENSG00000170345	protein_coding	PC	-0.974645	2.08917	8.19585	0.00419864	0.0786824	-7.98805
AC008677.1	ENSG00000213414	processed_pseudogene	PSE	0.617667	2.70064	8.18922	0.00421401	0.0788684	5.05821
CCL20	ENSG00000115009	protein_coding	PC	1.32101	3.42251	8.18525	0.00422325	0.0789393	10.8128
WDR77	ENSG00000116455	protein_coding	PC	0.43887	5.11241	8.16735	0.00426512	0.0796191	3.58441
PIANP	ENSG00000139200	protein_coding	PC	-0.777838	3.22444	8.16168	0.00427847	0.0796986	-6.34846
DNAH10OS	ENSG00000250091	antisense	LNC	-0.802213	1.53618	8.15984	0.00428282	0.0796986	-6.54593
S1PR3	ENSG00000213694	protein_coding	PC	-0.470727	6.97783	8.15854	0.00428588	0.0796986	-3.84044
EDIL3	ENSG00000164176	protein_coding	PC	-0.46381	7.19144	8.15269	0.00429974	0.0798539	-3.7813
TRPM3	ENSG00000083067	protein_coding	PC	-1.04265	0.226022	8.14125	0.00432695	0.0802564	-8.4885
ABCF2P1	ENSG00000242159	processed_pseudogene	PSE	0.715758	1.7105	8.12288	0.00437102	0.0809431	5.81402
CDH4	ENSG00000179242	protein_coding	PC	-1.22818	2.61371	8.12116	0.00437515	0.0809431	-9.97425
USB1	ENSG00000103005	protein_coding	PC	0.444045	6.83876	8.11638	0.00438671	0.0810534	3.60404
ADAMTS1	ENSG00000154734	protein_coding	PC	-0.564955	9.20021	8.11328	0.00439422	0.0810888	-4.58363
AP000580.1	ENSG00000219529	processed_pseudogene	PSE	0.964342	0.295455	8.08086	0.00447352	0.0824471	7.79271
ARHGEF34P	ENSG00000204959	unprocessed_pseudogene	PSE	1.47445	0.352531	8.07835	0.00447973	0.0824566	11.9112
BTN3A1	ENSG00000026950	protein_coding	PC	-0.549439	3.91411	8.07323	0.00449239	0.0824975	-4.43575
ARHGAP25	ENSG00000163219	protein_coding	PC	0.671476	2.67523	8.07285	0.00449334	0.0824975	5.42072
TMEM200A	ENSG00000164484	protein_coding	PC	-0.616955	6.0182	8.06203	0.00452025	0.0828864	-4.97391
MFAP2	ENSG00000117122	protein_coding	PC	0.71995	5.53006	8.05928	0.00452712	0.0829074	5.80228
SARDH	ENSG00000123453	protein_coding	PC	0.558539	3.379	8.04952	0.00455158	0.0831189	4.49597
VANGL2	ENSG00000162738	protein_coding	PC	0.973092	2.41089	8.04779	0.00455593	0.0831189	7.83124
SDCCAG3P2	ENSG00000181101	processed_pseudogene	PSE	1.06724	-0.305656	8.0474	0.00455691	0.0831189	8.58847
RABGAP1	ENSG00000011454	protein_coding	PC	-0.438447	5.0955	8.04317	0.00456754	0.0831189	-3.52651
TUBA1A	ENSG00000167552	protein_coding	PC	0.523412	9.71497	8.04111	0.00457276	0.0831189	4.20881
AC005912.1	ENSG00000227081	processed_pseudogene	PSE	0.529845	4.24206	8.04053	0.00457422	0.0831189	4.26023
MBNL2	ENSG00000139793	protein_coding	PC	-0.458169	4.94323	8.0387	0.00457883	0.0831189	-3.68309
PRAG1	ENSG00000275342	protein_coding	PC	0.522941	4.59944	8.02673	0.00460919	0.0835559	4.19751
LRRN4CL	ENSG00000177363	protein_coding	PC	-0.949643	1.35597	8.02467	0.00461443	0.0835559	-7.62058
ACTG1P20	ENSG00000241547	processed_pseudogene	PSE	0.553169	3.33017	8.01419	0.00464121	0.0839358	4.4332
FBXW4P1	ENSG00000230701	processed_pseudogene	PSE	0.997234	-0.0308361	8.01016	0.00465157	0.0839982	7.988
ANGPTL1	ENSG00000116194	protein_coding	PC	-0.817447	1.43846	8.00833	0.00465626	0.0839982	-6.54638
FAM153C	ENSG00000204677	protein_coding	PC	0.830103	2.00068	7.99887	0.00468065	0.0843333	6.63989
AC023043.1	ENSG00000260552	antisense	LNC	-1.05839	0.131021	7.97717	0.00473711	0.0852444	-8.44295
DACT1	ENSG00000165617	protein_coding	PC	0.67905	5.57589	7.97171	0.00475142	0.0853319	5.41319
DOCK11	ENSG00000147251	protein_coding	PC	-0.624277	2.84406	7.97082	0.00475375	0.0853319	-4.97599
NFE2L2	ENSG00000116044	protein_coding	PC	-0.424791	5.89507	7.96522	0.00476846	0.08549	-3.38355
MOV10L1	ENSG00000073146	protein_coding	PC	1.0567	1.8753	7.95254	0.00480198	0.0859846	8.40347
SLC39A14	ENSG00000104635	protein_coding	PC	0.626248	8.09601	7.94848	0.00481278	0.0860715	4.97772
VAC14	ENSG00000103043	protein_coding	PC	0.430227	6.04886	7.94341	0.00482628	0.0862065	3.41747
CCDC102A	ENSG00000135736	protein_coding	PC	-0.499746	3.63529	7.92873	0.00486559	0.0868016	-3.96235
TMC4	ENSG00000167608	protein_coding	PC	-0.911652	0.567835	7.91786	0.00489493	0.0871527	-7.21833
COG6	ENSG00000133103	protein_coding	PC	-0.497554	4.18679	7.91698	0.0048973	0.0871527	-3.93912
ZBED1	ENSG00000214717	protein_coding	PC	0.486036	5.88246	7.90712	0.00492406	0.0875213	3.84314
KCNQ5	ENSG00000185760	protein_coding	PC	-0.853822	1.55399	7.90294	0.00493545	0.0876163	-6.7477
IKBKE	ENSG00000263528	protein_coding	PC	0.463284	5.26585	7.89176	0.00496606	0.088038	3.65612
SPSB1	ENSG00000171621	protein_coding	PC	0.444396	6.10765	7.88874	0.00497435	0.088038	3.50573
AC004453.1	ENSG00000146677	processed_pseudogene	PSE	0.484879	5.68454	7.8863	0.00498106	0.088038	3.8239
PCDH1	ENSG00000156453	protein_coding	PC	1.05127	4.97025	7.88541	0.00498351	0.088038	8.28966
ETV7	ENSG00000010030	protein_coding	PC	-1.20018	0.312081	7.88082	0.00499619	0.0881026	-9.45841
GOLGA8B	ENSG00000215252	protein_coding	PC	0.876603	1.88831	7.87968	0.00499934	0.0881026	6.90735
LIMCH1	ENSG00000064042	protein_coding	PC	0.583902	3.87457	7.87312	0.0050175	0.0882484	4.59713
HMGN3	ENSG00000118418	protein_coding	PC	-0.49317	4.41136	7.87229	0.00501979	0.0882484	-3.88238
GJC1	ENSG00000182963	protein_coding	PC	-0.53492	3.71163	7.85888	0.00505718	0.0887979	-4.20387
PTMAP5	ENSG00000214182	transcribed_processed_pseudogene	PSE	0.47247	4.8613	7.85329	0.00507283	0.0889648	3.71044
SLITRK4	ENSG00000179542	protein_coding	PC	-0.970914	1.75881	7.84304	0.00510168	0.0893627	-7.61491
DDX3Y	ENSG00000067048	protein_coding	PC	0.616775	4.04621	7.83475	0.00512512	0.0896648	4.83228
RRM2P3	ENSG00000214018	processed_pseudogene	PSE	1.28478	0.482335	7.82299	0.00515857	0.090109	10.0508
FKBP7	ENSG00000079150	protein_coding	PC	-0.467615	4.30017	7.81751	0.00517423	0.090109	-3.65559
PRKAR1A	ENSG00000108946	protein_coding	PC	-0.443735	6.85143	7.81663	0.00517677	0.090109	-3.46851
LINC00963	ENSG00000204054	processed_transcript	LNC	0.520065	4.86319	7.815	0.00518144	0.090109	4.0643
TM6SF1	ENSG00000136404	protein_coding	PC	1.13256	1.0817	7.81494	0.00518161	0.090109	8.85086
FLAD1	ENSG00000160688	protein_coding	PC	0.427267	5.15306	7.80688	0.00520478	0.0904034	3.33562
HDAC9	ENSG00000048052	protein_coding	PC	0.536781	3.31264	7.77599	0.00529451	0.091806	4.17401
TANC2	ENSG00000170921	protein_coding	PC	0.52876	4.91182	7.77473	0.00529821	0.091806	4.11097
PRR5L	ENSG00000135362	protein_coding	PC	0.671985	3.93655	7.76282	0.00533325	0.0922685	5.2165
CRISPLD2	ENSG00000103196	protein_coding	PC	-0.660208	3.88785	7.76134	0.00533764	0.0922685	-5.1241
MMRN2	ENSG00000173269	protein_coding	PC	-0.851061	1.68881	7.75801	0.00534749	0.092299	-6.60254
MEF2A	ENSG00000068305	protein_coding	PC	-0.462766	4.90225	7.75644	0.00535214	0.092299	-3.58941
UTRN	ENSG00000152818	protein_coding	PC	-0.465761	5.4922	7.75045	0.00536991	0.0924952	-3.60986
CBR3	ENSG00000159231	protein_coding	PC	-0.48203	4.02211	7.74774	0.00537799	0.0925244	-3.73464
NEFL	ENSG00000277586	protein_coding	PC	-0.987145	1.78203	7.73363	0.00542017	0.0930391	-7.63421
CUBN	ENSG00000107611	protein_coding	PC	0.991421	0.5768	7.73222	0.00542439	0.0930391	7.66589
OPLAH	ENSG00000178814	protein_coding	PC	-0.738184	2.13477	7.7313	0.00542717	0.0930391	-5.70712
CADPS2	ENSG00000081803	protein_coding	PC	-0.612349	2.68394	7.72518	0.0054456	0.0931361	-4.7305
COL4A3	ENSG00000169031	protein_coding	PC	1.18836	0.700983	7.72515	0.00544569	0.0931361	9.18022
AMPH	ENSG00000078053	protein_coding	PC	-1.10975	1.08803	7.69777	0.0055289	0.0944476	-8.54262
PPM1M	ENSG00000164088	protein_coding	PC	-0.454582	4.47206	7.69375	0.00554124	0.094547	-3.49744
ITPRID2	ENSG00000138434	protein_coding	PC	-0.416345	5.78408	7.68671	0.00556288	0.0948046	-3.20033
STX3	ENSG00000166900	protein_coding	PC	0.449473	4.45838	7.68369	0.00557221	0.0948521	3.45361
BX470102.2	ENSG00000285867	lincRNA	LNC	0.769551	1.30173	7.68017	0.00558309	0.0949256	5.91028
PCDHGB5	ENSG00000276547	protein_coding	PC	0.509618	3.98302	7.67688	0.00559329	0.0949875	3.91227
SCFD1	ENSG00000092108	protein_coding	PC	-0.455634	4.76627	7.67243	0.00560708	0.0951103	-3.49582
LINC01605	ENSG00000253161	lincRNA	LNC	0.712244	2.98915	7.66871	0.00561867	0.0951953	5.46199
HCFC1R1	ENSG00000103145	protein_coding	PC	-0.433198	5.54436	7.6544	0.00566339	0.095841	-3.31587
XDH	ENSG00000158125	protein_coding	PC	0.961591	0.525304	7.64845	0.00568211	0.0960456	7.35468
ETFDH	ENSG00000171503	protein_coding	PC	-0.494748	4.08166	7.64194	0.00570265	0.0962803	-3.78084
ADCY9	ENSG00000162104	protein_coding	PC	-0.477911	5.09427	7.62387	0.00576008	0.0971368	-3.64353
UHRF2	ENSG00000147854	protein_coding	PC	-0.428769	5.03348	7.61413	0.00579127	0.0974547	-3.2647
PLCL1	ENSG00000115896	protein_coding	PC	-0.889432	2.35746	7.61378	0.00579239	0.0974547	-6.77194
FAM131B	ENSG00000159784	protein_coding	PC	-0.721621	1.98002	7.60361	0.00582517	0.0978673	-5.48692
STXBP5-AS1	ENSG00000233452	antisense	LNC	0.729665	2.08378	7.60198	0.00583042	0.0978673	5.5469
APLP1	ENSG00000105290	protein_coding	PC	-0.495681	4.92249	7.59498	0.0058531	0.0980343	-3.76469
FBN1	ENSG00000166147	protein_coding	PC	-0.540846	10.9559	7.59279	0.00586022	0.0980343	-4.10653
PYGB	ENSG00000100994	protein_coding	PC	-0.478186	8.16812	7.59265	0.00586067	0.0980343	-3.6307
MTCO2P12	ENSG00000229344	unprocessed_pseudogene	PSE	0.595576	5.81197	7.58999	0.00586934	0.098066	4.52042
ACAA2	ENSG00000167315	protein_coding	PC	0.426254	5.35617	7.58357	0.00589025	0.0981896	3.23253
ADCY6	ENSG00000174233	protein_coding	PC	-0.434966	6.69214	7.58228	0.00589449	0.0981896	-3.29803
CYBRD1	ENSG00000071967	protein_coding	PC	-0.444821	7.25204	7.58049	0.00590032	0.0981896	-3.37196
P3H2	ENSG00000090530	protein_coding	PC	-0.629817	4.63031	7.57942	0.00590385	0.0981896	-4.77365
SDC4	ENSG00000124145	protein_coding	PC	0.491164	6.27361	7.57577	0.00591581	0.0982757	3.72094
WT1	ENSG00000184937	protein_coding	PC	0.773945	2.54482	7.5728	0.00592555	0.0983248	5.86093
OR2W3	ENSG00000238243	protein_coding	PC	-1.58142	1.27191	7.55784	0.00597496	0.0989141	-11.9521
GRPEL1	ENSG00000109519	protein_coding	PC	0.418966	5.62413	7.55504	0.00598425	0.0989141	3.16531
GPC1	ENSG00000063660	protein_coding	PC	-0.457152	7.77662	7.55319	0.00599039	0.0989141	-3.45296
AC090114.1	ENSG00000213280	processed_pseudogene	PSE	0.615812	3.04009	7.5524	0.00599301	0.0989141	4.65086
DAP3P2	ENSG00000228507	processed_pseudogene	PSE	0.883167	0.321274	7.55174	0.00599521	0.0989141	6.66945
ZFAS1	ENSG00000177410	antisense	LNC	0.488695	5.13604	7.54643	0.00601292	0.0990934	3.6879
NRROS	ENSG00000174004	protein_coding	PC	0.724834	1.97587	7.54213	0.00602726	0.099217	5.4668
GNA14	ENSG00000156049	protein_coding	PC	-0.772717	2.72091	7.5301	0.00606764	0.0997682	-5.81864
ITPR3	ENSG00000096433	protein_coding	PC	0.598698	7.16707	7.50861	0.00614047	0.100851	4.49539
HILPDA	ENSG00000135245	protein_coding	PC	0.561319	4.58149	7.50235	0.00616185	0.101088	4.21121
HHEX	ENSG00000152804	protein_coding	PC	0.698054	3.08872	7.49705	0.00618	0.101222	5.23335
AP5Z1	ENSG00000242802	protein_coding	PC	0.410581	5.61607	7.49467	0.00618818	0.101222	3.07717
MYRF	ENSG00000124920	protein_coding	PC	0.566383	3.97469	7.49386	0.00619097	0.101222	4.2444
ZNF710	ENSG00000140548	protein_coding	PC	0.448762	4.39363	7.48236	0.00623065	0.101663	3.3578
SLIT2	ENSG00000145147	protein_coding	PC	0.684611	6.07299	7.48166	0.00623305	0.101663	5.12203
STC2	ENSG00000113739	protein_coding	PC	-0.613325	10.475	7.47993	0.00623904	0.101663	-4.58763
CABP1	ENSG00000157782	protein_coding	PC	1.55851	2.00646	7.47599	0.0062527	0.101772	11.6514
GRAMD1B	ENSG00000023171	protein_coding	PC	0.648358	5.39242	7.47274	0.00626403	0.101841	4.84501
LIPH	ENSG00000163898	protein_coding	PC	0.95649	0.786915	7.46689	0.0062844	0.102058	7.142
AC012085.1	ENSG00000186076	processed_pseudogene	PSE	0.57633	4.26896	7.46166	0.00630267	0.10224	4.30038
PLAT	ENSG00000104368	protein_coding	PC	-0.498043	8.79763	7.45764	0.00631676	0.102354	-3.71422
ADGRL1	ENSG00000072071	protein_coding	PC	-0.604104	3.73551	7.45238	0.00633527	0.102539	-4.50201
AC005262.1	ENSG00000266944	processed_pseudogene	PSE	1.00097	1.8323	7.44621	0.00635701	0.102776	7.45343
RNF141	ENSG00000110315	protein_coding	PC	-0.448835	4.81422	7.43976	0.00637983	0.10303	-3.33923
PARP14	ENSG00000173193	protein_coding	PC	-0.474129	3.84814	7.43038	0.00641319	0.103441	-3.52296
RPL26P37	ENSG00000235175	processed_pseudogene	PSE	0.951757	2.07459	7.42859	0.00641955	0.103441	7.07022
PDGFA	ENSG00000197461	protein_coding	PC	-0.531836	4.45148	7.42542	0.00643089	0.103509	-3.9491
FOXC2	ENSG00000176692	protein_coding	PC	-0.425576	5.38769	7.41963	0.00645161	0.103623	-3.15762
SORBS2	ENSG00000154556	protein_coding	PC	0.559162	4.38182	7.41943	0.00645232	0.103623	4.14866
DHX33	ENSG00000005100	protein_coding	PC	0.473093	4.57502	7.41279	0.00647619	0.103892	3.50694
BYSL	ENSG00000112578	protein_coding	PC	0.422134	5.30733	7.40882	0.00649048	0.104006	3.12751
AL138878.1	ENSG00000219993	processed_pseudogene	PSE	0.801613	1.41459	7.39011	0.00655834	0.104866	5.92401
GYS1	ENSG00000104812	protein_coding	PC	0.638646	7.6339	7.38901	0.00656238	0.104866	4.71896
RPL21P28	ENSG00000220749	processed_pseudogene	PSE	0.625148	4.89748	7.38803	0.00656592	0.104866	4.61862
PTGS2	ENSG00000073756	protein_coding	PC	0.752385	7.19291	7.38422	0.00657987	0.104902	5.55578
RIPK4	ENSG00000183421	protein_coding	PC	-0.729891	2.53292	7.38346	0.00658265	0.104902	-5.38912
TPCN1	ENSG00000186815	protein_coding	PC	-0.47069	6.36499	7.37799	0.00660269	0.105106	-3.47275
SYNE1	ENSG00000131018	protein_coding	PC	-0.439157	5.52432	7.35259	0.00669663	0.106484	-3.22894
PDE3A	ENSG00000172572	protein_coding	PC	-0.51121	4.10749	7.34879	0.0067108	0.106593	-3.75677
SFTA1P	ENSG00000225383	lincRNA	LNC	0.755516	1.30753	7.34633	0.00671998	0.106607	5.55027
CCNL2	ENSG00000221978	protein_coding	PC	0.487325	6.47993	7.34429	0.0067276	0.106607	3.57905
JUN	ENSG00000177606	protein_coding	PC	0.454723	7.15768	7.34264	0.00673379	0.106607	3.33887
PTGES	ENSG00000148344	protein_coding	PC	0.765982	6.39291	7.31478	0.00683897	0.108137	5.60299
CTSD	ENSG00000117984	protein_coding	PC	-0.449143	7.65681	7.3117	0.00685072	0.108137	-3.28399
RFK	ENSG00000135002	protein_coding	PC	0.4614	3.9937	7.31114	0.00685283	0.108137	3.37336
MMP3	ENSG00000149968	protein_coding	PC	1.73548	6.15745	7.29592	0.00691113	0.108939	12.6619
ATP5MG	ENSG00000167283	protein_coding	PC	0.425157	4.75771	7.28403	0.00695702	0.109543	3.09686
RALGDS	ENSG00000160271	protein_coding	PC	0.608652	2.58977	7.26916	0.00701486	0.110322	4.42439
ATP11A	ENSG00000068650	protein_coding	PC	0.473044	5.07079	7.2674	0.00702174	0.110322	3.4378
PTEN	ENSG00000171862	protein_coding	PC	-0.419634	4.84207	7.26449	0.00703314	0.110381	-3.04843
AC119618.1	ENSG00000219870	processed_pseudogene	PSE	0.956443	-0.0141155	7.25595	0.00706665	0.110787	6.9399
PDGFRA	ENSG00000134853	protein_coding	PC	-0.49794	7.23085	7.24958	0.00709176	0.111061	-3.60986
TENM3	ENSG00000218336	protein_coding	PC	0.599792	3.94466	7.23721	0.00714078	0.111708	4.34082
IFIT2	ENSG00000119922	protein_coding	PC	-0.771018	1.71518	7.22281	0.00719829	0.11247	-5.56891
LMO7	ENSG00000136153	protein_coding	PC	-0.710894	6.73338	7.22047	0.00720768	0.11247	-5.13299
PLEKHG1	ENSG00000120278	protein_coding	PC	0.955202	0.9799	7.2192	0.0072128	0.11247	6.89579
LINC01588	ENSG00000214900	lincRNA	LNC	0.78734	1.47948	7.21048	0.00724793	0.112896	5.67709
CDK19	ENSG00000155111	protein_coding	PC	-0.554612	3.02436	7.19912	0.00729392	0.113491	-3.99272
PSAT1	ENSG00000135069	protein_coding	PC	-0.561479	5.70114	7.19332	0.00731755	0.113725	-4.0389
PSG5	ENSG00000204941	protein_coding	PC	0.597314	4.58541	7.19055	0.00732886	0.113725	4.29501
AARS	ENSG00000090861	protein_coding	PC	-0.472911	7.3543	7.18964	0.00733256	0.113725	-3.40006
LPCAT1	ENSG00000153395	protein_coding	PC	0.432586	6.84744	7.17889	0.00737664	0.114287	3.10549
AGTRAP	ENSG00000177674	protein_coding	PC	0.421673	5.81842	7.17325	0.00739986	0.114496	3.02477
FMNL2	ENSG00000157827	protein_coding	PC	0.430314	5.16418	7.17177	0.00740596	0.114496	3.08612
HYAL1	ENSG00000114378	protein_coding	PC	-1.28134	1.14326	7.15327	0.00748275	0.11556	-9.16578
GEMIN7	ENSG00000142252	protein_coding	PC	0.428109	4.46616	7.14338	0.00752414	0.115981	3.05815
SUV39H1	ENSG00000101945	protein_coding	PC	0.463158	3.99457	7.14292	0.00752607	0.115981	3.3083
PLA2G12A	ENSG00000123739	protein_coding	PC	-0.554065	3.18454	7.1234	0.00760844	0.117126	-3.94682
RNF144B	ENSG00000137393	protein_coding	PC	0.93382	0.910447	7.11977	0.00762385	0.117239	6.64858
ANKRD36B	ENSG00000196912	protein_coding	PC	1.08055	0.467074	7.11599	0.00763996	0.117362	7.68916
CHCHD4	ENSG00000163528	protein_coding	PC	0.465073	3.77192	7.11335	0.00765119	0.11741	3.30823
COL27A1	ENSG00000196739	protein_coding	PC	0.529156	4.04337	7.10506	0.00768667	0.117751	3.75968
ZFP14	ENSG00000142065	protein_coding	PC	-0.933208	0.0989486	7.10436	0.00768968	0.117751	-6.62984
AC011481.1	ENSG00000130204	protein_coding	PC	0.421677	6.43907	7.09741	0.00771954	0.118084	2.99282
ATP5MGL	ENSG00000249222	protein_coding	PC	0.917241	0.0532684	7.09538	0.00772829	0.118093	6.50818
MATN2	ENSG00000132561	protein_coding	PC	-0.51574	4.30672	7.09069	0.00774854	0.11825	-3.65695
WDR90	ENSG00000161996	protein_coding	PC	0.604534	2.99422	7.08921	0.00775493	0.11825	4.28567
SEMA3B	ENSG00000012171	protein_coding	PC	-0.895306	1.55638	7.07002	0.00783843	0.119273	-6.32983
PLEKHG5	ENSG00000171680	protein_coding	PC	0.415718	6.18656	7.07001	0.00783846	0.119273	2.93913
SPATC1L	ENSG00000160284	protein_coding	PC	0.609034	3.84159	7.06489	0.00786093	0.119489	4.30275
TNIP1	ENSG00000145901	protein_coding	PC	0.579183	8.49193	7.06261	0.00787091	0.119516	4.09055
SH3PXD2B	ENSG00000174705	protein_coding	PC	0.452002	6.91338	7.05903	0.00788667	0.11963	3.19069
BTF3P7	ENSG00000219986	processed_pseudogene	PSE	0.805149	0.67245	7.04456	0.00795063	0.120308	5.67192
RMRP	ENSG00000269900	lincRNA	LNC	-0.75453	4.15552	7.0433	0.00795622	0.120308	-5.31438
AC091182.2	ENSG00000253746	lincRNA	LNC	1.02113	0.275834	7.04328	0.00795631	0.120308	7.19212
AL390719.1	ENSG00000217801	transcribed_unprocessed_pseudogene	PSE	1.01736	0.370746	7.03916	0.00797466	0.12033	7.16137
F10	ENSG00000126218	protein_coding	PC	-0.844347	1.95798	7.03744	0.00798232	0.12033	-5.94204
MCCC1	ENSG00000078070	protein_coding	PC	-0.490634	4.05986	7.03735	0.00798271	0.12033	-3.45276
GOLM1	ENSG00000135052	protein_coding	PC	-0.40915	6.75401	7.03119	0.00801019	0.12053	-2.87681
MEX3A	ENSG00000254726	protein_coding	PC	0.646878	3.5575	7.03066	0.00801258	0.12053	4.54798
TOE1	ENSG00000132773	protein_coding	PC	0.502911	3.61473	7.02425	0.00804134	0.120837	3.53257
SF3B4	ENSG00000143368	protein_coding	PC	0.410754	6.32864	7.02072	0.00805718	0.12095	2.88379
SCP2	ENSG00000116171	protein_coding	PC	-0.411353	5.94013	7.0174	0.00807212	0.121048	-2.88663
GPR4	ENSG00000177464	protein_coding	PC	0.695228	4.99971	7.01149	0.00809881	0.121323	4.87458
VAMP4	ENSG00000117533	protein_coding	PC	-0.627841	2.67465	7.0021	0.00814143	0.121835	-4.3962
AC005736.1	ENSG00000262185	lincRNA	LNC	-0.823421	1.08727	6.98685	0.00821108	0.122751	-5.75312
RELT	ENSG00000054967	protein_coding	PC	0.477532	4.19007	6.98249	0.00823112	0.1229	3.33436
SIRPA	ENSG00000198053	protein_coding	PC	0.516654	7.28661	6.98029	0.00824121	0.1229	3.6064
FRMD6-AS1	ENSG00000273888	antisense	LNC	0.913468	0.246018	6.97915	0.0082465	0.1229	6.37522
TMEM138	ENSG00000149483	protein_coding	PC	0.403494	5.11703	6.96675	0.00830383	0.123627	2.81104
EMC6	ENSG00000127774	protein_coding	PC	0.453662	4.71036	6.94046	0.00842673	0.125305	3.14862
KDELC1	ENSG00000134901	protein_coding	PC	-0.433689	4.84626	6.93896	0.00843381	0.125305	-3.00935
SLC37A1	ENSG00000160190	protein_coding	PC	0.639734	2.10597	6.93541	0.00845059	0.125425	4.43682
KIAA1109	ENSG00000138688	protein_coding	PC	-0.440489	4.21104	6.93313	0.00846133	0.125456	-3.05397
MAPK11	ENSG00000185386	protein_coding	PC	0.447454	4.01163	6.9265	0.00849279	0.125794	3.09929
ZNF525	ENSG00000203326	protein_coding	PC	-0.924217	0.1451	6.92057	0.00852098	0.126083	-6.39611
ZFP36L2	ENSG00000152518	protein_coding	PC	-0.406522	5.06545	6.91535	0.0085459	0.126322	-2.81124
DIPK1B	ENSG00000165716	protein_coding	PC	0.928742	2.96074	6.90591	0.00859111	0.126861	6.41381
LINC00565	ENSG00000260910	lincRNA	LNC	0.864083	0.671739	6.90256	0.00860722	0.12697	5.96439
MAPK13	ENSG00000156711	protein_coding	PC	0.430513	5.1275	6.88946	0.00867055	0.127628	2.966
ENTPD1	ENSG00000138185	protein_coding	PC	-1.13818	0.766631	6.88641	0.00868535	0.127628	-7.83796
CCBE1	ENSG00000183287	protein_coding	PC	-0.402952	5.26232	6.88388	0.00869767	0.127628	-2.77387
SLC25A5P3	ENSG00000213673	processed_pseudogene	PSE	0.860873	0.203618	6.8836	0.00869902	0.127628	5.92591
ALS2CL	ENSG00000178038	protein_coding	PC	1.05415	1.82095	6.88263	0.00870373	0.127628	7.25529
TBX3	ENSG00000135111	protein_coding	PC	0.562069	4.88389	6.88243	0.00870472	0.127628	3.8684
DUSP3	ENSG00000108861	protein_coding	PC	0.410483	6.9461	6.87381	0.00874679	0.128115	2.82158
RBM12	ENSG00000244462	protein_coding	PC	0.413404	5.79045	6.86789	0.00877583	0.128344	2.83921
PLPP3	ENSG00000162407	protein_coding	PC	-0.59451	6.85937	6.8666	0.00878216	0.128344	-4.08226
FGF1	ENSG00000113578	protein_coding	PC	-0.750007	3.77949	6.86343	0.00879776	0.128344	-5.14762
SMPD1	ENSG00000166311	protein_coding	PC	-0.434932	7.44927	6.86223	0.00880367	0.128344	-2.9846
ADSL	ENSG00000239900	protein_coding	PC	0.655491	2.62494	6.86162	0.00880668	0.128344	4.49773
RPL39	ENSG00000198918	protein_coding	PC	0.475473	6.54413	6.85753	0.00882683	0.128508	3.26057
PSMA1	ENSG00000129084	protein_coding	PC	0.458531	3.9717	6.85195	0.00885448	0.128781	3.14183
EYA4	ENSG00000112319	protein_coding	PC	0.919967	1.26839	6.83569	0.00893541	0.129828	6.28861
ASPM	ENSG00000066279	protein_coding	PC	-0.593626	2.90979	6.83124	0.00895772	0.130022	-4.0552
PTPRN	ENSG00000054356	protein_coding	PC	-0.650108	2.51078	6.82777	0.00897513	0.130069	-4.43879
MARCKSL1	ENSG00000175130	protein_coding	PC	0.457972	6.61054	6.82573	0.0089854	0.130069	3.12599
AC109466.1	ENSG00000241956	antisense	LNC	-1.02737	1.30145	6.82523	0.00898789	0.130069	-7.01206
SLC25A13	ENSG00000004864	protein_coding	PC	0.45131	4.05281	6.81883	0.00902015	0.130405	3.07741
PIR	ENSG00000087842	protein_coding	PC	-0.460256	3.64997	6.81545	0.00903726	0.130522	-3.13685
EPB41L2	ENSG00000079819	protein_coding	PC	-0.45348	7.02292	6.81341	0.00904757	0.130541	-3.08974
CSF2RB	ENSG00000100368	protein_coding	PC	1.56493	1.44498	6.8112	0.0090588	0.130573	10.659
ZNF516	ENSG00000101493	protein_coding	PC	0.460616	4.32884	6.80592	0.00908563	0.130829	3.13492
TAGLN2P1	ENSG00000253676	processed_pseudogene	PSE	0.532645	3.80949	6.79687	0.00913177	0.131283	3.62032
CREBRF	ENSG00000164463	protein_coding	PC	-0.820201	2.05768	6.79619	0.00913526	0.131283	-5.57424
ATE1	ENSG00000107669	protein_coding	PC	-0.519562	3.38225	6.79437	0.00914456	0.131287	-3.5301
KCNMB4	ENSG00000135643	protein_coding	PC	0.520392	3.59027	6.79131	0.00916025	0.131382	3.53414
NACAD	ENSG00000136274	protein_coding	PC	-0.650925	2.04921	6.78435	0.00919603	0.131764	-4.41611
KIF16B	ENSG00000089177	protein_coding	PC	-0.544485	3.05799	6.77489	0.00924491	0.132334	-3.68883
CDH10	ENSG00000040731	protein_coding	PC	0.940471	1.00023	6.76761	0.00928268	0.132743	6.36475
JPT2	ENSG00000206053	protein_coding	PC	0.402653	6.37077	6.75899	0.00932766	0.133255	2.72153
SMARCD3	ENSG00000082014	protein_coding	PC	-0.470498	5.34554	6.75563	0.00934523	0.133333	-3.17851
Z82206.1	ENSG00000225528	protein_coding	PC	0.933994	0.448427	6.75315	0.00935824	0.133333	6.3074
SLC43A3	ENSG00000134802	protein_coding	PC	0.498075	5.07613	6.75094	0.00936982	0.133333	3.36248
FZD7	ENSG00000155760	protein_coding	PC	-0.56672	3.82993	6.75092	0.00936993	0.133333	-3.82588
GSTO3P	ENSG00000232829	processed_pseudogene	PSE	0.709644	1.9557	6.74576	0.00939707	0.133588	4.78709
MT-TL1	ENSG00000209082	Mt_tRNA	SNC	0.603996	2.49225	6.74277	0.00941284	0.133681	4.0726
MRPS12	ENSG00000128626	protein_coding	PC	0.435777	5.49131	6.73851	0.00943535	0.133869	2.93649
BAIAP2L1	ENSG00000006453	protein_coding	PC	-0.472394	3.95137	6.73411	0.00945866	0.134069	-3.18115
RBM47	ENSG00000163694	protein_coding	PC	1.12888	0.154803	6.73207	0.00946948	0.134091	7.59967
ADAP2	ENSG00000184060	protein_coding	PC	-0.943855	0.435297	6.72759	0.0094933	0.134297	-6.34987
NXF1	ENSG00000162231	protein_coding	PC	0.449773	5.52625	6.72402	0.00951231	0.134435	3.02428
TPI1P1	ENSG00000226415	processed_pseudogene	PSE	0.505468	6.3678	6.71572	0.00955667	0.134639	3.39458
TAGLN3	ENSG00000144834	protein_coding	PC	1.07437	2.14599	6.71561	0.00955727	0.134639	7.21504
ASAP2	ENSG00000151693	protein_coding	PC	-0.429121	5.23274	6.71553	0.00955771	0.134639	-2.88178
EIF4A1P2	ENSG00000235001	processed_pseudogene	PSE	0.431346	4.43118	6.71436	0.00956398	0.134639	2.89621
CCDC85B	ENSG00000175602	protein_coding	PC	-0.393046	5.46334	6.71166	0.00957843	0.134712	-2.63799
MAPRE2	ENSG00000166974	protein_coding	PC	-0.427459	5.78844	6.7037	0.0096213	0.135183	-2.86556
AL136380.1	ENSG00000226499	processed_pseudogene	PSE	0.87086	0.0938191	6.69962	0.00964336	0.135271	5.83443
RHEBP1	ENSG00000229927	processed_pseudogene	PSE	0.924775	-0.215344	6.69909	0.0096462	0.135271	6.19515
RNASE1	ENSG00000129538	protein_coding	PC	0.876326	2.28982	6.68268	0.00973544	0.13639	5.8562
DOK1	ENSG00000115325	protein_coding	PC	-0.497999	7.0657	6.67964	0.00975203	0.136403	-3.32645
PCGF3	ENSG00000185619	protein_coding	PC	0.394453	5.91922	6.67906	0.00975521	0.136403	2.63457
AC092368.3	ENSG00000261512	lincRNA	LNC	0.766915	0.979797	6.66987	0.00980562	0.136857	5.11523
HHLA3	ENSG00000197568	protein_coding	PC	-0.589286	2.63687	6.66827	0.00981444	0.136857	-3.92952
DOK3	ENSG00000146094	protein_coding	PC	0.879225	0.749824	6.66733	0.00981964	0.136857	5.86208
RGS3	ENSG00000138835	protein_coding	PC	0.491247	6.63315	6.66627	0.00982547	0.136857	3.27478
SUSD6	ENSG00000100647	protein_coding	PC	0.446372	5.87393	6.66353	0.00984058	0.136936	2.97441
EGLN2	ENSG00000269858	protein_coding	PC	0.658498	1.90443	6.6488	0.00992225	0.137878	4.37822
FAT1	ENSG00000083857	protein_coding	PC	-0.41881	7.29293	6.6479	0.00992727	0.137878	-2.78421
B3GALT4	ENSG00000235863	protein_coding	PC	-0.926774	0.736592	6.64507	0.00994303	0.137964	-6.15848
FAM172A	ENSG00000113391	protein_coding	PC	-0.482915	3.33044	6.63943	0.00997458	0.138232	-3.20628
AC105285.1	ENSG00000245213	antisense	LNC	-1.1605	-0.0398711	6.63821	0.00998141	0.138232	-7.70367
RNF182	ENSG00000180537	protein_coding	PC	-0.780844	1.68312	6.62815	0.010038	0.138771	-5.17555
PLXND1	ENSG00000004399	protein_coding	PC	-0.447564	8.29613	6.62788	0.0100395	0.138771	-2.9664
GMPR	ENSG00000137198	protein_coding	PC	-0.577387	3.91888	6.61971	0.0100856	0.139276	-3.82213
CDH2	ENSG00000170558	protein_coding	PC	0.535672	8.51361	6.61515	0.0101115	0.1395	3.54355
TUBAP2	ENSG00000214391	processed_pseudogene	PSE	0.420733	5.1963	6.61328	0.0101221	0.139514	2.78243
RPL17P43	ENSG00000228331	processed_pseudogene	PSE	0.773004	1.12297	6.61048	0.010138	0.1396	5.10993
MYLIP	ENSG00000007944	protein_coding	PC	-0.625427	2.773	6.60822	0.0101509	0.139645	-4.13296
EHBP1	ENSG00000115504	protein_coding	PC	-0.411767	4.44013	6.6065	0.0101607	0.139647	-2.72034
AKT3	ENSG00000117020	protein_coding	PC	-0.399475	4.77893	6.60058	0.0101945	0.139967	-2.63677
PLEKHH2	ENSG00000152527	protein_coding	PC	-0.854812	0.925056	6.59906	0.0102033	0.139967	-5.64095
CELSR2	ENSG00000143126	protein_coding	PC	-0.643029	2.58546	6.59535	0.0102245	0.140126	-4.241
MYBL1	ENSG00000185697	protein_coding	PC	-0.765462	0.737743	6.59245	0.0102412	0.140222	-5.04627
PCDH17	ENSG00000118946	protein_coding	PC	-0.89919	1.43676	6.58691	0.0102732	0.140526	-5.92288
FLNB	ENSG00000136068	protein_coding	PC	0.439596	8.59377	6.58044	0.0103106	0.140905	2.89274
TCF4	ENSG00000196628	protein_coding	PC	-0.421354	4.97587	6.57171	0.0103612	0.141332	-2.76902
CDCA7L	ENSG00000164649	protein_coding	PC	-0.47563	4.03547	6.57169	0.0103613	0.141332	-3.1257
VPS13C	ENSG00000129003	protein_coding	PC	-0.458815	3.79929	6.56398	0.0104063	0.141812	-3.01165
C1orf54	ENSG00000118292	protein_coding	PC	-0.490136	3.90923	6.56031	0.0104278	0.141971	-3.21545
AP001324.1	ENSG00000227615	processed_pseudogene	PSE	0.453221	6.5821	6.55264	0.0104728	0.14245	2.9698
IL17RE	ENSG00000163701	protein_coding	PC	-0.790755	0.799948	6.53974	0.0105491	0.143352	-5.17133
STOX2	ENSG00000173320	protein_coding	PC	1.36591	0.251052	6.53442	0.0105807	0.143647	8.92542
RPS26P8	ENSG00000204652	processed_pseudogene	PSE	0.512777	3.03071	6.52718	0.0106238	0.144098	3.34699
FICD	ENSG00000198855	protein_coding	PC	0.459003	4.43432	6.51574	0.0106924	0.144892	2.99075
PRSS23	ENSG00000150687	protein_coding	PC	-0.438345	8.65322	6.50693	0.0107455	0.145476	-2.85228
CYP11A1	ENSG00000140459	protein_coding	PC	0.959853	0.0287029	6.50084	0.0107824	0.145839	6.23985
SLC22A17	ENSG00000092096	protein_coding	PC	-0.440706	4.01962	6.49065	0.0108443	0.14654	-2.86047
RASD1	ENSG00000108551	protein_coding	PC	0.735918	3.52623	6.48717	0.0108656	0.14669	4.77402
TTC3	ENSG00000182670	protein_coding	PC	-0.398744	6.75336	6.48419	0.0108838	0.1468	-2.58553
TTC39B	ENSG00000155158	protein_coding	PC	-0.583617	2.67858	6.47684	0.0109289	0.147271	-3.77999
LARP4P	ENSG00000261315	transcribed_processed_pseudogene	PSE	1.14593	-0.332164	6.46812	0.0109827	0.147858	7.41201
EIF4A2	ENSG00000156976	protein_coding	PC	-0.433232	6.91933	6.46505	0.0110017	0.147895	-2.80087
RADIL	ENSG00000157927	protein_coding	PC	-0.798118	1.28073	6.46419	0.011007	0.147895	-5.15918
CD68	ENSG00000129226	protein_coding	PC	0.79284	0.37692	6.46272	0.0110161	0.147895	5.1239
PPP2R5A	ENSG00000066027	protein_coding	PC	-0.497151	3.24566	6.45309	0.0110759	0.148408	-3.20816
USP36	ENSG00000055483	protein_coding	PC	0.389827	5.58802	6.45186	0.0110836	0.148408	2.51511
TRAF3IP2	ENSG00000056972	protein_coding	PC	0.558784	5.32631	6.45164	0.011085	0.148408	3.60507
JAK2	ENSG00000096968	protein_coding	PC	-0.701853	2.01494	6.44818	0.0111066	0.148471	-4.52567
ARHGAP31	ENSG00000031081	protein_coding	PC	0.405199	5.69669	6.4476	0.0111102	0.148471	2.61256
RCAN1	ENSG00000159200	protein_coding	PC	-0.521283	6.86291	6.44417	0.0111317	0.148603	-3.35924
SORD2P	ENSG00000259479	transcribed_unprocessed_pseudogene	PSE	0.703431	1.40908	6.44165	0.0111475	0.148603	4.53126
LUZP1	ENSG00000169641	protein_coding	PC	0.417412	6.48736	6.44062	0.011154	0.148603	2.68839
MRPL9P1	ENSG00000254305	transcribed_processed_pseudogene	PSE	0.875972	-0.119067	6.43949	0.0111611	0.148603	5.64081
JUP	ENSG00000173801	protein_coding	PC	0.52202	7.17048	6.43322	0.0112005	0.148991	3.35827
NUDT7	ENSG00000140876	protein_coding	PC	-0.845601	0.305332	6.42978	0.0112223	0.149143	-5.43702
ZEB2	ENSG00000169554	protein_coding	PC	-0.396265	5.12935	6.42739	0.0112373	0.149198	-2.54695
ALKBH6	ENSG00000239382	protein_coding	PC	0.749771	0.828462	6.42293	0.0112656	0.149198	4.81573
PFN1P1	ENSG00000233328	processed_pseudogene	PSE	0.413119	4.79488	6.42273	0.0112669	0.149198	2.65335
ZC3H6	ENSG00000188177	protein_coding	PC	-0.695286	1.48872	6.42262	0.0112676	0.149198	-4.46556
CCNJL	ENSG00000135083	protein_coding	PC	0.601901	3.29766	6.41099	0.0113416	0.150041	3.85878
MAP3K1	ENSG00000095015	protein_coding	PC	-0.679023	1.63172	6.40906	0.011354	0.150067	-4.35189
HELB	ENSG00000127311	protein_coding	PC	-0.980017	0.136214	6.39453	0.0114472	0.151162	-6.26675
MYOF	ENSG00000138119	protein_coding	PC	-0.43505	8.47205	6.38902	0.0114829	0.151494	-2.77954
ATP11B	ENSG00000058063	protein_coding	PC	-0.42891	4.36944	6.38303	0.0115216	0.151868	-2.73775
RPL12P47	ENSG00000219222	processed_pseudogene	PSE	0.883956	1.74281	6.37879	0.0115492	0.152092	5.63857
LDHB	ENSG00000111716	protein_coding	PC	0.526646	3.93175	6.37157	0.0115963	0.152434	3.35556
PSMA2	ENSG00000106588	protein_coding	PC	0.599655	2.21601	6.36909	0.0116125	0.152434	3.81926
SHC4	ENSG00000185634	protein_coding	PC	-0.923067	0.482184	6.36895	0.0116134	0.152434	-5.87896
OPRL1	ENSG00000125510	protein_coding	PC	-0.911693	0.536305	6.36837	0.0116172	0.152434	-5.806
RBMS3	ENSG00000144642	protein_coding	PC	-0.54964	2.94527	6.36132	0.0116635	0.152902	-3.49644
PODN	ENSG00000174348	protein_coding	PC	-0.513238	5.62325	6.35707	0.0116914	0.15313	-3.26269
ARAP3	ENSG00000120318	protein_coding	PC	0.395395	5.75332	6.35277	0.0117198	0.153242	2.51185
TAF9B	ENSG00000187325	protein_coding	PC	-0.68092	2.48842	6.35258	0.0117211	0.153242	-4.3256
CCDC138	ENSG00000163006	protein_coding	PC	0.765372	0.503148	6.35088	0.0117323	0.15325	4.86079
CKLF	ENSG00000217555	protein_coding	PC	0.718337	0.893371	6.34374	0.0117796	0.153647	4.55694
RGL3	ENSG00000205517	protein_coding	PC	-0.78436	1.11525	6.34279	0.0117859	0.153647	-4.97504
FAM219A	ENSG00000164970	protein_coding	PC	0.399073	5.67476	6.34149	0.0117946	0.153647	2.53072
LDHD	ENSG00000166816	protein_coding	PC	-1.02112	0.739951	6.33636	0.0118287	0.153954	-6.47019
PAICSP4	ENSG00000254244	processed_pseudogene	PSE	0.583239	2.23401	6.32668	0.0118935	0.154658	3.68997
SNRPB	ENSG00000125835	protein_coding	PC	0.399356	6.88835	6.32299	0.0119183	0.154841	2.52512
PLSCR4	ENSG00000114698	protein_coding	PC	-0.563921	5.7046	6.31745	0.0119555	0.155186	-3.56255
AC009078.1	ENSG00000213318	processed_pseudogene	PSE	0.850337	1.77293	6.31364	0.0119812	0.155381	5.36873
JCAD	ENSG00000165757	protein_coding	PC	0.529892	3.65064	6.31109	0.0119985	0.155465	3.3442
AP5B1	ENSG00000254470	protein_coding	PC	0.417188	4.20229	6.30651	0.0120295	0.155728	2.631
LRRC17	ENSG00000128606	protein_coding	PC	-0.400158	6.22214	6.30108	0.0120664	0.156066	-2.52143
DBN1	ENSG00000113758	protein_coding	PC	0.437864	8.20112	6.29572	0.012103	0.156399	2.75667
AL158201.1	ENSG00000228328	processed_pseudogene	PSE	0.749177	4.5513	6.2902	0.0121408	0.156717	4.71247
AC126755.1	ENSG00000205746	transcribed_unprocessed_pseudogene	PSE	0.832532	0.597776	6.28896	0.0121492	0.156717	5.23576
PLEKHH3	ENSG00000068137	protein_coding	PC	-0.457041	3.76661	6.28396	0.0121835	0.156772	-2.87203
PHF19	ENSG00000119403	protein_coding	PC	-0.390269	5.43371	6.28386	0.0121842	0.156772	-2.45239
KRT19	ENSG00000171345	protein_coding	PC	-0.627043	2.85325	6.28361	0.0121859	0.156772	-3.9401
RHBDL2	ENSG00000158315	protein_coding	PC	-0.852114	0.785755	6.276	0.0122384	0.157308	-5.34786
DDAH1	ENSG00000153904	protein_coding	PC	-0.53817	5.85909	6.27418	0.012251	0.15733	-3.37657
MT-TC	ENSG00000210140	Mt_tRNA	SNC	0.878816	0.180056	6.26954	0.0122831	0.157603	5.50977
AL590560.2	ENSG00000272668	antisense	LNC	0.908767	0.562777	6.26752	0.0122971	0.157635	5.69571
RNF207	ENSG00000158286	protein_coding	PC	0.63474	1.86538	6.26604	0.0123074	0.157635	3.9773
ARMH4	ENSG00000139971	protein_coding	PC	-0.659982	2.89716	6.25403	0.0123911	0.158567	-4.12754
AL441992.1	ENSG00000223478	antisense	LNC	-0.696149	1.37751	6.24595	0.0124478	0.158988	-4.34811
NSUN2	ENSG00000037474	protein_coding	PC	0.376695	5.99925	6.24485	0.0124555	0.158988	2.3524
ZNF469	ENSG00000225614	protein_coding	PC	-0.406246	4.55037	6.24465	0.0124569	0.158988	-2.53686
VASN	ENSG00000168140	protein_coding	PC	-0.385732	6.6791	6.24202	0.0124754	0.159083	-2.40775
PHETA1	ENSG00000198324	protein_coding	PC	0.448043	4.09091	6.23742	0.0125079	0.159357	2.79463
PXK	ENSG00000168297	protein_coding	PC	-0.46423	4.38421	6.23417	0.0125308	0.159509	-2.89409
PLEKHO2	ENSG00000241839	protein_coding	PC	0.394056	5.7001	6.22873	0.0125694	0.159859	2.45447
POP7	ENSG00000172336	protein_coding	PC	0.386955	5.39438	6.22697	0.0125819	0.159876	2.40955
SPAG4	ENSG00000061656	protein_coding	PC	0.973043	3.86486	6.22544	0.0125927	0.159876	6.05762
RFTN2	ENSG00000162944	protein_coding	PC	-0.941326	0.416212	6.22246	0.0126139	0.160005	-5.85737
MRTO4	ENSG00000053372	protein_coding	PC	0.391822	6.37559	6.2105	0.0126995	0.160949	2.43341
ADD3	ENSG00000148700	protein_coding	PC	-0.429488	6.92035	6.20783	0.0127187	0.161051	-2.66619
SOD2	ENSG00000112096	protein_coding	PC	0.668657	8.73674	6.20345	0.0127501	0.161251	4.14799
NAALADL1	ENSG00000168060	protein_coding	PC	0.55339	2.73923	6.20254	0.0127567	0.161251	3.43242
SP100	ENSG00000067066	protein_coding	PC	-0.385208	6.02078	6.20082	0.0127691	0.161267	-2.3886
EIF4A2P4	ENSG00000224781	processed_pseudogene	PSE	-0.640862	1.69205	6.19607	0.0128034	0.161559	-3.97083
SLC16A1	ENSG00000155380	protein_coding	PC	0.381784	5.55252	6.1905	0.0128438	0.161928	2.36343
RGS4	ENSG00000117152	protein_coding	PC	-0.545913	8.1122	6.18758	0.012865	0.16204	-3.37788
LRRC73	ENSG00000204052	protein_coding	PC	-0.968861	-0.00998358	6.1862	0.012875	0.16204	-5.99357
AR	ENSG00000169083	protein_coding	PC	0.562731	2.8816	6.18055	0.0129162	0.162314	3.47798
SH3YL1	ENSG00000035115	protein_coding	PC	-0.487136	3.24044	6.18014	0.0129192	0.162314	-3.01057
SHROOM1	ENSG00000164403	protein_coding	PC	0.47218	3.27789	6.17799	0.0129349	0.162371	2.91712
GPR3	ENSG00000181773	protein_coding	PC	0.680855	1.31456	6.17291	0.0129721	0.162696	4.20286
HSPA8P5	ENSG00000256356	processed_pseudogene	PSE	0.494455	3.39848	6.16681	0.0130169	0.163117	3.04921
QTRT1	ENSG00000213339	protein_coding	PC	0.386148	4.91833	6.16459	0.0130332	0.16318	2.38045
SEPT7	ENSG00000122545	protein_coding	PC	-0.376427	6.17869	6.16218	0.013051	0.163262	-2.31961
C1QBPP2	ENSG00000213409	processed_pseudogene	PSE	0.788904	1.03913	6.1508	0.0131353	0.164031	4.85238
MAP3K5	ENSG00000197442	protein_coding	PC	-0.478099	3.29289	6.15007	0.0131407	0.164031	-2.94034
USP9X	ENSG00000124486	protein_coding	PC	-0.388432	5.89133	6.14929	0.0131465	0.164031	-2.38858
CTSL	ENSG00000135047	protein_coding	PC	-0.450196	8.59707	6.1366	0.0132411	0.164916	-2.76268
SAMHD1	ENSG00000101347	protein_coding	PC	-0.388981	5.05722	6.13631	0.0132433	0.164916	-2.38691
FAM3C	ENSG00000196937	protein_coding	PC	-0.451177	5.36179	6.13521	0.0132516	0.164916	-2.76807
GPX8	ENSG00000164294	protein_coding	PC	-0.398901	6.72154	6.13347	0.0132646	0.164937	-2.44665
PTX3	ENSG00000163661	protein_coding	PC	-0.529624	10.3609	6.13092	0.0132838	0.164999	-3.24709
FAU	ENSG00000149806	protein_coding	PC	0.40366	7.56565	6.12954	0.0132941	0.164999	2.47425
AC069213.3	ENSG00000236844	processed_pseudogene	PSE	0.839406	1.03712	6.12826	0.0133038	0.164999	5.1441
ZNF608	ENSG00000168916	protein_coding	PC	-0.674779	2.0407	6.12541	0.0133252	0.165123	-4.1333
DGCR11	ENSG00000273311	sense_intronic	LNC	0.630682	2.17984	6.12085	0.0133596	0.165408	3.86031
FMO2	ENSG00000094963	protein_coding	PC	-1.25686	0.164723	6.11008	0.0134413	0.166023	-7.67949
HINT3	ENSG00000111911	protein_coding	PC	-0.452623	3.63581	6.10969	0.0134442	0.166023	-2.76539
DUSP6	ENSG00000139318	protein_coding	PC	0.461548	5.78387	6.10909	0.0134488	0.166023	2.81964
YDJC	ENSG00000161179	protein_coding	PC	0.426402	4.09286	6.10826	0.0134551	0.166023	2.60457
HOOK3	ENSG00000168172	protein_coding	PC	-0.408801	4.17284	6.10617	0.0134711	0.166079	-2.49621
PSMB9	ENSG00000240065	protein_coding	PC	-0.441644	4.14684	6.10015	0.013517	0.166503	-2.6941
UTY	ENSG00000183878	protein_coding	PC	1.14258	1.72002	6.09804	0.0135332	0.166561	6.96752
NDUFA4L2	ENSG00000185633	protein_coding	PC	-1.29021	7.61486	6.09341	0.0135687	0.166856	-7.86177
AL035681.1	ENSG00000235513	antisense	LNC	-0.804173	0.740158	6.09007	0.0135944	0.167021	-4.89747
MANSC1	ENSG00000111261	protein_coding	PC	-0.58531	3.34796	6.08866	0.0136052	0.167021	-3.56375
NEK1	ENSG00000137601	protein_coding	PC	-0.536139	2.69229	6.0861	0.0136249	0.167122	-3.263
MBNL1-AS1	ENSG00000229619	antisense	LNC	-0.531761	3.14385	6.08081	0.0136658	0.167481	-3.23354
PCGF5	ENSG00000180628	protein_coding	PC	-0.436941	4.15023	6.07353	0.0137222	0.168031	-2.65377
POLR3GL	ENSG00000121851	protein_coding	PC	-0.539383	2.58362	6.07057	0.0137453	0.168171	-3.27436
AFP	ENSG00000081051	protein_coding	PC	0.874518	0.172713	6.0674	0.01377	0.16833	5.30605
KLF9	ENSG00000119138	protein_coding	PC	-0.508102	5.05478	6.06353	0.0138002	0.168448	-3.08089
RPL10P15	ENSG00000267119	processed_pseudogene	PSE	0.528411	2.84561	6.06319	0.0138028	0.168448	3.20386
UBE2G2	ENSG00000184787	protein_coding	PC	0.387659	6.62341	6.06054	0.0138236	0.168559	2.34942
RALGPS2	ENSG00000116191	protein_coding	PC	-0.472954	3.18026	6.05098	0.0138986	0.169331	-2.86184
USF3	ENSG00000176542	protein_coding	PC	-0.581872	2.49944	6.03801	0.0140011	0.170293	-3.51335
KIFAP3	ENSG00000075945	protein_coding	PC	-0.42649	4.36061	6.0367	0.0140115	0.170293	-2.57459
SLC16A9	ENSG00000165449	protein_coding	PC	0.76598	1.95127	6.03653	0.0140128	0.170293	4.62386
SPRY4	ENSG00000187678	protein_coding	PC	-0.424296	5.59513	6.03045	0.0140612	0.170532	-2.5587
LDHAP1	ENSG00000251587	processed_pseudogene	PSE	0.984519	-0.115716	6.0303	0.0140623	0.170532	5.93695
DPYSL4	ENSG00000151640	protein_coding	PC	0.612059	3.3627	6.02962	0.0140677	0.170532	3.69048
HMGCS1	ENSG00000112972	protein_coding	PC	-0.471443	4.95188	6.01961	0.0141478	0.171358	-2.8379
MLF1	ENSG00000178053	protein_coding	PC	-0.577893	2.20862	6.01546	0.0141811	0.171618	-3.47629
SNX2	ENSG00000205302	protein_coding	PC	-0.422181	5.04643	6.0074	0.014246	0.17226	-2.53621
GCSHP5	ENSG00000224837	processed_pseudogene	PSE	0.693402	0.810534	6.00259	0.0142849	0.172586	4.16221
NEK10	ENSG00000163491	protein_coding	PC	0.744402	1.03998	5.99842	0.0143187	0.17285	4.46524
MLXIP	ENSG00000175727	protein_coding	PC	0.419315	6.68737	5.99383	0.014356	0.17309	2.5133
AC099336.2	ENSG00000236439	processed_pseudogene	PSE	0.559139	2.78249	5.99304	0.0143624	0.17309	3.35094
HIST1H2BC	ENSG00000180596	protein_coding	PC	-0.861599	0.76507	5.98998	0.0143874	0.173095	-5.16096
AC087343.1	ENSG00000243181	processed_pseudogene	PSE	0.7164	1.52564	5.98993	0.0143878	0.173095	4.29119
ISG20	ENSG00000172183	protein_coding	PC	0.803131	4.24511	5.98859	0.0143987	0.173095	4.80962
P4HTM	ENSG00000178467	protein_coding	PC	-0.379789	4.80611	5.98707	0.0144111	0.173101	-2.27382
C11orf45	ENSG00000174370	protein_coding	PC	0.811482	0.48527	5.98512	0.0144271	0.173149	4.85681
AC092106.1	ENSG00000224061	processed_pseudogene	PSE	0.851938	0.00585243	5.983	0.0144444	0.173214	5.09714
NME1	ENSG00000239672	protein_coding	PC	0.37437	6.23327	5.97976	0.014471	0.173389	2.23864
FYCO1	ENSG00000163820	protein_coding	PC	-0.388936	5.70943	5.96575	0.0145864	0.174627	-2.3203
AC005224.4	ENSG00000266709	lincRNA	LNC	0.91366	0.248751	5.96384	0.0146022	0.174655	5.44892
KDELC2	ENSG00000178202	protein_coding	PC	-0.408656	5.03743	5.96256	0.0146128	0.174655	-2.43664
ZFAND1	ENSG00000104231	protein_coding	PC	-0.509208	3.03972	5.95899	0.0146424	0.174864	-3.03437
PPP1R15A	ENSG00000087074	protein_coding	PC	0.422501	7.34352	5.95488	0.0146766	0.175127	2.51594
SLC13A3	ENSG00000158296	protein_coding	PC	-0.702408	1.58292	5.95223	0.0146987	0.175127	-4.1809
HSPA8P8	ENSG00000229091	processed_pseudogene	PSE	0.446509	3.73169	5.95199	0.0147007	0.175127	2.65762
PLEKHM1P1	ENSG00000214176	transcribed_unprocessed_pseudogene	PSE	0.480714	3.13637	5.94839	0.0147308	0.175341	2.85947
AL365258.2	ENSG00000235582	processed_pseudogene	PSE	0.915985	-0.22073	5.94402	0.0147673	0.175632	5.44463
ABCC3	ENSG00000108846	protein_coding	PC	0.669408	3.04701	5.94238	0.0147811	0.175651	3.97787
PSIP1	ENSG00000164985	protein_coding	PC	-0.417294	3.94275	5.94076	0.0147947	0.175668	-2.47904
CCDC50	ENSG00000152492	protein_coding	PC	-0.379282	6.46435	5.92053	0.0149655	0.177551	-2.24555
NFIB	ENSG00000147862	protein_coding	PC	-0.391296	5.76167	5.91655	0.0149993	0.177807	-2.31512
PMEPA1	ENSG00000124225	protein_coding	PC	0.47876	4.6151	5.90627	0.0150871	0.178702	2.82769
CDKN2C	ENSG00000123080	protein_coding	PC	-0.507329	3.87462	5.90199	0.0151238	0.17899	-2.99425
RPS21	ENSG00000171858	protein_coding	PC	0.409445	7.95239	5.89518	0.0151824	0.179463	2.41375
HECA	ENSG00000112406	protein_coding	PC	-0.459523	3.33853	5.89117	0.015217	0.179463	-2.70713
CTDP1	ENSG00000060069	protein_coding	PC	0.403149	4.60235	5.89113	0.0152174	0.179463	2.375
ZSWIM5	ENSG00000162415	protein_coding	PC	0.76731	3.07129	5.89108	0.0152178	0.179463	4.52029
ACOT7	ENSG00000097021	protein_coding	PC	0.38912	7.00002	5.89015	0.0152258	0.179463	2.29198
ABHD14B	ENSG00000114779	protein_coding	PC	-0.399277	5.61577	5.86913	0.0154087	0.181472	-2.34341
FDPSP8	ENSG00000224763	processed_pseudogene	PSE	0.92639	-0.335426	5.86505	0.0154445	0.181683	5.43332
DMPK	ENSG00000104936	protein_coding	PC	-0.408232	5.23521	5.86243	0.0154675	0.181683	-2.39323
SSBP2	ENSG00000145687	protein_coding	PC	-0.538895	3.61675	5.86143	0.0154762	0.181683	-3.1587
PSMD2	ENSG00000175166	protein_coding	PC	0.445128	9.48613	5.86136	0.0154768	0.181683	2.60906
JDP2	ENSG00000140044	protein_coding	PC	-0.400946	4.2709	5.85972	0.0154912	0.181705	-2.34943
WDR74	ENSG00000133316	protein_coding	PC	0.384261	4.87972	5.85702	0.0155151	0.181791	2.25063
HERPUD1	ENSG00000051108	protein_coding	PC	0.412344	7.38712	5.8537	0.0155443	0.181791	2.41374
CD109	ENSG00000156535	protein_coding	PC	-0.396074	5.02672	5.85332	0.0155477	0.181791	-2.31835
AC104339.1	ENSG00000233778	processed_pseudogene	PSE	0.867574	0.13688	5.85284	0.015552	0.181791	5.07777
IL13RA2	ENSG00000123496	protein_coding	PC	1.99647	0.934999	5.85178	0.0155613	0.181791	11.6829
POTEF	ENSG00000196604	protein_coding	PC	0.63732	2.72294	5.84862	0.0155892	0.181971	3.72745
RBM38	ENSG00000132819	protein_coding	PC	0.477358	3.7708	5.84317	0.0156376	0.182388	2.78929
TMEM140	ENSG00000146859	protein_coding	PC	-0.594511	3.00308	5.83746	0.0156884	0.182834	-3.47043
SLC38A2	ENSG00000134294	protein_coding	PC	-0.468734	7.72735	5.8279	0.0157739	0.183682	-2.73174
SPEG	ENSG00000072195	protein_coding	PC	-0.426868	4.95415	5.8254	0.0157964	0.183797	-2.48668
TBC1D8B	ENSG00000133138	protein_coding	PC	-0.451607	3.51123	5.81721	0.0158701	0.184506	-2.62709
SNAPC5	ENSG00000174446	protein_coding	PC	-0.529638	2.90893	5.81425	0.0158968	0.184669	-3.07944
TXNDC16	ENSG00000087301	protein_coding	PC	-0.632173	1.73036	5.81252	0.0159125	0.184702	-3.67452
EXOSC2	ENSG00000130713	protein_coding	PC	0.389407	4.64278	5.80792	0.0159542	0.185038	2.26164
ZNF227	ENSG00000131115	protein_coding	PC	-0.564234	2.37109	5.80385	0.0159911	0.185318	-3.27473
AKAP17A	ENSG00000197976	protein_coding	PC	0.388638	5.07376	5.79091	0.0161093	0.186442	2.25056
STC1	ENSG00000159167	protein_coding	PC	1.04372	8.36541	5.7898	0.0161194	0.186442	6.04294
CDC37L1	ENSG00000106993	protein_coding	PC	-0.51932	2.90233	5.78901	0.0161267	0.186442	-3.00635
STK32B	ENSG00000152953	protein_coding	PC	-0.970962	2.52241	5.78701	0.016145	0.186504	-5.61897
RXFP1	ENSG00000171509	protein_coding	PC	-1.04678	0.832778	5.78508	0.0161627	0.18656	-6.05568
TMEM116	ENSG00000198270	protein_coding	PC	-0.685216	1.37791	5.78244	0.016187	0.186631	-3.96222
NBEA	ENSG00000172915	protein_coding	PC	0.887172	0.697532	5.78162	0.0161946	0.186631	5.12929
EEF1B2P3	ENSG00000232472	processed_pseudogene	PSE	0.37918	4.86598	5.77727	0.0162347	0.186945	2.19063
TMEM171	ENSG00000157111	protein_coding	PC	0.442106	4.02228	5.77381	0.0162667	0.187149	2.55264
PDCD11	ENSG00000148843	protein_coding	PC	0.403032	6.22007	5.77256	0.0162783	0.187149	2.32653
OAS3	ENSG00000111331	protein_coding	PC	0.492471	4.6734	5.76637	0.0163358	0.18766	2.83977
STMN3	ENSG00000197457	protein_coding	PC	-0.484655	4.06512	5.75601	0.0164324	0.188621	-2.78968
CEND1	ENSG00000184524	protein_coding	PC	-0.662075	1.59034	5.74952	0.0164931	0.189168	-3.80662
POLR1E	ENSG00000137054	protein_coding	PC	0.381521	4.94409	5.74639	0.0165225	0.189356	2.19237
TNFRSF14	ENSG00000157873	protein_coding	PC	-0.405801	3.98939	5.74094	0.0165739	0.189794	-2.32968
MGARP	ENSG00000137463	protein_coding	PC	-0.544216	3.58773	5.7342	0.0166377	0.190291	-3.12064
IFIT3	ENSG00000119917	protein_coding	PC	-0.531659	3.35343	5.73306	0.0166484	0.190291	-3.04803
EPHB2	ENSG00000133216	protein_coding	PC	0.670291	3.97447	5.73145	0.0166637	0.190291	3.84174
AC009275.1	ENSG00000273297	lincRNA	LNC	-1.02406	0.37292	5.72974	0.0166799	0.190291	-5.86761
EML4	ENSG00000143924	protein_coding	PC	-0.403163	4.86158	5.72943	0.0166829	0.190291	-2.30989
CDKN1B	ENSG00000111276	protein_coding	PC	-0.424001	4.47701	5.72742	0.016702	0.190358	-2.42843
ANK1	ENSG00000029534	protein_coding	PC	-0.714766	1.78901	5.72301	0.016744	0.190677	-4.09061
LINC00607	ENSG00000235770	lincRNA	LNC	-0.865981	1.0406	5.72147	0.0167587	0.190677	-4.95469
SLC7A14	ENSG00000013293	protein_coding	PC	-1.00872	1.87442	5.71733	0.0167983	0.190677	-5.76721
MSNP1	ENSG00000251593	processed_pseudogene	PSE	0.427488	4.58838	5.71623	0.0168088	0.190677	2.44362
ERF	ENSG00000105722	protein_coding	PC	0.357209	5.81179	5.71519	0.0168188	0.190677	2.04152
RPL18AP3	ENSG00000213442	processed_pseudogene	PSE	0.391019	5.86911	5.71512	0.0168194	0.190677	2.23472
SLC6A8	ENSG00000130821	protein_coding	PC	0.492593	5.94205	5.71484	0.0168221	0.190677	2.81509
PGK1P2	ENSG00000213290	processed_pseudogene	PSE	0.647957	4.56219	5.70875	0.0168805	0.19119	3.69903
GAL3ST4	ENSG00000197093	protein_coding	PC	-0.549456	2.89862	5.70469	0.0169196	0.191396	-3.13448
GPSM2	ENSG00000121957	protein_coding	PC	-0.48333	3.1673	5.70411	0.0169252	0.191396	-2.75697
ST3GAL1	ENSG00000008513	protein_coding	PC	0.503659	8.25056	5.69733	0.0169907	0.191987	2.86951
SDCBP	ENSG00000137575	protein_coding	PC	-0.388399	6.41289	5.68581	0.0171026	0.193101	-2.20837
EBNA1BP2	ENSG00000117395	protein_coding	PC	0.404504	6.89373	5.68287	0.0171313	0.193274	2.29875
RPS7P1	ENSG00000263266	processed_pseudogene	PSE	0.441761	6.1674	5.68096	0.01715	0.193295	2.50963
PANX1	ENSG00000110218	protein_coding	PC	0.389914	4.53558	5.67899	0.0171693	0.193295	2.21432
GPC6	ENSG00000183098	protein_coding	PC	-0.462978	5.02002	5.67859	0.0171732	0.193295	-2.62906
PCDHGB3	ENSG00000262209	protein_coding	PC	0.694791	1.08268	5.66741	0.017283	0.194238	3.93766
PBXIP1	ENSG00000163346	protein_coding	PC	-0.36738	6.78582	5.66733	0.0172837	0.194238	-2.08207
RPS10	ENSG00000124614	protein_coding	PC	0.583531	2.80275	5.6636	0.0173205	0.1945	3.30489
H2AFZP2	ENSG00000253173	processed_pseudogene	PSE	0.648104	1.3324	5.66177	0.0173386	0.194552	3.66942
GPRC5A	ENSG00000013588	protein_coding	PC	-0.514041	5.73039	5.65997	0.0173564	0.194601	-2.90946
EEF1B2P6	ENSG00000213261	processed_pseudogene	PSE	0.479905	3.39762	5.65768	0.0173791	0.194705	2.71515
TTC12	ENSG00000149292	protein_coding	PC	0.496258	3.04386	5.6518	0.0174374	0.195098	2.80475
GCLM	ENSG00000023909	protein_coding	PC	0.419834	4.79934	5.65144	0.0174411	0.195098	2.37267
KLF12	ENSG00000118922	protein_coding	PC	-0.44845	3.70766	5.64543	0.0175009	0.195616	-2.5317
TGFBR3	ENSG00000069702	protein_coding	PC	-0.404207	4.49781	5.64144	0.0175408	0.195857	-2.28031
RPS6KA6	ENSG00000072133	protein_coding	PC	-0.870856	-0.00806788	5.64057	0.0175495	0.195857	-4.91212
TMC7	ENSG00000170537	protein_coding	PC	0.824167	0.383169	5.63878	0.0175674	0.195906	4.6473
C1orf53	ENSG00000203724	protein_coding	PC	-0.734838	1.15574	5.63294	0.017626	0.196282	-4.1393
KCNE3	ENSG00000175538	protein_coding	PC	0.861995	1.18886	5.63146	0.017641	0.196282	4.85429
HLA-H	ENSG00000206341	unprocessed_pseudogene	PSE	-0.414256	6.32814	5.63019	0.0176537	0.196282	-2.33234
MINAR1	ENSG00000169330	protein_coding	PC	-0.779178	0.60558	5.63003	0.0176554	0.196282	-4.38679
ELF2	ENSG00000109381	protein_coding	PC	-0.479743	3.42488	5.6231	0.0177253	0.196908	-2.69764
TNFRSF11A	ENSG00000141655	protein_coding	PC	0.558324	2.98101	5.62007	0.0177559	0.197097	3.13782
SORD	ENSG00000140263	protein_coding	PC	0.375361	4.6064	5.61252	0.0178326	0.197797	2.10672
CYB561D2	ENSG00000114395	protein_coding	PC	0.420803	3.88567	5.60923	0.0178661	0.198018	2.36038
ARMC9	ENSG00000135931	protein_coding	PC	-0.435584	5.51951	5.5905	0.0180581	0.199991	-2.43513
FXR1	ENSG00000114416	protein_coding	PC	-0.363711	5.85142	5.58917	0.0180718	0.199991	-2.03284
AC015871.1	ENSG00000259770	processed_pseudogene	PSE	0.828973	0.125031	5.58533	0.0181115	0.200277	4.63009
PMAIP1	ENSG00000141682	protein_coding	PC	-0.675969	2.26708	5.57997	0.018167	0.200688	-3.77189
NEURL1B	ENSG00000214357	protein_coding	PC	-1.27359	1.06042	5.57907	0.0181764	0.200688	-7.10546
EPB41L4B	ENSG00000095203	protein_coding	PC	-0.838809	1.75395	5.57457	0.0182231	0.201035	-4.67601
CH25H	ENSG00000138135	protein_coding	PC	0.875871	2.13542	5.57152	0.0182549	0.201035	4.87994
GDF6	ENSG00000156466	protein_coding	PC	0.398443	5.39419	5.57133	0.0182569	0.201035	2.21986
GULP1	ENSG00000144366	protein_coding	PC	-0.491335	3.12309	5.57072	0.0182633	0.201035	-2.73709
GK5	ENSG00000175066	protein_coding	PC	-0.447634	3.42878	5.56511	0.0183218	0.201526	-2.49113
ROBO1	ENSG00000169855	protein_coding	PC	-0.411943	5.83943	5.55659	0.0184112	0.202356	-2.289
ABT1	ENSG00000146109	protein_coding	PC	0.366819	4.98703	5.55438	0.0184345	0.202458	2.03745
ITGA3	ENSG00000005884	protein_coding	PC	-0.442692	7.91727	5.54604	0.0185225	0.203271	-2.45519
MELTF	ENSG00000163975	protein_coding	PC	0.864466	3.21427	5.5435	0.0185495	0.2033	4.79216
HBEGF	ENSG00000113070	protein_coding	PC	0.694937	6.68339	5.54314	0.0185532	0.2033	3.85214
DPYD	ENSG00000188641	protein_coding	PC	-0.488457	4.41691	5.53475	0.0186424	0.204122	-2.70349
NFATC4	ENSG00000100968	protein_coding	PC	-0.358225	6.39704	5.53165	0.0186755	0.20433	-1.98157
YIPF5	ENSG00000145817	protein_coding	PC	0.381527	7.2625	5.52803	0.0187141	0.204599	2.10909
UGDH	ENSG00000109814	protein_coding	PC	-0.371673	5.9922	5.5198	0.0188024	0.205409	-2.05156
GAPLINC	ENSG00000266835	lincRNA	LNC	0.833502	1.17059	5.51601	0.0188431	0.20558	4.59761
ALDOA	ENSG00000149925	protein_coding	PC	0.400713	6.04963	5.5157	0.0188465	0.20558	2.21022
TCEA3	ENSG00000204219	protein_coding	PC	-0.638233	1.91385	5.50627	0.0189484	0.206536	-3.51429
HSD17B11	ENSG00000198189	protein_coding	PC	-0.454358	3.29519	5.48854	0.0191415	0.208485	-2.49376
GLCCI1	ENSG00000106415	protein_coding	PC	-0.699845	0.963032	5.48257	0.019207	0.20897	-3.83695
CMSS1	ENSG00000184220	protein_coding	PC	0.386505	4.1896	5.48097	0.0192246	0.20897	2.11842
TNFRSF10B	ENSG00000120889	protein_coding	PC	0.41902	8.22368	5.48053	0.0192294	0.20897	2.29645
H2AFY2	ENSG00000099284	protein_coding	PC	0.445295	3.77363	5.47397	0.0193017	0.209564	2.43753
SLC6A6	ENSG00000131389	protein_coding	PC	-0.385584	5.48523	5.47295	0.019313	0.209564	-2.11028
SMCHD1	ENSG00000101596	protein_coding	PC	-0.41057	3.7558	5.4716	0.0193279	0.209569	-2.24648
MEIS2	ENSG00000134138	protein_coding	PC	-0.383726	4.27354	5.46663	0.0193829	0.210008	-2.09769
PFKFB4	ENSG00000114268	protein_coding	PC	0.807569	4.65291	5.46247	0.0194291	0.210351	4.41133
ZFP1	ENSG00000184517	protein_coding	PC	-0.601776	1.8097	5.45721	0.0194877	0.210828	-3.28402
CCS	ENSG00000173992	protein_coding	PC	-0.35391	5.47842	5.4542	0.0195214	0.211035	-1.9303
ENPP1	ENSG00000197594	protein_coding	PC	-0.589941	2.73079	5.45013	0.0195669	0.211321	-3.21525
STX12	ENSG00000117758	protein_coding	PC	0.382275	5.85114	5.44922	0.019577	0.211321	2.0831
ZNF576	ENSG00000124444	protein_coding	PC	0.400827	3.86306	5.43913	0.0196904	0.212336	2.18015
SLC25A22	ENSG00000177542	protein_coding	PC	0.3705	4.85764	5.43825	0.0197004	0.212336	2.01488
SH2D5	ENSG00000189410	protein_coding	PC	0.560388	3.87506	5.42466	0.0198543	0.213836	3.03992
ABCA5	ENSG00000154265	protein_coding	PC	-0.694258	1.28218	5.41278	0.0199899	0.214933	-3.75786
SHROOM3	ENSG00000138771	protein_coding	PC	0.540885	3.14622	5.41223	0.0199962	0.214933	2.92739
RPL21P16	ENSG00000220842	processed_pseudogene	PSE	0.444368	5.15099	5.41183	0.0200007	0.214933	2.40485
SLC7A6	ENSG00000103064	protein_coding	PC	0.38969	4.89969	5.40524	0.0200764	0.215587	2.10637
TMEM25	ENSG00000149582	protein_coding	PC	-0.46364	3.09519	5.40275	0.020105	0.215626	-2.50493
ZMAT3	ENSG00000172667	protein_coding	PC	-0.359951	5.23598	5.40233	0.0201099	0.215626	-1.94457
AC097263.1	ENSG00000228519	processed_pseudogene	PSE	0.545574	2.38552	5.39686	0.020173	0.216143	2.94439
TICAM1	ENSG00000127666	protein_coding	PC	0.372438	4.60464	5.39412	0.0202047	0.216245	2.00898
ANO8	ENSG00000074855	protein_coding	PC	-0.515327	2.73155	5.39336	0.0202135	0.216245	-2.77934
AC008481.1	ENSG00000213303	processed_pseudogene	PSE	0.649575	1.24238	5.39218	0.0202272	0.216245	3.50262
GHDC	ENSG00000167925	protein_coding	PC	-0.392102	3.92574	5.38953	0.0202579	0.216413	-2.11325
SHB	ENSG00000107338	protein_coding	PC	-0.374585	5.08967	5.38723	0.0202847	0.216433	-2.01797
PISD	ENSG00000241878	protein_coding	PC	0.349241	5.76726	5.3868	0.0202897	0.216433	1.88129
SERPINB9P1	ENSG00000230438	lincRNA	LNC	0.761386	1.3346	5.37641	0.0204108	0.217565	4.09353
RAB28	ENSG00000157869	protein_coding	PC	-0.479325	2.94251	5.37377	0.0204417	0.217594	-2.57578
PIK3R3	ENSG00000117461	protein_coding	PC	-0.500079	2.90281	5.37362	0.0204435	0.217594	-2.68723
JPH2	ENSG00000149596	protein_coding	PC	-0.972617	2.2118	5.37185	0.0204643	0.217618	-5.22475
ERCC6	ENSG00000225830	protein_coding	PC	-0.439638	5.30607	5.37086	0.0204759	0.217618	-2.36123
DNAJC6	ENSG00000116675	protein_coding	PC	-0.825226	1.51557	5.3678	0.0205118	0.217666	-4.42965
ATP6V0E2	ENSG00000171130	protein_coding	PC	-0.439021	4.3426	5.36762	0.020514	0.217666	-2.3565
SLC19A1	ENSG00000173638	protein_coding	PC	0.406869	3.79578	5.36498	0.0205451	0.217666	2.18284
IFITM3	ENSG00000142089	protein_coding	PC	-0.421606	9.20828	5.36407	0.0205558	0.217666	-2.26153
LTA4H	ENSG00000111144	protein_coding	PC	-0.370411	5.5987	5.36332	0.0205645	0.217666	-1.98663
FTH1P8	ENSG00000219507	processed_pseudogene	PSE	0.422019	5.1595	5.36282	0.0205705	0.217666	2.26321
BTD	ENSG00000169814	protein_coding	PC	-0.376985	4.37964	5.35773	0.0206306	0.218142	-2.01978
AF127577.4	ENSG00000235609	lincRNA	LNC	-1.11137	-0.455872	5.35485	0.0206647	0.218344	-5.95124
NSRP1	ENSG00000126653	protein_coding	PC	-0.427898	3.60266	5.35049	0.0207164	0.21873	-2.28947
ZFHX3	ENSG00000140836	protein_coding	PC	-0.443748	4.85393	5.34803	0.0207457	0.21876	-2.37318
NEK7	ENSG00000151414	protein_coding	PC	-0.359857	6.19572	5.34772	0.0207494	0.21876	-1.92441
ULBP1	ENSG00000111981	protein_coding	PC	0.905687	0.896757	5.33427	0.0209102	0.220294	4.83118
RIPK2	ENSG00000104312	protein_coding	PC	0.469757	4.97103	5.32986	0.0209631	0.220692	2.50374
SLC7A8	ENSG00000092068	protein_coding	PC	-0.811853	1.24103	5.32809	0.0209844	0.220756	-4.32562
PMPCAP1	ENSG00000248817	processed_pseudogene	PSE	0.677843	0.664008	5.31392	0.0211557	0.222396	3.60201
HGD	ENSG00000113924	protein_coding	PC	-0.820108	0.786711	5.30967	0.0212074	0.222778	-4.3545
ZNF385A	ENSG00000161642	protein_coding	PC	-0.449987	3.33651	5.3063	0.0212485	0.223047	-2.38777
LMBRD1	ENSG00000168216	protein_coding	PC	-0.479579	4.15269	5.30249	0.0212949	0.223373	-2.54296
RPL6P27	ENSG00000235552	transcribed_processed_pseudogene	PSE	0.41114	6.2809	5.29808	0.0213489	0.223777	2.17825
MT-ND2	ENSG00000198763	protein_coding	PC	0.527865	9.44027	5.29615	0.0213726	0.223864	2.79565
AC024293.1	ENSG00000244313	processed_pseudogene	PSE	0.371022	6.19616	5.29445	0.0213935	0.223921	1.96436
MCU	ENSG00000156026	protein_coding	PC	-0.376296	4.91413	5.28826	0.0214697	0.224556	-1.98995
DCUN1D1	ENSG00000043093	protein_coding	PC	-0.463129	3.18141	5.28119	0.021557	0.225307	-2.44587
MTND2P28	ENSG00000225630	unprocessed_pseudogene	PSE	0.513911	6.61136	5.27744	0.0216035	0.225602	2.71213
TPM3P9	ENSG00000241015	transcribed_processed_pseudogene	PSE	0.561288	2.25309	5.27496	0.0216342	0.225602	2.96077
HSPA8P1	ENSG00000234176	processed_pseudogene	PSE	0.407217	3.74927	5.27429	0.0216426	0.225602	2.14778
MYCT1	ENSG00000120279	protein_coding	PC	0.456421	4.11703	5.27303	0.0216583	0.225602	2.40672
DEPP1	ENSG00000165507	protein_coding	PC	-0.560763	5.66115	5.27264	0.0216632	0.225602	-2.9567
CLUHP3	ENSG00000131797	transcribed_unprocessed_pseudogene	PSE	0.624138	2.43926	5.27044	0.0216905	0.225725	3.28948
LDHAP5	ENSG00000213574	processed_pseudogene	PSE	0.533873	4.58671	5.26682	0.0217356	0.226032	2.81181
NGF	ENSG00000134259	protein_coding	PC	-0.533763	3.69189	5.26045	0.0218154	0.226699	-2.80783
AL035587.1	ENSG00000231113	antisense	LNC	-0.951284	-0.397415	5.25761	0.0218511	0.226906	-5.00148
CES4A	ENSG00000172824	protein_coding	PC	0.807312	0.159472	5.25464	0.0218883	0.227022	4.24213
RAP1GAP	ENSG00000076864	protein_coding	PC	0.751974	0.311761	5.25367	0.0219005	0.227022	3.95063
TNFRSF12A	ENSG00000006327	protein_coding	PC	0.422906	7.86343	5.25022	0.0219439	0.227022	2.22035
EMILIN1	ENSG00000138080	protein_coding	PC	-0.385481	8.13087	5.24991	0.0219479	0.227022	-2.02374
ERN1	ENSG00000178607	protein_coding	PC	0.371203	4.26551	5.24942	0.0219541	0.227022	1.9486
ASAP3	ENSG00000088280	protein_coding	PC	-0.410999	4.15616	5.24925	0.0219562	0.227022	-2.15744
PLEKHN1	ENSG00000187583	protein_coding	PC	0.624254	1.85808	5.2459	0.0219985	0.227297	3.27478
SCLY	ENSG00000132330	protein_coding	PC	0.657096	0.887795	5.2405	0.0220669	0.227841	3.44351
CD27-AS1	ENSG00000215039	processed_transcript	LNC	-0.491374	3.41083	5.2392	0.0220834	0.22785	-2.5744
AURKB	ENSG00000178999	protein_coding	PC	0.409732	4.5172	5.23577	0.022127	0.228136	2.14526
CDH13	ENSG00000140945	protein_coding	PC	0.487647	7.51258	5.23361	0.0221545	0.228257	2.55215
SMCO4	ENSG00000166002	protein_coding	PC	-0.553976	2.37917	5.23152	0.0221812	0.22837	-2.89813
CCL8	ENSG00000108700	protein_coding	PC	1.20942	2.27497	5.22657	0.0222444	0.228858	6.32111
NPIPB5	ENSG00000243716	protein_coding	PC	0.38714	4.39911	5.22222	0.0223001	0.229268	2.02173
SBF2	ENSG00000133812	protein_coding	PC	-0.370115	4.61971	5.22095	0.0223163	0.229272	-1.93235
ACSL5	ENSG00000197142	protein_coding	PC	0.980192	1.03547	5.20752	0.0224894	0.230834	5.10437
IGSF10	ENSG00000152580	protein_coding	PC	-0.749593	0.391209	5.20669	0.0225001	0.230834	-3.9029
ADPGK	ENSG00000159322	protein_coding	PC	0.350937	6.4432	5.20387	0.0225366	0.230887	1.82623
MESTP1	ENSG00000220884	processed_pseudogene	PSE	-0.866749	1.82712	5.20383	0.0225372	0.230887	-4.51041
GJA1	ENSG00000152661	protein_coding	PC	0.398107	8.74187	5.2012	0.0225713	0.231029	2.07063
EIF1P5	ENSG00000266563	unprocessed_pseudogene	PSE	0.532244	2.18892	5.2003	0.022583	0.231029	2.76783
TBCK	ENSG00000145348	protein_coding	PC	-0.403902	3.74821	5.19764	0.0226176	0.231086	-2.09933
MLH3	ENSG00000119684	protein_coding	PC	-0.522818	2.65043	5.19742	0.0226205	0.231086	-2.7173
MYORG	ENSG00000164976	protein_coding	PC	0.43289	3.27052	5.19397	0.0226654	0.231381	2.24842
ISOC1	ENSG00000066583	protein_coding	PC	0.458469	4.02926	5.19062	0.0227091	0.231664	2.37974
ERMP1	ENSG00000099219	protein_coding	PC	-0.416901	3.92055	5.18053	0.0228414	0.23285	-2.15977
CTBS	ENSG00000117151	protein_coding	PC	-0.39924	3.81936	5.17102	0.0229667	0.233963	-2.06448
TNFRSF1B	ENSG00000028137	protein_coding	PC	-0.592308	4.38932	5.14439	0.0233216	0.237411	-3.04706
BEND6	ENSG00000151917	protein_coding	PC	-0.678018	1.79565	5.14176	0.023357	0.237605	-3.48621
FAM86B3P	ENSG00000173295	transcribed_unprocessed_pseudogene	PSE	0.92356	0.651131	5.13979	0.0233835	0.237708	4.7469
MAP1A	ENSG00000166963	protein_coding	PC	-0.426666	7.53753	5.13524	0.0234449	0.238164	-2.19103
MCM10	ENSG00000065328	protein_coding	PC	0.6338	2.84192	5.12884	0.0235315	0.238827	3.25066
CAMK2N2	ENSG00000163888	protein_coding	PC	0.736093	0.326698	5.12798	0.0235431	0.238827	3.77467
ZNF507	ENSG00000168813	protein_coding	PC	-0.463169	3.01423	5.12247	0.023618	0.238975	-2.37257
RUFY3	ENSG00000018189	protein_coding	PC	-0.439471	3.48103	5.12223	0.0236213	0.238975	-2.25107
HHAT	ENSG00000054392	protein_coding	PC	-0.615818	2.3011	5.1222	0.0236217	0.238975	-3.15434
RPS2P35	ENSG00000238172	processed_pseudogene	PSE	0.511196	2.4171	5.12205	0.0236237	0.238975	2.61837
LEPR	ENSG00000116678	protein_coding	PC	-0.602698	1.91704	5.11672	0.0236964	0.239544	-3.08384
SSTR1	ENSG00000139874	protein_coding	PC	-0.932865	2.16479	5.11219	0.0237583	0.239889	-4.76898
AC013451.2	ENSG00000258976	lincRNA	LNC	0.81189	0.216387	5.1118	0.0237637	0.239889	4.15022
THRA	ENSG00000126351	protein_coding	PC	-0.344588	5.75767	5.10604	0.0238427	0.240461	-1.75948
APOPT1	ENSG00000256053	protein_coding	PC	0.366469	4.17045	5.10525	0.0238536	0.240461	1.87091
ALKBH1	ENSG00000100601	protein_coding	PC	0.48035	3.13116	5.09328	0.0240188	0.241958	2.44656
GGH	ENSG00000137563	protein_coding	PC	-0.382113	4.82211	5.09132	0.0240459	0.242064	-1.94546
SNCG	ENSG00000173267	protein_coding	PC	-0.565377	3.03392	5.08759	0.0240977	0.242261	-2.87641
IL21R	ENSG00000103522	protein_coding	PC	-0.891442	2.44157	5.08749	0.024099	0.242261	-4.5352
AGL	ENSG00000162688	protein_coding	PC	-0.483431	2.80672	5.08552	0.0241264	0.242301	-2.4585
SAP18P2	ENSG00000223873	processed_pseudogene	PSE	0.67122	0.665011	5.0848	0.0241364	0.242301	3.41302
ADRA1B	ENSG00000170214	protein_coding	PC	-0.81877	0.471969	5.07983	0.0242057	0.242828	-4.15921
JMJD6	ENSG00000070495	protein_coding	PC	0.339766	5.70701	5.07807	0.0242303	0.242907	1.72536
RPL13P12	ENSG00000215030	processed_pseudogene	PSE	0.380785	6.67227	5.07548	0.0242666	0.243103	1.93266
NUS1P1	ENSG00000235636	processed_pseudogene	PSE	0.786112	0.432435	5.07375	0.0242908	0.243177	3.98853
RGL1	ENSG00000143344	protein_coding	PC	-0.346829	5.76283	5.06484	0.0244159	0.24426	-1.75664
SELENOKP2	ENSG00000219532	processed_pseudogene	PSE	0.867648	-0.321933	5.06039	0.0244788	0.24472	4.39064
COL16A1	ENSG00000084636	protein_coding	PC	0.428293	7.70131	5.0579	0.0245139	0.244903	2.16626
LBX2-AS1	ENSG00000257702	antisense	LNC	0.449802	3.25886	5.056	0.0245409	0.245003	2.2742
ANXA10	ENSG00000109511	protein_coding	PC	-0.366933	4.66702	5.04788	0.0246561	0.2459	-1.85224
IPPK	ENSG00000127080	protein_coding	PC	0.411135	4.0072	5.04581	0.0246855	0.2459	2.07451
AC012671.1	ENSG00000224291	processed_pseudogene	PSE	0.697708	0.417839	5.04542	0.0246911	0.2459	3.52024
RGCC	ENSG00000102760	protein_coding	PC	0.870168	2.5825	5.04489	0.0246986	0.2459	4.3899
AC133134.1	ENSG00000244245	processed_pseudogene	PSE	0.647289	1.37062	5.04276	0.024729	0.246033	3.26412
CCDC28B	ENSG00000160050	protein_coding	PC	-0.388131	3.85285	5.04143	0.0247481	0.246054	-1.95673
PPP1R13L	ENSG00000104881	protein_coding	PC	0.447788	4.11712	5.03804	0.0247965	0.246275	2.25598
AC079140.2	ENSG00000250321	processed_pseudogene	PSE	0.511268	3.3071	5.03657	0.0248175	0.246275	2.57504
EIF4HP1	ENSG00000233830	processed_pseudogene	PSE	0.479417	3.01957	5.03564	0.0248308	0.246275	2.41417
TWNK	ENSG00000107815	protein_coding	PC	0.383686	4.25991	5.03512	0.0248383	0.246275	1.93191
EPRS	ENSG00000136628	protein_coding	PC	-0.392111	6.80755	5.02687	0.0249569	0.24722	-1.97109
ZNF358	ENSG00000198816	protein_coding	PC	-0.36827	4.87569	5.02612	0.0249677	0.24722	-1.85097
ZNF766	ENSG00000196214	protein_coding	PC	-0.528647	2.15697	5.02431	0.0249939	0.247278	-2.65609
YPEL4	ENSG00000166793	protein_coding	PC	-0.794448	0.341371	5.0233	0.0250084	0.247278	-3.99076
KTN1	ENSG00000126777	protein_coding	PC	-0.350347	6.17254	5.02217	0.0250248	0.247278	-1.7595
FARSA	ENSG00000179115	protein_coding	PC	0.353558	6.91231	5.02085	0.0250438	0.247297	1.77516
OSER1-DT	ENSG00000223891	lincRNA	LNC	-0.720717	1.17601	5.01947	0.0250639	0.247308	-3.61761
PDGFD	ENSG00000170962	protein_coding	PC	1.2309	1.75572	5.01842	0.0250791	0.247308	6.17716
NFAT5	ENSG00000102908	protein_coding	PC	-0.420423	3.99351	5.01202	0.0251719	0.248054	-2.10717
BCAS3	ENSG00000141376	protein_coding	PC	-0.388733	4.39094	5.00996	0.0252019	0.248181	-1.94754
DPP3	ENSG00000254986	protein_coding	PC	0.344321	6.28474	5.00512	0.0252724	0.248706	1.72337
F3	ENSG00000117525	protein_coding	PC	0.4614	4.92137	4.99873	0.025366	0.249458	2.30641
GFOD1	ENSG00000145990	protein_coding	PC	0.633812	2.23392	4.9966	0.0253971	0.249595	3.16691
COCH	ENSG00000100473	protein_coding	PC	0.926839	-0.0352936	4.9911	0.025478	0.25022	4.62595
PARP9	ENSG00000138496	protein_coding	PC	-0.406019	3.51349	4.98585	0.0255554	0.25081	-2.02435
RGS16	ENSG00000143333	protein_coding	PC	-0.69348	0.813808	4.98408	0.0255815	0.250896	-3.45636
POLR1C	ENSG00000171453	protein_coding	PC	0.344612	4.9292	4.9817	0.0256168	0.250968	1.71675
ABRACL	ENSG00000146386	protein_coding	PC	0.359303	5.16854	4.98125	0.0256235	0.250968	1.78978
FBXL6	ENSG00000182325	protein_coding	PC	0.429795	3.54626	4.97787	0.0256736	0.251289	2.13946
JAM2	ENSG00000154721	protein_coding	PC	0.889807	0.75798	4.97236	0.0257555	0.251756	4.42444
HNRNPLP1	ENSG00000233503	processed_pseudogene	PSE	0.671717	0.744169	4.9706	0.0257816	0.251756	3.33884
FBXL5	ENSG00000118564	protein_coding	PC	-0.347633	5.33193	4.96863	0.025811	0.251756	-1.72726
PDCD4	ENSG00000150593	protein_coding	PC	-0.369228	4.15184	4.96657	0.0258418	0.251756	-1.8338
KCTD11	ENSG00000213859	protein_coding	PC	0.338955	5.59001	4.96656	0.0258419	0.251756	1.68344
RAB5C	ENSG00000108774	protein_coding	PC	0.34784	6.63761	4.9661	0.0258488	0.251756	1.72741
CNN3	ENSG00000117519	protein_coding	PC	-0.363429	7.26942	4.96569	0.025855	0.251756	-1.80467
ZMIZ1-AS1	ENSG00000224596	antisense	LNC	0.799399	0.249197	4.96533	0.0258604	0.251756	3.96928
UHRF2P1	ENSG00000223650	processed_pseudogene	PSE	-0.914515	-0.320811	4.9618	0.0259132	0.252101	-4.53765
CDH24	ENSG00000139880	protein_coding	PC	-0.549965	3.08562	4.95855	0.0259619	0.252211	-2.72703
TPST1	ENSG00000169902	protein_coding	PC	0.356996	5.85332	4.95833	0.0259653	0.252211	1.7701
MARS2	ENSG00000247626	protein_coding	PC	0.523804	2.40757	4.95757	0.0259767	0.252211	2.5968
GPAT2	ENSG00000186281	protein_coding	PC	1.02236	2.84566	4.95428	0.0260261	0.252521	5.06506
TUBA4A	ENSG00000127824	protein_coding	PC	0.337698	5.29531	4.94705	0.0261352	0.25341	1.67061
OXR1	ENSG00000164830	protein_coding	PC	-0.426809	3.53954	4.93555	0.0263096	0.25457	-2.10654
TMEM106B	ENSG00000106460	protein_coding	PC	-0.38018	4.28372	4.93339	0.0263425	0.25457	-1.87558
SERPINB8	ENSG00000166401	protein_coding	PC	0.446963	4.71248	4.93299	0.0263486	0.25457	2.20486
PPM1K	ENSG00000163644	protein_coding	PC	-0.512495	2.29747	4.93262	0.0263543	0.25457	-2.52794
MINDY2	ENSG00000128923	protein_coding	PC	-0.453619	3.35278	4.93213	0.0263618	0.25457	-2.23731
PNMA2	ENSG00000240694	protein_coding	PC	-0.393837	5.98511	4.93115	0.0263767	0.25457	-1.94207
FOXL1	ENSG00000176678	protein_coding	PC	-0.498209	4.80993	4.93108	0.0263779	0.25457	-2.45671
UAP1L1	ENSG00000197355	protein_coding	PC	0.365905	5.01284	4.92893	0.0264106	0.254717	1.80352
PLA2G16	ENSG00000176485	protein_coding	PC	-0.436666	3.45008	4.92598	0.0264558	0.254982	-2.15101
TNFRSF10A	ENSG00000104689	protein_coding	PC	0.563277	2.73853	4.92064	0.0265377	0.255602	2.77168
ITM2B	ENSG00000136156	protein_coding	PC	-0.393139	8.31605	4.91806	0.0265774	0.255814	-1.93348
CDCA5	ENSG00000146670	protein_coding	PC	0.358855	5.15276	4.91284	0.0266577	0.256417	1.763
PROB1	ENSG00000228672	protein_coding	PC	-0.610053	1.57603	4.90626	0.0267596	0.256999	-2.99308
IFITM10	ENSG00000244242	protein_coding	PC	-0.839567	0.898023	4.90618	0.0267607	0.256999	-4.11907
RN7SL2	ENSG00000274012	misc_RNA	LNC	-0.471007	5.53691	4.9054	0.0267728	0.256999	-2.31048
EHD3	ENSG00000013016	protein_coding	PC	-0.352131	6.36567	4.90435	0.0267892	0.256999	-1.72697
MAFF	ENSG00000185022	protein_coding	PC	0.359155	6.17732	4.89589	0.0269207	0.258004	1.75838
AC046185.3	ENSG00000279369	TEC	LNC	0.602105	1.29747	4.89532	0.0269296	0.258004	2.9475
TMSB4XP4	ENSG00000223551	processed_pseudogene	PSE	0.545523	2.04271	4.89021	0.0270094	0.258453	2.66772
AL136454.1	ENSG00000231767	protein_coding	PC	0.581723	2.23737	4.8888	0.0270314	0.258453	2.84393
TWSG1	ENSG00000128791	protein_coding	PC	-0.331962	5.59471	4.88787	0.027046	0.258453	-1.62259
CMTM7	ENSG00000153551	protein_coding	PC	0.338737	5.09074	4.88775	0.0270478	0.258453	1.65566
SDAD1P1	ENSG00000228451	transcribed_processed_pseudogene	PSE	-0.653515	0.978498	4.88261	0.0271286	0.259006	-3.19086
EEF1DP1	ENSG00000228887	processed_pseudogene	PSE	0.35494	4.78994	4.88179	0.0271414	0.259006	1.73274
PDE10A	ENSG00000112541	protein_coding	PC	-0.532062	4.66141	4.8779	0.0272027	0.25942	-2.59534
AC133644.1	ENSG00000214354	processed_pseudogene	PSE	0.7597	-0.0592266	4.8767	0.0272217	0.25943	3.70483
AC046143.1	ENSG00000229334	antisense	LNC	0.514367	2.23417	4.87483	0.0272511	0.259539	2.50745
TCF7L1	ENSG00000152284	protein_coding	PC	-0.362981	4.75325	4.87272	0.0272845	0.259687	-1.7687
THBS2	ENSG00000186340	protein_coding	PC	-0.462423	9.68947	4.86942	0.0273366	0.260012	-2.25173
BNIP3P1	ENSG00000197358	transcribed_processed_pseudogene	PSE	0.681815	3.87824	4.86687	0.0273771	0.260227	3.3183
TOMM34	ENSG00000025772	protein_coding	PC	0.336843	6.11207	4.8649	0.0274083	0.260352	1.63871
LSG1	ENSG00000041802	protein_coding	PC	0.339508	5.42437	4.86195	0.0274553	0.260628	1.65067
THBS3	ENSG00000169231	protein_coding	PC	-0.370657	4.84793	4.85884	0.0275048	0.260926	-1.80097
CEP19	ENSG00000174007	protein_coding	PC	-0.606201	1.15451	4.85531	0.0275612	0.261291	-2.94329
EMILIN2	ENSG00000132205	protein_coding	PC	-0.565464	6.23032	4.84876	0.027666	0.261862	-2.7418
DGCR8	ENSG00000128191	protein_coding	PC	0.355671	5.37095	4.84807	0.027677	0.261862	1.72432
RPA3	ENSG00000106399	protein_coding	PC	-0.44595	4.13308	4.84716	0.0276918	0.261862	-2.16159
RPS23P8	ENSG00000230629	processed_pseudogene	PSE	0.369869	6.04814	4.84703	0.0276938	0.261862	1.79277
MPP4	ENSG00000082126	protein_coding	PC	0.588827	3.05066	4.84205	0.0277738	0.262447	2.85113
RPL34P31	ENSG00000239223	processed_pseudogene	PSE	0.700646	0.917576	4.83725	0.0278513	0.262983	3.3892
COL5A2	ENSG00000204262	protein_coding	PC	-0.432985	9.90917	4.83628	0.0278669	0.262983	-2.09404
NOC2LP1	ENSG00000213225	transcribed_processed_pseudogene	PSE	0.584491	1.99595	4.83297	0.0279206	0.263319	2.82482
KRT86	ENSG00000170442	protein_coding	PC	-0.900446	0.565761	4.82959	0.0279754	0.263664	-4.34878
DDX31	ENSG00000125485	protein_coding	PC	0.380803	4.13339	4.82182	0.0281016	0.264661	1.83616
TUSC3	ENSG00000104723	protein_coding	PC	-0.394673	6.38266	4.82005	0.0281305	0.264661	-1.90235
TNFAIP8L3	ENSG00000183578	protein_coding	PC	0.412644	5.85239	4.81971	0.028136	0.264661	1.98883
PSENEN	ENSG00000205155	protein_coding	PC	0.332913	5.26511	4.81134	0.0282731	0.265701	1.60176
FOXS1	ENSG00000179772	protein_coding	PC	-0.632504	4.30027	4.81072	0.0282833	0.265701	-3.0428
F2RL1	ENSG00000164251	protein_coding	PC	0.464662	6.22559	4.80633	0.0283554	0.266151	2.23332
DCAF17	ENSG00000115827	protein_coding	PC	-0.516086	2.38504	4.80557	0.0283679	0.266151	-2.48009
CRYBB2P1	ENSG00000100058	transcribed_unprocessed_pseudogene	PSE	0.35713	4.4067	4.80442	0.0283869	0.266157	1.7158
DHX37	ENSG00000150990	protein_coding	PC	0.348245	5.21434	4.80155	0.0284342	0.266428	1.67211
LY6K	ENSG00000160886	protein_coding	PC	0.522538	3.22392	4.79917	0.0284735	0.266624	2.50775
SNAPC4	ENSG00000165684	protein_coding	PC	0.358323	4.22409	4.79666	0.028515	0.26672	1.71875
KRT8	ENSG00000170421	protein_coding	PC	-0.344788	5.29838	4.79632	0.0285206	0.26672	-1.65371
ADAM9	ENSG00000168615	protein_coding	PC	-0.373875	8.48699	4.79423	0.0285551	0.266871	-1.79244
CHST10	ENSG00000115526	protein_coding	PC	0.370017	3.9301	4.79133	0.0286033	0.266896	1.77287
C1GALT1	ENSG00000106392	protein_coding	PC	-0.388939	4.65587	4.791	0.0286089	0.266896	-1.8634
AC091492.1	ENSG00000225026	processed_pseudogene	PSE	0.66044	0.546285	4.79074	0.0286131	0.266896	3.164
CMTM3	ENSG00000140931	protein_coding	PC	0.366408	5.7942	4.7869	0.0286769	0.267319	1.75396
SFXN2	ENSG00000156398	protein_coding	PC	-0.513377	2.7499	4.78384	0.028728	0.267623	-2.45591
LINC01119	ENSG00000239332	lincRNA	LNC	-0.656638	2.11683	4.77953	0.0288001	0.268122	-3.13842
NXPH3	ENSG00000182575	protein_coding	PC	-0.663173	1.71167	4.77385	0.0288951	0.268756	-3.16589
TMX2P1	ENSG00000213839	processed_pseudogene	PSE	0.573743	1.69103	4.77325	0.0289053	0.268756	2.73862
AMDHD2	ENSG00000162066	protein_coding	PC	0.374979	4.1672	4.76367	0.0290665	0.270081	1.78628
FN1	ENSG00000115414	protein_coding	PC	-0.483024	14.4611	4.75884	0.0291482	0.270668	-2.29863
FERMT2	ENSG00000073712	protein_coding	PC	-0.34565	6.37229	4.7511	0.0292796	0.271713	-1.64221
LOXL3	ENSG00000115318	protein_coding	PC	-0.468669	8.90581	4.7483	0.0293272	0.271893	-2.22538
GOT2P3	ENSG00000233719	transcribed_processed_pseudogene	PSE	0.732583	0.169505	4.74776	0.0293365	0.271893	3.47813
TNFRSF10D	ENSG00000173530	protein_coding	PC	0.430339	7.91742	4.74427	0.029396	0.27227	2.04164
NFKBIZ	ENSG00000144802	protein_coding	PC	0.435592	6.11842	4.73988	0.0294711	0.27262	2.06466
AIP	ENSG00000110711	protein_coding	PC	-0.356896	6.43321	4.73986	0.0294714	0.27262	-1.69164
PLCG1	ENSG00000124181	protein_coding	PC	0.346933	6.96275	4.73711	0.0295186	0.272882	1.64346
TNFSF12	ENSG00000239697	protein_coding	PC	-0.40083	3.74796	4.72749	0.0296842	0.274238	-1.89492
MARCH9	ENSG00000139266	protein_coding	PC	-0.415588	3.46668	4.72574	0.0297145	0.274343	-1.96396
TNFAIP8	ENSG00000145779	protein_coding	PC	-0.45449	3.26517	4.72044	0.0298061	0.274985	-2.1454
RBPMS	ENSG00000157110	protein_coding	PC	-0.344831	6.45204	4.71952	0.029822	0.274985	-1.62744
CELSR1	ENSG00000075275	protein_coding	PC	0.904752	1.60943	4.71607	0.0298819	0.275362	4.26688
AP006621.3	ENSG00000255284	lincRNA	LNC	-0.652842	0.818036	4.71326	0.0299308	0.275486	-3.07702
AL355032.1	ENSG00000241494	processed_pseudogene	PSE	0.562555	1.52857	4.71312	0.0299333	0.275486	2.65139
TCAF2	ENSG00000170379	protein_coding	PC	0.599601	1.76016	4.71179	0.0299564	0.275523	2.8252
MIA3	ENSG00000154305	protein_coding	PC	-0.347859	5.00905	4.70807	0.0300214	0.275945	-1.63774
SULT1B1	ENSG00000173597	protein_coding	PC	-0.865377	0.598344	4.7065	0.0300488	0.276022	-4.0729
HSD17B8	ENSG00000204228	protein_coding	PC	-0.760249	0.390007	4.70203	0.030127	0.276543	-3.57472
SATB1	ENSG00000182568	protein_coding	PC	-0.399042	3.50923	4.70025	0.0301583	0.276543	-1.8756
ITGBL1	ENSG00000198542	protein_coding	PC	-0.5978	5.25344	4.69999	0.0301628	0.276543	-2.80966
PHF3	ENSG00000118482	protein_coding	PC	-0.370603	4.13465	4.69555	0.0302408	0.276977	-1.74019
PPIL1	ENSG00000137168	protein_coding	PC	0.341545	4.77527	4.69512	0.0302483	0.276977	1.6036
ATAD3B	ENSG00000160072	protein_coding	PC	0.369917	4.82621	4.69347	0.0302774	0.276982	1.73619
SHANK1	ENSG00000161681	protein_coding	PC	-0.583355	2.49549	4.69292	0.0302872	0.276982	-2.73764
XKR6	ENSG00000171044	protein_coding	PC	-0.82323	0.377903	4.68872	0.0303612	0.277484	-3.8599
STK38L	ENSG00000211455	protein_coding	PC	-0.384778	3.97805	4.68632	0.0304036	0.277632	-1.8032
C19orf48	ENSG00000167747	protein_coding	PC	0.338152	5.66416	4.68564	0.0304157	0.277632	1.58446
TMEM106C	ENSG00000134291	protein_coding	PC	-0.365943	5.30553	4.6792	0.03053	0.2785	-1.71232
CXCL16	ENSG00000161921	protein_coding	PC	-0.888644	1.39103	4.67372	0.0306275	0.279044	-4.15328
AC090543.2	ENSG00000243403	processed_pseudogene	PSE	0.450757	3.03105	4.67368	0.0306282	0.279044	2.1067
FJX1	ENSG00000179431	protein_coding	PC	-0.328486	5.99329	4.67183	0.0306612	0.279169	-1.53463
CDKN3	ENSG00000100526	protein_coding	PC	-0.414917	3.33688	4.66323	0.0308152	0.280381	-1.93485
Z99129.4	ENSG00000279453	TEC	LNC	-0.630634	0.966797	4.66224	0.030833	0.280381	-2.94017
MAST3	ENSG00000099308	protein_coding	PC	-0.400067	3.57365	4.65745	0.0309191	0.280987	-1.86329
AIMP2	ENSG00000106305	protein_coding	PC	0.326893	5.48199	4.65354	0.0309896	0.281452	1.52121
MVB12B	ENSG00000196814	protein_coding	PC	0.494074	2.29216	4.64854	0.0310799	0.282095	2.29672
HMGN1P38	ENSG00000253954	processed_pseudogene	PSE	0.550366	1.95451	4.643	0.0311804	0.28283	2.55535
TTC33	ENSG00000113638	protein_coding	PC	-0.568523	1.99447	4.6403	0.0312296	0.283099	-2.63812
MTATP8P1	ENSG00000240409	unprocessed_pseudogene	PSE	0.725501	0.0804734	4.63378	0.0313485	0.283999	3.36181
GSN	ENSG00000148180	protein_coding	PC	-0.389816	7.99083	4.62954	0.0314259	0.284522	-1.80467
TAF10	ENSG00000166337	protein_coding	PC	0.574943	1.4016	4.62813	0.0314519	0.284532	2.66091
ALDH2	ENSG00000111275	protein_coding	PC	-0.335981	5.20284	4.62727	0.0314676	0.284532	-1.55467
NAT10	ENSG00000135372	protein_coding	PC	0.331979	5.67187	4.62627	0.0314859	0.284532	1.53582
RANP1	ENSG00000236603	processed_pseudogene	PSE	0.394411	4.0112	4.62467	0.0315154	0.284621	1.82402
HLA-B	ENSG00000234745	protein_coding	PC	-0.464651	9.79256	4.62199	0.0315646	0.284888	-2.14761
TUBA1C	ENSG00000167553	protein_coding	PC	0.380139	9.35895	4.61925	0.031615	0.285165	1.75596
IRAK3	ENSG00000090376	protein_coding	PC	0.586781	3.7643	4.61729	0.0316512	0.285314	2.70934
KLHL2	ENSG00000109466	protein_coding	PC	-0.437494	2.98912	4.61617	0.0316719	0.285323	-2.01955
BACE1	ENSG00000186318	protein_coding	PC	-0.383467	6.76603	4.60502	0.0318784	0.287005	-1.76587
TAGLN2	ENSG00000158710	protein_coding	PC	0.406206	10.0414	4.60034	0.0319655	0.287596	1.86869
DZIP3	ENSG00000198919	protein_coding	PC	-0.601098	2.37684	4.59917	0.0319875	0.287596	-2.76455
CLEC11A	ENSG00000105472	protein_coding	PC	-0.377547	6.12692	4.59756	0.0320176	0.287596	-1.73579
S100A11	ENSG00000163191	protein_coding	PC	0.391349	9.06929	4.59614	0.0320441	0.287596	1.79869
C17orf97	ENSG00000187624	protein_coding	PC	0.566981	1.66576	4.59532	0.0320594	0.287596	2.60546
ST8SIA4	ENSG00000113532	protein_coding	PC	-0.688275	0.668065	4.59435	0.0320774	0.287596	-3.16218
FOXN3	ENSG00000053254	protein_coding	PC	-0.38298	5.04574	4.59352	0.032093	0.287596	-1.75923
SOX9	ENSG00000125398	protein_coding	PC	-0.672802	2.82646	4.59299	0.0321029	0.287596	-3.09017
TRABD	ENSG00000170638	protein_coding	PC	0.332427	5.44456	4.59012	0.0321568	0.287901	1.52588
GRK5	ENSG00000198873	protein_coding	PC	-0.459067	6.17076	4.58604	0.0322333	0.288068	-2.1053
SAP30L	ENSG00000164576	protein_coding	PC	-0.37981	3.88669	4.58596	0.032235	0.288068	-1.74179
PSME3	ENSG00000131467	protein_coding	PC	0.348338	7.40316	4.58531	0.0322472	0.288068	1.59724
GMIP	ENSG00000089639	protein_coding	PC	0.368482	4.11334	4.58414	0.0322691	0.288068	1.68918
ARHGEF37	ENSG00000183111	protein_coding	PC	0.536372	3.3362	4.58383	0.0322749	0.288068	2.45864
GPR157	ENSG00000180758	protein_coding	PC	0.506776	2.32823	4.58233	0.0323032	0.288143	2.32222
SSSCA1	ENSG00000173465	protein_coding	PC	0.339707	4.86292	4.57776	0.0323896	0.288736	1.5551
CHRD	ENSG00000090539	protein_coding	PC	-0.978093	0.259687	4.57651	0.0324132	0.288769	-4.47625
SNN	ENSG00000184602	protein_coding	PC	0.338734	4.82916	4.57454	0.0324504	0.288922	1.54955
LHFPL2	ENSG00000145685	protein_coding	PC	0.378271	6.63809	4.56906	0.0325544	0.289535	1.72834
NTRK1	ENSG00000198400	protein_coding	PC	1.30921	0.982013	4.56881	0.0325592	0.289535	5.98154
FMO4	ENSG00000076258	protein_coding	PC	-0.747862	0.423214	4.56758	0.0325825	0.289565	-3.41592
FERMT3	ENSG00000149781	protein_coding	PC	-0.349594	4.15376	4.56458	0.0326398	0.289895	-1.59575
MT-ATP8	ENSG00000228253	protein_coding	PC	0.426317	7.85909	4.56124	0.0327034	0.290169	1.94453
PDPN	ENSG00000162493	protein_coding	PC	0.669966	1.94824	4.56086	0.0327106	0.290169	3.05562
HNRNPH3	ENSG00000096746	protein_coding	PC	-0.350157	5.55893	4.55969	0.032733	0.29019	-1.59661
RPL36A	ENSG00000241343	protein_coding	PC	0.786108	0.361624	4.55438	0.0328347	0.290782	3.58023
KRT80	ENSG00000167767	protein_coding	PC	-0.604601	2.54689	4.55408	0.0328404	0.290782	-2.7534
LMBR1L	ENSG00000139636	protein_coding	PC	0.343547	5.63216	4.55306	0.03286	0.290782	1.56419
KHSRPP1	ENSG00000229835	processed_pseudogene	PSE	0.631023	1.45887	4.54996	0.0329196	0.29096	2.87113
CDCA4	ENSG00000170779	protein_coding	PC	0.348005	4.36019	4.54992	0.0329203	0.29096	1.5834
PCYOX1	ENSG00000116005	protein_coding	PC	-0.377142	6.77943	4.54693	0.0329779	0.291235	-1.71484
USP34	ENSG00000115464	protein_coding	PC	-0.332955	5.39498	4.54621	0.0329917	0.291235	-1.51369
MLLT11	ENSG00000213190	protein_coding	PC	0.361433	6.48186	4.54326	0.0330486	0.29156	1.64209
EIF4E3	ENSG00000163412	protein_coding	PC	-0.759175	0.129715	4.53714	0.0331669	0.292426	-3.44449
HERC2P4	ENSG00000230267	transcribed_unprocessed_pseudogene	PSE	0.968748	-0.0620654	4.53103	0.0332856	0.293204	4.38942
GLRB	ENSG00000109738	protein_coding	PC	-0.698611	2.68546	4.53051	0.0332956	0.293204	-3.16507
LINC00665	ENSG00000232677	lincRNA	LNC	0.538875	3.00299	4.5276	0.0333523	0.293525	2.43981
REEP3	ENSG00000165476	protein_coding	PC	-0.347794	4.75012	4.52577	0.0333881	0.293662	-1.57403
DNTTIP1	ENSG00000101457	protein_coding	PC	0.326164	5.10774	4.52186	0.0334645	0.293683	1.47487
NXN	ENSG00000167693	protein_coding	PC	-0.759762	3.20631	4.52182	0.0334652	0.293683	-3.43551
TVP23B	ENSG00000171928	protein_coding	PC	-0.377847	4.08087	4.52177	0.0334663	0.293683	-1.70854
SNTB2	ENSG00000168807	protein_coding	PC	-0.337755	4.48595	4.52149	0.0334716	0.293683	-1.52716
NOCT	ENSG00000151014	protein_coding	PC	0.458645	3.00275	4.51998	0.0335012	0.293764	2.07307
NID2	ENSG00000087303	protein_coding	PC	-0.414696	8.17583	4.51819	0.0335363	0.293894	-1.87368
AC005332.6	ENSG00000278730	lincRNA	LNC	-0.357015	3.99637	4.51634	0.0335726	0.294034	-1.6124
SYNGR1	ENSG00000100321	protein_coding	PC	-0.409019	3.85259	4.51221	0.0336537	0.294566	-1.84558
SMAP2	ENSG00000084070	protein_coding	PC	-0.331708	5.9932	4.51009	0.0336954	0.294753	-1.49603
LRP6	ENSG00000070018	protein_coding	PC	-0.355967	4.41519	4.50511	0.0337937	0.295355	-1.60367
MB21D2	ENSG00000180611	protein_coding	PC	0.384551	3.61573	4.50454	0.033805	0.295355	1.73223
HIBADH	ENSG00000106049	protein_coding	PC	-0.339406	4.61418	4.5001	0.0338928	0.295913	-1.52736
CHTF8	ENSG00000168802	protein_coding	PC	0.721831	0.373468	4.49925	0.0339097	0.295913	3.2477
FAS	ENSG00000026103	protein_coding	PC	-0.355205	4.21159	4.49349	0.0340242	0.296566	-1.59611
C18orf54	ENSG00000166845	protein_coding	PC	-0.611638	1.28174	4.49342	0.0340255	0.296566	-2.74835
ADM	ENSG00000148926	protein_coding	PC	0.469404	7.0257	4.48699	0.0341537	0.297505	2.10621
ABHD11-AS1	ENSG00000225969	transcribed_unitary_pseudogene	PSE	-0.781399	0.673321	4.48342	0.0342252	0.297885	-3.50334
SYT11	ENSG00000132718	protein_coding	PC	-0.318183	5.87118	4.48275	0.0342385	0.297885	-1.42634
ACVR2B	ENSG00000114739	protein_coding	PC	-0.58302	1.10843	4.48008	0.0342921	0.298162	-2.61198
AC007318.1	ENSG00000172974	processed_pseudogene	PSE	0.375047	4.03997	4.47912	0.0343114	0.298162	1.67988
GRWD1	ENSG00000105447	protein_coding	PC	0.329292	5.95075	4.47639	0.0343662	0.298459	1.47404
RHOT1	ENSG00000126858	protein_coding	PC	-0.379341	3.69526	4.47528	0.0343887	0.298475	-1.69766
FEM1B	ENSG00000169018	protein_coding	PC	-0.35714	4.49189	4.47212	0.0344523	0.298848	-1.59717
PLEKHF1	ENSG00000166289	protein_coding	PC	-0.541742	2.75081	4.467	0.0345557	0.299523	-2.41996
ALPK1	ENSG00000073331	protein_coding	PC	-0.449774	2.91533	4.46622	0.0345715	0.299523	-2.00879
AC068993.1	ENSG00000257564	processed_pseudogene	PSE	0.722132	1.24681	4.46133	0.0346706	0.300074	3.22167
SIK1B	ENSG00000275993	protein_coding	PC	0.673044	1.19998	4.46103	0.0346765	0.300074	3.00247
DUSP8	ENSG00000184545	protein_coding	PC	0.702544	1.27019	4.4595	0.0347076	0.300164	3.133
EFS	ENSG00000100842	protein_coding	PC	-0.891264	2.10387	4.45719	0.0347546	0.300391	-3.97254
ARIH1	ENSG00000166233	protein_coding	PC	-0.331504	5.06862	4.45268	0.0348465	0.300899	-1.47608
USF1	ENSG00000158773	protein_coding	PC	0.327029	5.15889	4.45227	0.0348549	0.300899	1.45602
AL603766.1	ENSG00000219487	processed_pseudogene	PSE	0.589667	0.867308	4.44748	0.0349527	0.301517	2.62253
ABHD16A	ENSG00000204427	protein_coding	PC	0.58302	0.876143	4.44593	0.0349845	0.301517	2.59207
ZBTB46	ENSG00000130584	protein_coding	PC	-0.65851	1.14318	4.44572	0.0349889	0.301517	-2.92755
PPP1R3B	ENSG00000173281	protein_coding	PC	0.40638	4.95148	4.44044	0.0350973	0.302152	1.80451
AC104996.2	ENSG00000266876	transcribed_processed_pseudogene	PSE	0.602743	0.744786	4.44009	0.0351044	0.302152	2.67624
AC246787.1	ENSG00000225200	processed_pseudogene	PSE	0.355178	4.49542	4.43907	0.0351253	0.302153	1.57666
DUS3L	ENSG00000141994	protein_coding	PC	0.36523	3.8685	4.43726	0.0351626	0.302196	1.62062
ATP8B1	ENSG00000081923	protein_coding	PC	-0.54827	6.12205	4.43656	0.035177	0.302196	-2.43243
HMGN5	ENSG00000198157	protein_coding	PC	-0.655007	0.498381	4.43565	0.0351958	0.302196	-2.90538
CETN3	ENSG00000153140	protein_coding	PC	-0.512178	2.2414	4.43478	0.0352138	0.302196	-2.2714
GEMIN4	ENSG00000179409	protein_coding	PC	0.324021	5.20377	4.43215	0.035268	0.302466	1.43611
FAM13A	ENSG00000138640	protein_coding	PC	-0.376275	3.73113	4.43123	0.035287	0.302466	-1.66736
PIK3CA	ENSG00000121879	protein_coding	PC	-0.395047	3.34739	4.42896	0.0353341	0.302691	-1.74965
TMTC3	ENSG00000139324	protein_coding	PC	-0.393996	3.47635	4.42123	0.0354944	0.303884	-1.74195
LDLRAP1	ENSG00000157978	protein_coding	PC	-0.318733	5.69769	4.4134	0.0356577	0.305102	-1.4067
IPO4	ENSG00000196497	protein_coding	PC	0.610467	0.905841	4.41229	0.0356809	0.30512	2.69356
RAB9B	ENSG00000123570	protein_coding	PC	-0.849335	0.0374904	4.40773	0.0357765	0.305293	-3.74364
DDX39B	ENSG00000198563	protein_coding	PC	0.355745	5.14872	4.40772	0.0357767	0.305293	1.56802
GATA2-AS1	ENSG00000244300	antisense	LNC	0.595006	1.48227	4.40738	0.0357838	0.305293	2.62241
ARID5A	ENSG00000196843	protein_coding	PC	0.465172	3.07246	4.4073	0.0357854	0.305293	2.05015
AGFG2	ENSG00000106351	protein_coding	PC	-0.358504	3.99027	4.40331	0.0358692	0.305822	-1.57861
MIGA1	ENSG00000180488	protein_coding	PC	-0.376875	3.5128	4.40234	0.0358896	0.305822	-1.65913
FHL2	ENSG00000115641	protein_coding	PC	-0.370333	8.6421	4.39891	0.0359618	0.306026	-1.62906
ACAT2	ENSG00000120437	protein_coding	PC	-0.331019	4.63141	4.39811	0.0359788	0.306026	-1.45586
PRR5	ENSG00000186654	protein_coding	PC	0.810085	0.144623	4.39744	0.0359929	0.306026	3.5623
SH3BP2	ENSG00000087266	protein_coding	PC	0.355329	4.46191	4.3972	0.0359981	0.306026	1.56245
PREPL	ENSG00000138078	protein_coding	PC	-0.351825	5.08519	4.39524	0.0360394	0.306197	-1.54635
DENND4A	ENSG00000174485	protein_coding	PC	-0.406675	3.39059	4.39226	0.0361024	0.306417	-1.78622
BDNF	ENSG00000176697	protein_coding	PC	-0.392006	5.95008	4.39202	0.0361075	0.306417	-1.7217
FAT4	ENSG00000196159	protein_coding	PC	-0.582946	3.12878	4.38866	0.0361787	0.306794	-2.55835
RB1CC1	ENSG00000023287	protein_coding	PC	-0.372418	4.06987	4.38703	0.0362134	0.306794	-1.63381
SMN2	ENSG00000205571	protein_coding	PC	0.505305	2.00413	4.38693	0.0362155	0.306794	2.21674
TUBBP2	ENSG00000214222	processed_pseudogene	PSE	0.732841	0.0875177	4.38509	0.0362545	0.306945	3.21358
NPC2	ENSG00000119655	protein_coding	PC	-0.336246	6.95949	4.38394	0.0362791	0.306974	-1.47408
LAMB2	ENSG00000172037	protein_coding	PC	-0.378766	8.83131	4.37885	0.0363875	0.307566	-1.65856
SHISA4	ENSG00000198892	protein_coding	PC	-0.326738	5.13902	4.37864	0.036392	0.307566	-1.43067
PNO1	ENSG00000115946	protein_coding	PC	0.348785	4.23186	4.37767	0.0364128	0.307566	1.52686
EFHC1	ENSG00000096093	protein_coding	PC	-0.366366	3.64783	4.37538	0.0364617	0.30772	-1.60299
SCAMP1	ENSG00000085365	protein_coding	PC	-0.344896	4.28207	4.37483	0.0364735	0.30772	-1.50886
RPS2P4	ENSG00000196183	processed_pseudogene	PSE	0.549011	1.23875	4.37378	0.036496	0.307731	2.40125
TLCD2	ENSG00000185561	protein_coding	PC	-0.554818	1.73929	4.36944	0.0365891	0.308336	-2.42424
DPY19L3	ENSG00000178904	protein_coding	PC	-0.328254	4.90142	4.36798	0.0366204	0.30842	-1.43381
HEIH	ENSG00000278970	lincRNA	LNC	-0.350408	4.03039	4.36678	0.0366462	0.308458	-1.53016
MIEF1	ENSG00000100335	protein_coding	PC	0.314908	5.9023	4.36548	0.0366742	0.308515	1.37472
GAK	ENSG00000178950	protein_coding	PC	0.31715	6.2665	4.36163	0.036757	0.308892	1.38329
KCTD3	ENSG00000136636	protein_coding	PC	-0.33805	4.37669	4.36142	0.0367617	0.308892	-1.47438
EEF1B2P2	ENSG00000213864	processed_pseudogene	PSE	0.564217	1.42965	4.35888	0.0368164	0.309132	2.45935
RIDA	ENSG00000132541	protein_coding	PC	-0.423517	3.20742	4.35812	0.036833	0.309132	-1.84574
PDZRN3	ENSG00000121440	protein_coding	PC	-0.389749	4.90591	4.35625	0.0368734	0.309292	-1.69785
RPL10P3	ENSG00000230734	processed_pseudogene	PSE	0.559153	2.65683	4.35385	0.0369254	0.309329	2.43447
TMEM222	ENSG00000186501	protein_coding	PC	0.313134	6.01607	4.35144	0.0369777	0.309329	1.36258
DBP	ENSG00000105516	protein_coding	PC	-0.58504	1.56181	4.35081	0.0369913	0.309329	-2.5454
AC097103.2	ENSG00000248932	antisense	LNC	-0.727014	0.0494691	4.35007	0.0370074	0.309329	-3.16256
RRP1	ENSG00000160214	protein_coding	PC	0.336937	5.17352	4.34986	0.0370121	0.309329	1.46563
NLGN1	ENSG00000169760	protein_coding	PC	-0.775419	0.45064	4.34948	0.0370203	0.309329	-3.37267
CNTNAP3	ENSG00000106714	protein_coding	PC	-0.642258	1.99467	4.34916	0.0370272	0.309329	-2.79328
CALD1	ENSG00000122786	protein_coding	PC	-0.372899	9.18324	4.34757	0.0370619	0.309363	-1.6212
ANAPC1	ENSG00000153107	protein_coding	PC	0.351816	3.96049	4.34614	0.0370928	0.309363	1.52904
HYOU1	ENSG00000149428	protein_coding	PC	0.395428	8.68098	4.34577	0.037101	0.309363	1.71844
ZBED4	ENSG00000100426	protein_coding	PC	0.356721	4.93561	4.34489	0.0371203	0.309363	1.54991
ZBTB20	ENSG00000181722	protein_coding	PC	-0.594212	1.5774	4.34407	0.0371381	0.309363	-2.58129
FTH1P11	ENSG00000237264	processed_pseudogene	PSE	0.325417	4.88761	4.34168	0.0371902	0.309478	1.41286
C3	ENSG00000125730	protein_coding	PC	0.77896	10.1021	4.34104	0.0372043	0.309478	3.38149
CSRNP2	ENSG00000110925	protein_coding	PC	0.328451	4.9644	4.3405	0.0372159	0.309478	1.42564
AREL1	ENSG00000119682	protein_coding	PC	0.324527	6.09626	4.33629	0.037308	0.310049	1.40724
AF274858.1	ENSG00000260081	transcribed_processed_pseudogene	PSE	0.745484	-0.0105872	4.33485	0.0373396	0.310049	3.23156
PQLC2L	ENSG00000174899	protein_coding	PC	0.438429	2.9483	4.33443	0.0373488	0.310049	1.90034
MYO9B	ENSG00000099331	protein_coding	PC	0.345671	7.74803	4.33052	0.0374347	0.310584	1.49693
SMAD3	ENSG00000166949	protein_coding	PC	-0.343827	7.58341	4.32937	0.03746	0.310616	-1.48856
ATG4C	ENSG00000125703	protein_coding	PC	-0.530987	2.01811	4.32301	0.0376003	0.311601	-2.29546
TRPS1	ENSG00000104447	protein_coding	PC	-0.380439	3.78347	4.32167	0.0376299	0.311668	-1.64413
AMOTL2	ENSG00000114019	protein_coding	PC	0.353341	7.3798	4.31508	0.0377761	0.3127	1.52469
SEMA6D	ENSG00000137872	protein_coding	PC	-0.796343	0.957487	4.31371	0.0378064	0.312772	-3.43519
STIP1P3	ENSG00000225536	processed_pseudogene	PSE	0.474066	2.62001	4.31119	0.0378625	0.312912	2.04379
SH3BP5L	ENSG00000175137	protein_coding	PC	0.32875	6.32604	4.31101	0.0378665	0.312912	1.41724
AC027801.2	ENSG00000249176	processed_pseudogene	PSE	0.6194	0.592027	4.30952	0.0378998	0.313008	2.66931
RPS13P2	ENSG00000228929	processed_pseudogene	PSE	0.347586	5.55931	4.30613	0.0379753	0.31327	1.49675
BLOC1S4	ENSG00000186222	protein_coding	PC	0.368613	4.13329	4.30605	0.037977	0.31327	1.58727
SNX25	ENSG00000109762	protein_coding	PC	-0.362673	4.21638	4.30426	0.0380171	0.31327	-1.56104
ZNF202	ENSG00000166261	protein_coding	PC	0.441619	3.36142	4.3041	0.0380206	0.31327	1.90077
GEMIN5	ENSG00000082516	protein_coding	PC	0.329728	4.58046	4.30253	0.0380557	0.31327	1.41866
STK36	ENSG00000163482	protein_coding	PC	0.357728	3.95102	4.30137	0.0380818	0.31327	1.53872
B3GNT2	ENSG00000170340	protein_coding	PC	0.359627	4.49459	4.30076	0.0380953	0.31327	1.54667
SLC38A7	ENSG00000103042	protein_coding	PC	0.328044	5.87036	4.30035	0.0381045	0.31327	1.41071
CECR2	ENSG00000099954	protein_coding	PC	0.645979	2.14097	4.29598	0.0382025	0.313898	2.77512
DDX11	ENSG00000013573	protein_coding	PC	0.403858	3.41588	4.29153	0.0383028	0.314543	1.73317
ZDHHC12	ENSG00000160446	protein_coding	PC	-0.325238	5.08247	4.28983	0.038341	0.314564	-1.39522
UNC13A	ENSG00000130477	protein_coding	PC	-0.919165	2.10482	4.28949	0.0383488	0.314564	-3.94275
SCRN1	ENSG00000136193	protein_coding	PC	0.343372	7.353	4.28792	0.038384	0.314675	1.47235
TMEM177	ENSG00000144120	protein_coding	PC	0.397514	3.24742	4.28568	0.0384347	0.314912	1.70362
LHX9	ENSG00000143355	protein_coding	PC	-0.723209	0.667846	4.28441	0.0384634	0.314969	-3.09853
EDA	ENSG00000158813	protein_coding	PC	-0.721114	0.546347	4.28322	0.0384903	0.315012	-3.08869
ZNF418	ENSG00000196724	protein_coding	PC	-0.722035	0.375235	4.28174	0.0385239	0.315108	-3.09157
HCG18	ENSG00000231074	antisense	LNC	0.336197	4.23842	4.27869	0.038593	0.315496	1.43848
AC024451.1	ENSG00000251354	unprocessed_pseudogene	PSE	0.761498	-0.278736	4.27409	0.0386978	0.316131	3.25471
CARD10	ENSG00000100065	protein_coding	PC	-0.560618	3.81236	4.27336	0.0387144	0.316131	-2.39572
GAB1	ENSG00000109458	protein_coding	PC	-0.517487	2.4653	4.27165	0.0387534	0.316271	-2.21052
NIPSNAP3A	ENSG00000136783	protein_coding	PC	-0.356771	4.1847	4.26912	0.038811	0.316411	-1.5231
ACTG1P24	ENSG00000226359	processed_pseudogene	PSE	0.657836	0.544217	4.26898	0.0388142	0.316411	2.80829
USP10	ENSG00000103194	protein_coding	PC	0.310888	6.0049	4.26739	0.0388505	0.316529	1.32668
BLOC1S5	ENSG00000188428	protein_coding	PC	-0.48446	2.21096	4.26535	0.0388973	0.316668	-2.06639
FOSL2	ENSG00000075426	protein_coding	PC	0.354367	7.25226	4.26449	0.038917	0.316668	1.51119
LDHAP2	ENSG00000235674	processed_pseudogene	PSE	0.617853	3.40636	4.26378	0.0389331	0.316668	2.63439
ZNF593	ENSG00000142684	protein_coding	PC	0.359288	4.33417	4.25939	0.0390339	0.31731	1.53035
AP000894.1	ENSG00000264179	processed_pseudogene	PSE	0.762333	0.190882	4.25516	0.0391313	0.317621	3.24385
AC079601.2	ENSG00000257376	processed_pseudogene	PSE	-0.715881	-0.0322577	4.25464	0.0391433	0.317621	-3.04581
ILF2P2	ENSG00000257720	processed_pseudogene	PSE	0.724765	-0.203561	4.25431	0.0391508	0.317621	3.08338
GNPDA1	ENSG00000113552	protein_coding	PC	0.309579	6.23895	4.25367	0.0391656	0.317621	1.31685
CTSO	ENSG00000256043	protein_coding	PC	-0.395829	3.75502	4.25256	0.0391912	0.317621	-1.68329
RHOBTB3	ENSG00000164292	protein_coding	PC	0.442146	7.38913	4.2489	0.0392758	0.317621	1.87863
RAD54L	ENSG00000085999	protein_coding	PC	0.462026	2.94494	4.24794	0.0392979	0.317621	1.96266
CACFD1	ENSG00000160325	protein_coding	PC	-0.375766	3.5626	4.24773	0.0393029	0.317621	-1.59615
ELK4	ENSG00000158711	protein_coding	PC	-0.375044	3.50052	4.24705	0.0393185	0.317621	-1.59283
FAM160B1	ENSG00000151553	protein_coding	PC	-0.352629	4.29604	4.24697	0.0393204	0.317621	-1.49761
FKBP11	ENSG00000134285	protein_coding	PC	-0.331391	5.27118	4.24644	0.0393327	0.317621	-1.40723
C8orf59	ENSG00000176731	protein_coding	PC	0.361942	4.13772	4.24565	0.0393509	0.317621	1.53668
AC125238.2	ENSG00000233459	processed_pseudogene	PSE	0.551613	1.40338	4.24538	0.0393572	0.317621	2.34181
EXTL2	ENSG00000162694	protein_coding	PC	-0.342661	4.47348	4.23905	0.0395042	0.318629	-1.45256
CELF2	ENSG00000048740	protein_coding	PC	0.391316	4.79746	4.23521	0.0395938	0.319086	1.6573
TTC37	ENSG00000198677	protein_coding	PC	-0.34135	5.35766	4.23473	0.0396049	0.319086	-1.44553
SP2-AS1	ENSG00000234494	antisense	LNC	-0.702433	0.0789976	4.23299	0.0396455	0.319131	-2.97339
BPHL	ENSG00000137274	protein_coding	PC	0.376586	3.54376	4.2326	0.0396546	0.319131	1.59394
NOL6	ENSG00000165271	protein_coding	PC	0.325892	6.53322	4.22848	0.039751	0.31973	1.37803
ZNF692	ENSG00000171163	protein_coding	PC	0.380261	3.39753	4.2231	0.0398773	0.320568	1.60588
PKMYT1	ENSG00000127564	protein_coding	PC	0.506947	2.91936	4.2204	0.0399408	0.320641	2.13952
CMTM8	ENSG00000170293	protein_coding	PC	-0.588847	1.59574	4.21986	0.0399535	0.320641	-2.48485
THAP5	ENSG00000177683	protein_coding	PC	-0.571894	1.63546	4.21909	0.0399716	0.320641	-2.41287
MAGI3	ENSG00000081026	protein_coding	PC	-0.448179	2.58873	4.2187	0.0399808	0.320641	-1.89073
DSP	ENSG00000096696	protein_coding	PC	-0.612365	5.46053	4.21801	0.0399971	0.320641	-2.58296
BIVM	ENSG00000134897	protein_coding	PC	-0.455535	2.59157	4.21141	0.0401529	0.321712	-1.91845
FBXL19-AS1	ENSG00000260852	antisense	LNC	0.55603	2.20151	4.20925	0.0402041	0.321944	2.34047
ZSCAN30	ENSG00000186814	protein_coding	PC	-0.437854	3.25825	4.20586	0.0402845	0.322409	-1.84155
NAPRT	ENSG00000147813	protein_coding	PC	-0.53441	2.88549	4.20171	0.0403833	0.322916	-2.24543
EIF4A1	ENSG00000161960	protein_coding	PC	0.678783	0.765235	4.2007	0.0404073	0.322916	2.85136
PSMB3P2	ENSG00000235444	processed_pseudogene	PSE	0.568111	1.23684	4.20039	0.0404147	0.322916	2.38629
UTP4	ENSG00000141076	protein_coding	PC	0.305713	5.96276	4.19903	0.0404472	0.322954	1.2837
ETAA1	ENSG00000143971	protein_coding	PC	-0.49128	2.16275	4.19832	0.040464	0.322954	-2.06255
ACADM	ENSG00000117054	protein_coding	PC	-0.390572	3.52705	4.19696	0.0404966	0.323036	-1.63921
AP001024.1	ENSG00000240652	processed_pseudogene	PSE	0.393867	3.85997	4.19548	0.0405319	0.323104	1.65246
CCDC92	ENSG00000119242	protein_coding	PC	-0.359189	6.23843	4.19474	0.0405497	0.323104	-1.5067
AC096664.2	ENSG00000234488	processed_pseudogene	PSE	0.595125	1.72505	4.19203	0.0406144	0.323335	2.49478
KANK2	ENSG00000197256	protein_coding	PC	-0.359273	7.43784	4.19166	0.0406233	0.323335	-1.50595
LIMK1	ENSG00000106683	protein_coding	PC	0.363483	7.05302	4.1898	0.040668	0.323496	1.52292
L3HYPDH	ENSG00000126790	protein_coding	PC	0.358587	3.87674	4.18853	0.0406983	0.323496	1.50195
B4GALT6	ENSG00000118276	protein_coding	PC	0.578803	2.31768	4.18802	0.0407105	0.323496	2.42404
CPQ	ENSG00000104324	protein_coding	PC	-0.338942	5.2268	4.18488	0.040786	0.323918	-1.41843
BNC2	ENSG00000173068	protein_coding	PC	-0.374454	4.5954	4.18227	0.0408489	0.324239	-1.56607
HEPH	ENSG00000089472	protein_coding	PC	-0.341501	6.38737	4.18018	0.0408993	0.324356	-1.42754
HLA-F-AS1	ENSG00000214922	processed_transcript	LNC	-0.693233	0.455923	4.17981	0.0409084	0.324356	-2.89758
SH3TC2	ENSG00000169247	protein_coding	PC	0.670792	1.55877	4.17337	0.041064	0.325159	2.79946
GOLGB1	ENSG00000173230	protein_coding	PC	-0.349488	5.35312	4.17291	0.0410752	0.325159	-1.45838
HHIP-AS1	ENSG00000248890	antisense	LNC	0.381999	4.38471	4.17276	0.0410789	0.325159	1.59399
AC005332.5	ENSG00000277476	lincRNA	LNC	-0.912731	0.102119	4.17145	0.0411106	0.325159	-3.80741
PKMP5	ENSG00000215057	processed_pseudogene	PSE	0.462768	3.38201	4.17098	0.0411219	0.325159	1.9302
CLBA1	ENSG00000140104	protein_coding	PC	0.393496	3.52685	4.16997	0.0411465	0.325176	1.64087
ADM2	ENSG00000128165	protein_coding	PC	-0.573807	3.5471	4.16589	0.0412458	0.325739	-2.39042
REEP6	ENSG00000115255	protein_coding	PC	0.572339	1.55153	4.1652	0.0412626	0.325739	2.3839
NPM1P39	ENSG00000225159	processed_pseudogene	PSE	0.358795	3.753	4.16095	0.0413661	0.326153	1.49293
FSCN1P1	ENSG00000261559	processed_pseudogene	PSE	0.543772	2.23871	4.16038	0.0413802	0.326153	2.2623
RNPEPL1	ENSG00000142327	protein_coding	PC	-0.318877	5.99179	4.15957	0.0413998	0.326153	-1.32639
WDR4	ENSG00000160193	protein_coding	PC	0.33545	4.36695	4.15936	0.0414051	0.326153	1.39526
CC2D2A	ENSG00000048342	protein_coding	PC	-0.336742	4.14708	4.15672	0.0414696	0.326483	-1.39974
AL356535.1	ENSG00000213087	processed_pseudogene	PSE	0.521816	1.70935	4.1456	0.0417428	0.328301	2.16324
CACNA2D1	ENSG00000153956	protein_coding	PC	-0.443011	6.85011	4.14548	0.0417458	0.328301	-1.83649
C8orf48	ENSG00000164743	protein_coding	PC	-0.581341	1.82568	4.1392	0.041901	0.329202	-2.40629
ECSCR	ENSG00000249751	protein_coding	PC	0.605625	2.10937	4.13683	0.0419596	0.329202	2.50537
AC021723.1	ENSG00000240975	processed_pseudogene	PSE	0.543075	1.22473	4.1354	0.0419951	0.329202	2.24583
DYNC1I2	ENSG00000077380	protein_coding	PC	-0.340797	6.82011	4.13521	0.0419998	0.329202	-1.40927
TMEM206	ENSG00000065600	protein_coding	PC	0.347158	4.25635	4.13486	0.0420085	0.329202	1.43545
HNMT	ENSG00000150540	protein_coding	PC	-0.53408	3.37868	4.13458	0.0420154	0.329202	-2.2082
MTCL1	ENSG00000168502	protein_coding	PC	-0.330335	5.21007	4.13266	0.0420631	0.329202	-1.36516
IP6K2	ENSG00000068745	protein_coding	PC	0.302342	5.75984	4.13217	0.0420755	0.329202	1.24933
HCFC2	ENSG00000111727	protein_coding	PC	-0.492143	2.54513	4.13134	0.042096	0.329202	-2.03321
ARHGEF6	ENSG00000129675	protein_coding	PC	-0.543859	2.77741	4.1313	0.042097	0.329202	-2.24684
FRAS1	ENSG00000138759	protein_coding	PC	0.911874	1.90444	4.13076	0.0421104	0.329202	3.76673
C5orf51	ENSG00000205765	protein_coding	PC	-0.401303	3.21667	4.1277	0.0421866	0.32962	-1.65646
FTH1P7	ENSG00000232187	processed_pseudogene	PSE	0.33094	5.39223	4.12366	0.0422876	0.330066	1.36468
HSPA8P7	ENSG00000224773	processed_pseudogene	PSE	0.5284	1.77456	4.12359	0.0422892	0.330066	2.1789
IL13RA1	ENSG00000131724	protein_coding	PC	-0.325431	6.37756	4.12266	0.0423126	0.33007	-1.34164
PIGA	ENSG00000165195	protein_coding	PC	0.620233	1.20047	4.11905	0.0424029	0.330596	2.55477
EIF3KP3	ENSG00000250442	processed_pseudogene	PSE	0.68775	0.0847111	4.11557	0.0424902	0.331099	2.83048
AL589743.1	ENSG00000244306	transcribed_processed_pseudogene	PSE	0.658241	1.09794	4.11411	0.0425268	0.331206	2.70808
RRM2	ENSG00000171848	protein_coding	PC	0.416439	5.33627	4.11285	0.0425585	0.331218	1.71275
PGAM4	ENSG00000226784	protein_coding	PC	0.543118	2.59214	4.11223	0.0425741	0.331218	2.23343
ZNF668	ENSG00000167394	protein_coding	PC	0.345017	4.10706	4.107	0.0427061	0.332067	1.41699
SUCLA2	ENSG00000136143	protein_coding	PC	-0.342431	4.00977	4.10257	0.042818	0.332313	-1.40485
AP001362.2	ENSG00000285533	lincRNA	LNC	0.736445	-0.0619719	4.10255	0.0428186	0.332313	3.0213
RGS20	ENSG00000147509	protein_coding	PC	0.45569	2.73016	4.10058	0.0428685	0.332313	1.86859
LDHAP7	ENSG00000235847	processed_pseudogene	PSE	0.475994	3.95802	4.09966	0.0428917	0.332313	1.95141
ACVR1	ENSG00000115170	protein_coding	PC	-0.331975	5.69582	4.09915	0.0429048	0.332313	-1.36081
CBWD2	ENSG00000136682	protein_coding	PC	-0.440963	2.6317	4.09823	0.0429281	0.332313	-1.80717
ADGRF4	ENSG00000153294	protein_coding	PC	0.775597	1.95104	4.09774	0.0429405	0.332313	3.1782
UQCR11	ENSG00000127540	protein_coding	PC	0.32281	4.97743	4.09709	0.042957	0.332313	1.32258
PUS1	ENSG00000177192	protein_coding	PC	0.382002	4.25749	4.09699	0.0429597	0.332313	1.56506
PJA2	ENSG00000198961	protein_coding	PC	-0.322556	5.8596	4.0967	0.0429671	0.332313	-1.32141
FKBP1A	ENSG00000088832	protein_coding	PC	0.397187	9.26418	4.09503	0.0430093	0.332407	1.6265
AL590867.2	ENSG00000218426	processed_pseudogene	PSE	0.339561	6.37924	4.09415	0.0430318	0.332407	1.39022
CACNA2D3	ENSG00000157445	protein_coding	PC	-0.951078	1.24354	4.09351	0.0430481	0.332407	-3.89325
SLC22A18	ENSG00000110628	protein_coding	PC	-0.427159	2.77244	4.08929	0.0431557	0.33306	-1.74678
SYNJ1	ENSG00000159082	protein_coding	PC	-0.545233	3.07892	4.0869	0.0432167	0.333352	-2.22831
HADHAP1	ENSG00000251596	processed_pseudogene	PSE	0.551896	1.55343	4.08551	0.0432524	0.333352	2.25478
RPL15P18	ENSG00000228501	processed_pseudogene	PSE	0.656086	0.649235	4.08154	0.0433542	0.333352	2.67784
IDI1	ENSG00000067064	protein_coding	PC	-0.334482	4.85477	4.08146	0.0433562	0.333352	-1.36517
FGFR4	ENSG00000160867	protein_coding	PC	0.687963	0.535299	4.08137	0.0433586	0.333352	2.80783
CCT6P1	ENSG00000228409	transcribed_unprocessed_pseudogene	PSE	-0.749159	-0.0231914	4.08112	0.043365	0.333352	-3.0574
CRACR2A	ENSG00000130038	protein_coding	PC	0.41613	3.39233	4.08106	0.0433664	0.333352	1.69825
OIP5-AS1	ENSG00000247556	processed_transcript	LNC	-0.321859	4.77781	4.08042	0.0433828	0.333352	-1.31332
TMTC2	ENSG00000179104	protein_coding	PC	0.60524	3.17663	4.07951	0.0434062	0.333352	2.46908
AC073861.1	ENSG00000242299	processed_pseudogene	PSE	0.36292	6.94028	4.07883	0.0434237	0.333352	1.48029
HNRNPH2	ENSG00000126945	protein_coding	PC	-0.317332	5.01591	4.07203	0.0435989	0.334482	-1.29218
SVIL	ENSG00000197321	protein_coding	PC	-0.346263	7.11713	4.07132	0.0436171	0.334482	-1.40975
RAB11FIP5	ENSG00000135631	protein_coding	PC	0.312886	6.85963	4.06985	0.0436551	0.334597	1.2734
LAMC1	ENSG00000135862	protein_coding	PC	-0.39527	10.8962	4.06889	0.0436801	0.334611	-1.60831
HMGB3P6	ENSG00000213070	processed_pseudogene	PSE	0.820496	-0.211343	4.06563	0.0437644	0.33508	3.33583
AC008969.1	ENSG00000176593	processed_transcript	LNC	-0.636545	1.03336	4.0637	0.0438145	0.335135	-2.58672
CTHRC1	ENSG00000164932	protein_coding	PC	0.30453	5.36383	4.06294	0.0438341	0.335135	1.23729
TASOR	ENSG00000163946	protein_coding	PC	-0.33918	4.06973	4.06248	0.0438461	0.335135	-1.37791
MORC4	ENSG00000133131	protein_coding	PC	-0.357942	4.7308	4.06178	0.0438642	0.335135	-1.45388
YWHAZP4	ENSG00000213131	processed_pseudogene	PSE	0.701983	0.013637	4.06013	0.0439071	0.335286	2.85014
FOXF2	ENSG00000137273	protein_coding	PC	0.547476	2.22502	4.05857	0.0439476	0.335419	2.22197
GRASP	ENSG00000161835	protein_coding	PC	0.509293	3.10949	4.0542	0.0440617	0.336112	2.06477
TMEM132B	ENSG00000139364	protein_coding	PC	0.733894	3.91521	4.05279	0.0440983	0.336215	2.97432
SRSF5	ENSG00000100650	protein_coding	PC	0.317473	6.55007	4.042	0.0443812	0.338071	1.28323
ECT2	ENSG00000114346	protein_coding	PC	-0.398295	3.5965	4.04173	0.0443884	0.338071	-1.6098
ZMYM6	ENSG00000163867	protein_coding	PC	-0.519245	1.64579	4.03873	0.0444672	0.338493	-2.09709
ARHGAP10	ENSG00000071205	protein_coding	PC	-0.321922	4.50947	4.0367	0.0445208	0.338572	-1.2995
MYD88	ENSG00000172936	protein_coding	PC	0.328143	5.60155	4.03596	0.0445405	0.338572	1.32437
AC093724.1	ENSG00000213222	processed_pseudogene	PSE	0.564874	0.972136	4.03564	0.0445488	0.338572	2.27963
GSTO1	ENSG00000148834	protein_coding	PC	0.36337	7.78783	4.0348	0.044571	0.338572	1.46612
HSPE1P2	ENSG00000258645	processed_pseudogene	PSE	0.638286	0.967159	4.03368	0.0446005	0.338618	2.57464
PRPF40B	ENSG00000110844	protein_coding	PC	-0.32853	4.26881	4.03192	0.0446471	0.338794	-1.32461
CTH	ENSG00000116761	protein_coding	PC	-0.481783	2.10072	4.02861	0.0447348	0.339258	-1.94092
PTAR1	ENSG00000188647	protein_coding	PC	-0.383297	3.65273	4.02717	0.044773	0.339258	-1.5436
WDR73	ENSG00000177082	protein_coding	PC	0.324081	4.25198	4.02696	0.0447785	0.339258	1.30506
CFL1P2	ENSG00000213478	processed_pseudogene	PSE	0.373981	3.40403	4.02511	0.0448276	0.339453	1.50532
UBE2S	ENSG00000108106	protein_coding	PC	0.312999	6.66266	4.02121	0.0449315	0.340062	1.25863
NCAM1	ENSG00000149294	protein_coding	PC	0.770503	1.62076	4.01853	0.045003	0.340425	3.09629
NCLN	ENSG00000125912	protein_coding	PC	0.322645	7.4239	4.01739	0.0450334	0.34043	1.29619
LTO1	ENSG00000149716	protein_coding	PC	0.319718	4.27524	4.01638	0.0450604	0.34043	1.28411
SERPIND1	ENSG00000099937	protein_coding	PC	0.881741	3.11204	4.01586	0.0450742	0.34043	3.54095
AC078819.1	ENSG00000216285	processed_pseudogene	PSE	0.489473	3.64896	4.01315	0.0451468	0.340658	1.96433
SNRPD2P1	ENSG00000228938	processed_pseudogene	PSE	0.495129	2.19954	4.01297	0.0451514	0.340658	1.98694
COL11A1	ENSG00000060718	protein_coding	PC	0.502967	3.26538	4.00655	0.0453238	0.341781	2.01516
TMEM158	ENSG00000249992	protein_coding	PC	0.529955	6.44106	4.00347	0.0454068	0.342209	2.12166
RAD21	ENSG00000164754	protein_coding	PC	-0.299519	5.81708	4.00268	0.0454279	0.342209	-1.19888
TM7SF2	ENSG00000149809	protein_coding	PC	-0.539179	2.01267	3.99813	0.0455509	0.342957	-2.15571
SEMA6B	ENSG00000167680	protein_coding	PC	-0.986976	-0.430239	3.99714	0.0455775	0.34298	-3.94508
BRPF1	ENSG00000156983	protein_coding	PC	0.320989	4.81137	3.99428	0.0456551	0.343385	1.28212
NPTXR	ENSG00000221890	protein_coding	PC	0.454539	3.50081	3.9913	0.0457356	0.343812	1.81421
POLR3A	ENSG00000148606	protein_coding	PC	0.304373	5.85343	3.98573	0.0458873	0.344773	1.21315
ABCF2	ENSG00000285292	protein_coding	PC	0.323294	7.41478	3.98295	0.0459631	0.345164	1.28766
DHODH	ENSG00000102967	protein_coding	PC	0.383524	3.1882	3.98025	0.0460366	0.345502	1.52652
LYSMD2	ENSG00000140280	protein_coding	PC	0.558892	2.05897	3.97899	0.0460713	0.345502	2.22382
LRRCC1	ENSG00000133739	protein_coding	PC	-0.714914	0.195916	3.97868	0.0460796	0.345502	-2.84442
TBC1D8	ENSG00000204634	protein_coding	PC	-0.677461	2.98839	3.97762	0.0461088	0.345542	-2.69468
AC011979.1	ENSG00000239470	processed_pseudogene	PSE	0.585978	1.13251	3.97573	0.0461603	0.345749	2.32969
UCK2	ENSG00000143179	protein_coding	PC	0.306122	5.76743	3.97334	0.0462259	0.34605	1.21633
TUSC2	ENSG00000114383	protein_coding	PC	0.307724	5.11432	3.97123	0.046284	0.34605	1.22204
ID1	ENSG00000125968	protein_coding	PC	-0.308054	6.55566	3.97106	0.0462886	0.34605	-1.2233
CLCN2	ENSG00000114859	protein_coding	PC	0.474148	2.29266	3.96992	0.0463199	0.34605	1.88233
AC026462.1	ENSG00000234337	processed_pseudogene	PSE	0.397043	3.27187	3.96992	0.0463199	0.34605	1.57623
SNAI3-AS1	ENSG00000260630	antisense	LNC	-0.459428	2.39941	3.96576	0.0464347	0.346728	-1.82198
LRRC28	ENSG00000168904	protein_coding	PC	-0.390609	3.28639	3.96305	0.0465095	0.347108	-1.548
NAAA	ENSG00000138744	protein_coding	PC	-0.363061	4.05378	3.96025	0.0465867	0.347364	-1.43781
UHRF1BP1L	ENSG00000111647	protein_coding	PC	-0.360635	3.70136	3.96007	0.0465917	0.347364	-1.42814
TCEAL3	ENSG00000196507	protein_coding	PC	-0.33493	4.94094	3.95907	0.0466195	0.347392	-1.32601
AC136632.2	ENSG00000251211	processed_pseudogene	PSE	0.72549	-0.218266	3.95673	0.0466843	0.347655	2.87057
SLC16A3	ENSG00000141526	protein_coding	PC	0.381947	8.9464	3.95484	0.0467369	0.347655	1.51054
AC023157.1	ENSG00000223722	processed_pseudogene	PSE	-0.452905	3.1441	3.95431	0.0467516	0.347655	-1.79092
GJA1P1	ENSG00000176857	processed_pseudogene	PSE	0.611196	1.37927	3.95414	0.0467563	0.347655	2.41675
H2AFV	ENSG00000105968	protein_coding	PC	-0.30336	6.09544	3.95321	0.046782	0.347655	-1.19925
AC000089.1	ENSG00000235776	processed_pseudogene	PSE	0.345725	4.13016	3.95261	0.0467988	0.347655	1.36652
ADCY7	ENSG00000121281	protein_coding	PC	0.324402	5.41782	3.95011	0.0468684	0.347852	1.28142
MEIS3	ENSG00000105419	protein_coding	PC	-0.354969	5.0082	3.94993	0.0468733	0.347852	-1.4021
GAREM2	ENSG00000157833	protein_coding	PC	0.395271	4.0543	3.94714	0.0469511	0.347981	1.56019
ADAP1	ENSG00000105963	protein_coding	PC	0.654773	1.41868	3.94679	0.0469608	0.347981	2.58425
AL050331.1	ENSG00000233558	processed_pseudogene	PSE	0.317133	4.49347	3.94627	0.0469755	0.347981	1.25149
NFATC2IP	ENSG00000176953	protein_coding	PC	0.316011	5.24592	3.94586	0.0469868	0.347981	1.24693
C1QBP	ENSG00000108561	protein_coding	PC	0.311194	6.83132	3.93881	0.0471842	0.349264	1.22573
ZYG11A	ENSG00000203995	protein_coding	PC	-0.861133	-0.466916	3.93587	0.0472666	0.349696	-3.38931
TNC	ENSG00000041982	protein_coding	PC	0.624475	8.19888	3.92878	0.0474664	0.350843	2.45343
PPFIA4	ENSG00000143847	protein_coding	PC	0.800734	3.37211	3.92864	0.0474702	0.350843	3.1458
GCKR	ENSG00000084734	protein_coding	PC	0.622536	1.47347	3.92575	0.0475519	0.351116	2.44392
MFAP1	ENSG00000140259	protein_coding	PC	-0.314537	4.58957	3.92483	0.0475779	0.351116	-1.23451
UHRF1BP1	ENSG00000065060	protein_coding	PC	-0.35306	3.99945	3.92449	0.0475876	0.351116	-1.38558
AC025518.1	ENSG00000244604	processed_pseudogene	PSE	0.49067	1.87619	3.92343	0.0476176	0.351116	1.92511
PYGL	ENSG00000100504	protein_coding	PC	0.306457	6.23244	3.92306	0.0476282	0.351116	1.20225
MYL6P4	ENSG00000240677	processed_pseudogene	PSE	0.611496	2.18528	3.9183	0.047763	0.35193	2.39603
POLE3	ENSG00000148229	protein_coding	PC	0.308185	5.49534	3.90936	0.048018	0.353629	1.2048
IFFO1	ENSG00000010295	protein_coding	PC	-0.311975	5.75162	3.90399	0.0481717	0.354436	-1.21794
CPXM2	ENSG00000121898	protein_coding	PC	-0.527118	4.98668	3.90382	0.0481765	0.354436	-2.05777
POLRMTP1	ENSG00000266066	processed_pseudogene	PSE	0.56206	1.15737	3.89842	0.0483315	0.355174	2.19115
LYPLA2P1	ENSG00000228285	processed_pseudogene	PSE	0.599479	1.00099	3.89783	0.0483484	0.355174	2.33667
DDX56	ENSG00000136271	protein_coding	PC	0.305464	6.34736	3.89777	0.0483503	0.355174	1.19063
SNHG1	ENSG00000255717	processed_transcript	LNC	0.338086	4.07638	3.89589	0.0484045	0.355373	1.31714
TIMM10	ENSG00000134809	protein_coding	PC	0.316249	4.95183	3.89512	0.0484265	0.355373	1.23183
SH3BGRL	ENSG00000131171	protein_coding	PC	-0.310359	5.19894	3.89322	0.0484814	0.355434	-1.2083
C21orf91	ENSG00000154642	protein_coding	PC	-0.586437	1.20642	3.89186	0.0485208	0.355434	-2.28233
SINHCAF	ENSG00000139146	protein_coding	PC	0.378073	3.6786	3.89147	0.0485318	0.355434	1.47126
MYO18A	ENSG00000196535	protein_coding	PC	-0.305921	5.59176	3.89094	0.0485471	0.355434	-1.19032
FAR2	ENSG00000064763	protein_coding	PC	-0.435352	3.70992	3.89038	0.0485634	0.355434	-1.69369
PIGG	ENSG00000174227	protein_coding	PC	0.298122	5.73492	3.88968	0.0485836	0.355434	1.1596
C19orf57	ENSG00000132016	protein_coding	PC	-0.773501	-0.265635	3.8886	0.0486149	0.355434	-3.00784
LANCL1	ENSG00000115365	protein_coding	PC	-0.314809	4.92658	3.88804	0.048631	0.355434	-1.22399
UGGT2	ENSG00000102595	protein_coding	PC	-0.318553	4.80649	3.88638	0.0486792	0.355606	-1.23802
MT-ND1	ENSG00000198888	protein_coding	PC	0.412469	10.1474	3.88231	0.0487973	0.356289	1.60133
DENND2A	ENSG00000146966	protein_coding	PC	0.962536	3.37119	3.88102	0.0488347	0.356383	3.73563
ZNF594	ENSG00000180626	protein_coding	PC	-0.666382	0.398133	3.87987	0.0488684	0.356449	-2.58548
SEPT10	ENSG00000186522	protein_coding	PC	-0.300799	5.25102	3.87896	0.0488949	0.356463	-1.16679
METTL5	ENSG00000138382	protein_coding	PC	-0.33487	3.98925	3.87728	0.0489438	0.35664	-1.29838
HOXB2	ENSG00000173917	protein_coding	PC	0.373143	3.97278	3.87281	0.0490744	0.357411	1.44511
NPAS1	ENSG00000130751	protein_coding	PC	-0.85795	2.80936	3.87195	0.0490995	0.357414	-3.32194
ADGRB2	ENSG00000121753	protein_coding	PC	-0.31158	4.69887	3.87021	0.0491504	0.357461	-1.20588
ECPAS	ENSG00000136813	protein_coding	PC	-0.299525	6.21541	3.86947	0.0491719	0.357461	-1.159
SERPINB2	ENSG00000197632	protein_coding	PC	0.672825	3.21825	3.86834	0.049205	0.357461	2.60272
DPY19L1	ENSG00000173852	protein_coding	PC	-0.305923	5.2838	3.86801	0.0492148	0.357461	-1.18332
KDM2B	ENSG00000089094	protein_coding	PC	0.338429	4.47475	3.86752	0.0492292	0.357461	1.30888
AC006001.3	ENSG00000229180	transcribed_unprocessed_pseudogene	PSE	0.363227	3.62462	3.86564	0.0492843	0.357484	1.4041
TBXAS1	ENSG00000059377	protein_coding	PC	0.677835	0.43925	3.8654	0.0492914	0.357484	2.62011
AC026250.1	ENSG00000245522	lincRNA	LNC	0.563506	1.20946	3.86489	0.0493065	0.357484	2.17789
[truncated: 12,488 more rows]

## Sheet: GSEA
Data Supplement 1b | Gene-set enrichment analysis (GSEA) using AllPathways on combined rank score of pair-wise differential expression analysis. The table lists AllPathways Gene Set Name, Database ID terms and GSEA statistics for LEFT vs. RIGHT ventricles. Significant tests for a false discovery rate (FDR) < 0.05 are highlighted in green.
Gene Set Name	Database	Database_ID	SIZE	ES	NES	NOM p-val	FDR q-val	RANK AT MAX
RRNA PROCESSING	REACTOME DATABASE ID RELEASE 68	72312	188	0.295288	4.72136	0	0	7412
RRNA PROCESSING IN THE NUCLEUS AND CYTOSOL	REACTOME	R-HSA-8868773.3	180	0.291892	4.56925	0	0	7412
MAJOR PATHWAY OF RRNA PROCESSING IN THE NUCLEOLUS AND CYTOSOL	REACTOME	R-HSA-6791226.3	171	0.292892	4.43165	0	0	7412
HALLMARK_MYC_TARGETS_V1	MSIGDB_C2	HALLMARK_MYC_TARGETS_V1	198	0.237306	3.87503	0	0	6851
HALLMARK_MYC_TARGETS_V2	MSIGDB_C2	HALLMARK_MYC_TARGETS_V2	56	0.433069	3.79937	0	0	4873
INFLUENZA INFECTION	REACTOME DATABASE ID RELEASE 68	168254	145	0.265604	3.71743	0	0	8578
INFLUENZA VIRAL RNA TRANSCRIPTION AND REPLICATION	REACTOME	R-HSA-168273.3	128	0.280894	3.68788	0	0	8528
HALLMARK_TNFA_SIGNALING_VIA_NFKB	MSIGDB_C2	HALLMARK_TNFA_SIGNALING_VIA_NFKB	178	0.23669	3.67777	0	0	3123
INFLUENZA LIFE CYCLE	REACTOME	R-HSA-168255.3	136	0.270608	3.64845	0	0	8578
DNA REPLICATION	REACTOME	R-HSA-69306.4	123	0.276548	3.58915	0	0	6862
SYNTHESIS OF DNA	REACTOME DATABASE ID RELEASE 68	69239	116	0.278462	3.52682	0	0	6862
PRE-MRNA SPLICING	REACTOME	R-HSA-72163.2	174	0.222746	3.42182	0	0	9632
NABA_CORE_MATRISOME	MSIGDB_C2	NABA_CORE_MATRISOME	147	-0.338632	-4.74276	0	0	2142
NABA_ECM_GLYCOPROTEINS	MSIGDB_C2	NABA_ECM_GLYCOPROTEINS	105	-0.349985	-4.1618	0	0	1728
EXTRACELLULAR MATRIX ORGANIZATION	REACTOME DATABASE ID RELEASE 68	1474244	201	-0.240847	-3.96911	0	0	2254
MIRNA TARGETS IN ECM AND MEMBRANE RECEPTORS	WIKIPATHWAYS_20190310	WP2911_HOMO SAPIENS	21	-0.703669	-3.86109	0	0	2239
HALLMARK_UV_RESPONSE_DN	MSIGDB_C2	HALLMARK_UV_RESPONSE_DN	136	-0.265957	-3.60827	0	0	3321
BETA1 INTEGRIN CELL SURFACE INTERACTIONS	PATHWAY INTERACTION DATABASE NCI-NATURE CURATED DATA	BETA1 INTEGRIN CELL SURFACE INTERACTIONS	57	-0.374538	-3.32569	0	0	2221
PID_INTEGRIN1_PATHWAY	MSIGDB_C2	PID_INTEGRIN1_PATHWAY	57	-0.374538	-3.32475	0	0	2221
NONSENSE MEDIATED DECAY (NMD) ENHANCED BY THE EXON JUNCTION COMPLEX (EJC)	REACTOME DATABASE ID RELEASE 68	975957	113	0.263776	3.28413	0	5.38793e-06	9540
NONSENSE-MEDIATED DECAY (NMD)	REACTOME	R-HSA-927802.2	113	0.263776	3.28893	0	5.74713e-06	9540
REGULATION OF EXPRESSION OF SLITS AND ROBOS	REACTOME	R-HSA-9010553.1	155	0.230247	3.3282	0	6.15764e-06	9690
PROCESSING OF CAPPED INTRON-CONTAINING PRE-MRNA	REACTOME DATABASE ID RELEASE 68	72203	226	0.191991	3.34592	0	6.6313e-06	9632
HIV INFECTION	REACTOME	R-HSA-162906.1	208	0.192502	3.23236	0	1.01289e-05	10065
MUSCLE CONTRACTION	REACTOME	R-HSA-397014.3	88	-0.292785	-3.23657	0	1.38355e-05	4510
MRNA SPLICING	REACTOME	R-HSA-72172.3	182	0.20573	3.22666	0	1.4461e-05	9632
HALLMARK_EPITHELIAL_MESENCHYMAL_TRANSITION	MSIGDB_C2	HALLMARK_EPITHELIAL_MESENCHYMAL_TRANSITION	191	-0.198083	-3.15534	0	2.44922e-05	3161
EUKARYOTIC TRANSLATION TERMINATION	REACTOME	R-HSA-72764.4	91	0.281122	3.13277	0	3.52442e-05	8528
VIRAL MRNA TRANSLATION	REACTOME	R-HSA-192823.3	87	0.286509	3.13806	0	3.70992e-05	8528
S PHASE	REACTOME DATABASE ID RELEASE 68	69242	156	0.207959	3.02652	0	0.000104258	6862
SWITCHING OF ORIGINS TO A POST-REPLICATIVE STATE	REACTOME	R-HSA-69052.3	87	0.27574	3.01406	0	0.000106418	7018
SRP-DEPENDENT COTRANSLATIONAL PROTEIN TARGETING TO MEMBRANE	REACTOME	R-HSA-1799339.2	109	0.247953	3.01889	0	0.000107237	8528
CDK-MEDIATED PHOSPHORYLATION AND REMOVAL OF CDC6	REACTOME DATABASE ID RELEASE 68	69017	69	0.310915	3.03044	0	0.000109223	8323
NONSENSE MEDIATED DECAY (NMD) INDEPENDENT OF THE EXON JUNCTION COMPLEX (EJC)	REACTOME DATABASE ID RELEASE 68	975956	93	0.262371	2.96852	0	0.000130373	8528
FORMATION OF A POOL OF FREE 40S SUBUNITS	REACTOME	R-HSA-72689.2	99	0.251326	2.93454	0	0.000155543	8528
CYTOPLASMIC RIBOSOMAL PROTEINS	WIKIPATHWAYS_20190310	WP477	87	0.268662	2.93058	0	0.000156249	9451
MITOCHONDRIAL TRANSLATION	REACTOME	R-HSA-5368287.1	89	0.265032	2.92722	0	0.00016605	6763
RRNA MODIFICATION IN THE NUCLEUS AND CYTOSOL	REACTOME	R-HSA-6790901.4	52	0.343788	2.91827	0	0.000172312	6737
MITOCHONDRIAL TRANSLATION TERMINATION	REACTOME DATABASE ID RELEASE 68	5419276	84	0.272743	2.90968	0	0.000184102	6763
SELENOCYSTEINE SYNTHESIS	REACTOME DATABASE ID RELEASE 68	2408557	90	0.260236	2.8772	0	0.000212461	9451
EUKARYOTIC TRANSLATION ELONGATION	REACTOME	R-HSA-156842.2	90	0.257267	2.88037	0.000198847	0.000216141	8528
APC C:CDH1 MEDIATED DEGRADATION OF CDC20 AND OTHER APC C:CDH1 TARGETED PROTEINS IN LATE MITOSIS EARLY G1	REACTOME DATABASE ID RELEASE 68	174178	69	0.296353	2.88098	0	0.000222691	8323
MITOCHONDRIAL TRANSLATION ELONGATION	REACTOME DATABASE ID RELEASE 68	5389840	83	0.269551	2.88805	0	0.000222944	6763
PEPTIDE CHAIN ELONGATION	REACTOME	R-HSA-156902.2	87	0.263381	2.88305	0	0.000224287	8528
SIGNALING BY ROBO RECEPTORS	REACTOME DATABASE ID RELEASE 68	376176	191	0.177969	2.86584	0	0.000228313	8528
MESODERMAL COMMITMENT PATHWAY	WIKIPATHWAYS_20190310	WP2857_HOMO SAPIENS	107	-0.247417	-3.00256	0	0.000247517	4431
DNA REPLICATION PRE-INITIATION	REACTOME DATABASE ID RELEASE 68	69002	81	0.268474	2.84209	0	0.000269644	6862
G1 S TRANSITION	REACTOME DATABASE ID RELEASE 68	69206	128	0.215638	2.83051	0	0.000304109	6862
HOST INTERACTIONS OF HIV FACTORS	REACTOME	R-HSA-162909.1	114	0.225396	2.82256	0	0.00031861	8323
ASSEMBLY OF THE PRE-REPLICATIVE COMPLEX	REACTOME DATABASE ID RELEASE 68	68867	65	0.296795	2.81813	0	0.00032387	6862
MITOTIC G1-G1 S PHASES	REACTOME	R-HSA-453279.3	145	0.197171	2.75078	0	0.000547908	6862
PHOTODYNAMIC THERAPY-INDUCED NF-KB SURVIVAL SIGNALING	WIKIPATHWAYS_20190310	WP3617	28	0.432662	2.74679	0	0.000551347	3056
CYTOKINES AND INFLAMMATORY RESPONSE	WIKIPATHWAYS_20190310	WP530	12	0.653816	2.7417	0	0.000558834	193
AUTODEGRADATION OF CDH1 BY CDH1:APC C	REACTOME	R-HSA-174084.3	62	0.297618	2.73876	0	0.000561918	8323
HALLMARK_MYOGENESIS	MSIGDB_C2	HALLMARK_MYOGENESIS	128	-0.219028	-2.89925	0	0.00061507	3307
APC C:CDC20 MEDIATED DEGRADATION OF SECURIN	REACTOME DATABASE ID RELEASE 68	174154	64	0.286015	2.72069	0	0.000640819	8323
HALLMARK_INTERFERON_ALPHA_RESPONSE	MSIGDB_C2	HALLMARK_INTERFERON_ALPHA_RESPONSE	83	-0.269085	-2.86655	0	0.000856114	5550
ORC1 REMOVAL FROM CHROMATIN	REACTOME	R-HSA-68949.3	68	0.277535	2.68301	0	0.00089013	6862
MITOCHONDRIAL TRANSLATION INITIATION	REACTOME	R-HSA-5368286.1	84	0.248795	2.67148	0.00020024	0.00097483	6763
REGULATION OF MITOTIC CELL CYCLE	REACTOME	R-HSA-453276.2	83	0.248522	2.65934	0	0.00103224	7764
APC C-MEDIATED DEGRADATION OF CELL CYCLE PROTEINS	REACTOME	R-HSA-174143.1	83	0.248522	2.65369	0	0.00106453	7764
REGULATION OF APC C ACTIVATORS BETWEEN G1 S AND EARLY ANAPHASE	REACTOME	R-HSA-176408.3	77	0.257916	2.64201	0.000197161	0.00116884	8323
NABA_BASEMENT_MEMBRANES	MSIGDB_C2	NABA_BASEMENT_MEMBRANES	29	-0.439288	-2.82159	0	0.00118901	2142
LAMININ INTERACTIONS	REACTOME DATABASE ID RELEASE 68	3000157	21	-0.514161	-2.80642	0	0.00123295	2221
CDC20:PHOSPHO-APC C MEDIATED DEGRADATION OF CYCLIN A	REACTOME	R-HSA-174184.2	69	0.267229	2.63307	0.000198334	0.00124673	8323
UBIQUITIN MEDIATED DEGRADATION OF PHOSPHORYLATED CDC25A	REACTOME	R-HSA-69601.3	49	0.314466	2.62236	0.000403959	0.00130315	7580
INTERLEUKIN-10 SIGNALING	REACTOME	R-HSA-6783783.3	23	0.454269	2.61789	0	0.00132481	357
INFLAMMATORY RESPONSE PATHWAY	WIKIPATHWAYS_20190310	WP453_HOMO SAPIENS	16	-0.576399	-2.78986	0	0.00139808	2525
P53-INDEPENDENT DNA DAMAGE RESPONSE	REACTOME DATABASE ID RELEASE 68	69610	49	0.314466	2.60215	0.000202184	0.00148396	7580
GLUCOSE METABOLISM	REACTOME DATABASE ID RELEASE 68	70326	70	0.261158	2.59234	0.000198334	0.00154752	7616
L13A-MEDIATED TRANSLATIONAL SILENCING OF CERULOPLASMIN EXPRESSION	REACTOME DATABASE ID RELEASE 68	156827	109	0.213348	2.5931	0	0.00156138	9690
NABA_SECRETED_FACTORS	MSIGDB_C2	NABA_SECRETED_FACTORS	112	0.210254	2.58518	0.000198649	0.00157361	1245
REGULATION OF RUNX3 EXPRESSION AND ACTIVITY	REACTOME DATABASE ID RELEASE 68	8941858	52	0.304684	2.58753	0.000197981	0.00157387	7580
P53-INDEPENDENT G1 S DNA DAMAGE CHECKPOINT	REACTOME DATABASE ID RELEASE 68	69613	49	0.314466	2.58053	0.000202634	0.00159859	7580
GENES RELATED TO PRIMARY CILIUM DEVELOPMENT (BASED ON CRISPR)	WIKIPATHWAYS_20190310	WP4536_HOMO SAPIENS	98	-0.239067	-2.75347	0.00020145	0.00162682	6465
BINDING AND UPTAKE OF LIGANDS BY SCAVENGER RECEPTORS	REACTOME DATABASE ID RELEASE 68	2173782	22	-0.491276	-2.75451	0	0.00171598	2772
PARKIN-UBIQUITIN PROTEASOMAL SYSTEM PATHWAY	WIKIPATHWAYS_20190310	WP2359	56	0.29109	2.56683	0	0.00174225	5111
NABA_ECM_REGULATORS	MSIGDB_C2	NABA_ECM_REGULATORS	118	-0.217408	-2.76002	0	0.00175939	3752
NABA_COLLAGENS	MSIGDB_C2	NABA_COLLAGENS	29	-0.422964	-2.72113	0.000200723	0.00184533	2378
COLLAGEN CHAIN TRIMERIZATION	REACTOME	R-HSA-8948216.2	29	-0.422964	-2.71072	0	0.00186397	2378
ENDOCHONDRAL OSSIFICATION	WIKIPATHWAYS_20190310	WP474_HOMO SAPIENS	42	-0.354634	-2.72144	0	0.00192637	4536
COLLAGEN FORMATION	REACTOME DATABASE ID RELEASE 68	1474290	66	-0.283812	-2.72722	0	0.00195101	2054
EUKARYOTIC TRANSLATION INITIATION	REACTOME DATABASE ID RELEASE 68	72613	117	0.200115	2.5405	0.000408998	0.00209925	8019
GLYCOLYSIS	REACTOME	R-HSA-70171.6	57	0.286349	2.53784	0.0001998	0.00211308	8066
APC:CDC20 MEDIATED DEGRADATION OF CELL CYCLE PROTEINS PRIOR TO SATISFATION OF THE CELL CYCLE CHECKPOINT	REACTOME DATABASE ID RELEASE 68	179419	70	0.25547	2.53371	0.000202593	0.00214717	7698
GPCRS, OTHER	WIKIPATHWAYS_20190310	WP117_HOMO SAPIENS	21	-0.489839	-2.67869	0	0.00226464	1883
THE ROLE OF GTSE1 IN G2 M PROGRESSION AFTER G2 CHECKPOINT	REACTOME DATABASE ID RELEASE 68	8852276	57	0.284805	2.52152	0	0.0022807	7580
MRNA PROCESSING	WIKIPATHWAYS_20190310	WP411	122	0.196459	2.52297	0	0.00229323	9882
GTP HYDROLYSIS AND JOINING OF THE 60S RIBOSOMAL SUBUNIT	REACTOME	R-HSA-72706.2	110	0.205295	2.51257	0	0.00229874	9690
REGULATION OF ACTIVATED PAK-2P34 BY PROTEASOME MEDIATED DEGRADATION	REACTOME DATABASE ID RELEASE 68	211733	47	0.307452	2.51	0.000201816	0.002302	7580
CAP-DEPENDENT TRANSLATION INITIATION	REACTOME DATABASE ID RELEASE 68	72737	117	0.200115	2.51492	0.000197981	0.00233235	8019
ACTIVATION OF APC C AND APC C:CDC20 MEDIATED DEGRADATION OF MITOTIC PROTEINS	REACTOME DATABASE ID RELEASE 68	176814	73	0.250606	2.51262	0	0.00233254	7698
LATE PHASE OF HIV LIFE CYCLE	REACTOME DATABASE ID RELEASE 68	162599	124	0.193879	2.5156	0	0.00235455	10065
DEFECTIVE B3GALTL CAUSES PETERS-PLUS SYNDROME (PPS)	REACTOME DATABASE ID RELEASE 68	5083635	24	-0.4523	-2.64687	0	0.00256376	1910
NEURONAL SYSTEM	REACTOME	R-HSA-112316.6	172	-0.173909	-2.64688	0	0.00266631	4502
PI3K-AKT SIGNALING PATHWAY	WIKIPATHWAYS_20190310	WP4172_HOMO SAPIENS	220	-0.153097	-2.63815	0	0.0026823	4599
HALLMARK_CHOLESTEROL_HOMEOSTASIS	MSIGDB_C2	HALLMARK_CHOLESTEROL_HOMEOSTASIS	69	-0.272055	-2.65009	0	0.00269729	6156
HIV LIFE CYCLE	REACTOME	R-HSA-162587.2	136	0.181829	2.48271	0	0.00275727	10065
CDT1 ASSOCIATION WITH THE CDC6:ORC:ORIGIN COMPLEX	REACTOME	R-HSA-68827.2	56	0.281326	2.46846	0.000199641	0.00300252	7580
FORMATION OF TUBULIN FOLDING INTERMEDIATES BY CCT TRIC	REACTOME	R-HSA-389960.2	18	0.4861	2.46944	0	0.00302621	4233
APC C:CDC20 MEDIATED DEGRADATION OF MITOTIC PROTEINS	REACTOME DATABASE ID RELEASE 68	176409	72	0.247529	2.45308	0.000599281	0.00335261	7698
VPU MEDIATED DEGRADATION OF CD4	REACTOME	R-HSA-180534.1	49	0.293988	2.42845	0.000197902	0.00394979	7580
CYCLIN E ASSOCIATED EVENTS DURING G1 S TRANSITION	REACTOME DATABASE ID RELEASE 68	69202	81	0.230004	2.42414	0.000201126	0.004027	7595
ACYL CHAIN REMODELLING OF PE	REACTOME DATABASE ID RELEASE 68	1482839	12	-0.611211	-2.58121	0	0.00423612	3226
SCF(SKP2)-MEDIATED DEGRADATION OF P27 P21	REACTOME DATABASE ID RELEASE 68	187577	58	0.270855	2.41389	0.000596422	0.00428291	7580
O-GLYCOSYLATION OF TSR DOMAIN-CONTAINING PROTEINS	REACTOME	R-HSA-5173214.1	25	-0.428958	-2.56218	0.000200441	0.00461852	1910
FOCAL ADHESION-PI3K-AKT-MTOR-SIGNALING PATHWAY	WIKIPATHWAYS_20190310	WP3932_HOMO SAPIENS	214	-0.152127	-2.56379	0.0001998	0.00473908	4599
DECTIN-1 MEDIATED NONCANONICAL NF-KB SIGNALING	REACTOME	R-HSA-5607761.1	57	0.267192	2.38134	0.000795229	0.00520863	7580
ACTIVATION OF NF-KAPPAB IN B CELLS	REACTOME DATABASE ID RELEASE 68	1169091	63	0.255556	2.37835	0.000199164	0.0052627	7580
HALLMARK_KRAS_SIGNALING_UP	MSIGDB_C2	HALLMARK_KRAS_SIGNALING_UP	127	0.182543	2.3817	0.00059125	0.0052636	1256
CYCLIN A:CDK2-ASSOCIATED EVENTS AT S PHASE ENTRY	REACTOME	R-HSA-69656.3	83	0.223902	2.38294	0	0.00526523	7595
CROSS-PRESENTATION OF SOLUBLE EXOGENOUS ANTIGENS (ENDOSOMES)	REACTOME	R-HSA-1236978.1	42	0.310902	2.37072	0.000201005	0.00544731	7580
HALLMARK_MITOTIC_SPINDLE	MSIGDB_C2	HALLMARK_MITOTIC_SPINDLE	196	-0.156304	-2.52975	0.00020141	0.00564053	9371
GOLGI-TO-ER RETROGRADE TRANSPORT	REACTOME	R-HSA-8856688.1	105	-0.210285	-2.53197	0	0.00573143	11049
UBIQUITIN-DEPENDENT DEGRADATION OF CYCLIN D	REACTOME	R-HSA-75815.3	49	0.284706	2.35138	0.000816827	0.00624436	7714
COLLAGEN BIOSYNTHESIS AND MODIFYING ENZYMES	REACTOME DATABASE ID RELEASE 68	1650814	50	-0.29931	-2.50202	0.00019755	0.00631027	2054
CARDIAC CONDUCTION	REACTOME DATABASE ID RELEASE 68	5576891	54	-0.28917	-2.5079	0	0.00640505	4412
GPCRS, CLASS A RHODOPSIN-LIKE	WIKIPATHWAYS_20190310	WP455_HOMO SAPIENS	43	-0.319856	-2.50314	0	0.00644295	2119
VIRAL MESSENGER RNA SYNTHESIS	REACTOME DATABASE ID RELEASE 68	168325	39	0.316208	2.34098	0.000403388	0.00664288	8431
METABOLISM OF POLYAMINES	REACTOME	R-HSA-351202.2	71	0.237432	2.33788	0.00059312	0.0067245	8002
DOWNSTREAM TCR SIGNALING	REACTOME DATABASE ID RELEASE 68	202424	75	0.229711	2.32399	0.00039801	0.00719446	7698
REGULATION OF MRNA STABILITY BY PROTEINS THAT BIND AU-RICH ELEMENTS	REACTOME	R-HSA-450531.4	81	0.220216	2.32747	0.000595829	0.00719912	7736
SCF-BETA-TRCP MEDIATED DEGRADATION OF EMI1	REACTOME	R-HSA-174113.3	52	0.272636	2.3254	0	0.00721376	7764
COOPERATION OF PREFOLDIN AND TRIC CCT IN ACTIN AND TUBULIN FOLDING	REACTOME	R-HSA-389958.2	25	0.388388	2.31184	0	0.0077641	4233
NIK-->NONCANONICAL NF-KB SIGNALING	REACTOME DATABASE ID RELEASE 68	5676590	56	0.2634	2.30929	0.000601564	0.0078192	7580
SELENOAMINO ACID METABOLISM	REACTOME	R-HSA-2408522.3	110	0.18942	2.30543	0.000806614	0.00792318	8733
G1 S DNA DAMAGE CHECKPOINTS	REACTOME	R-HSA-69615.2	64	0.243367	2.30088	0.000998004	0.00808945	7580
AUF1 (HNRNP D0) BINDS AND DESTABILIZES MRNA	REACTOME	R-HSA-450408.3	50	0.277625	2.29497	0.00080694	0.00834443	7580
ASSEMBLY OF COLLAGEN FIBRILS AND OTHER MULTIMERIC STRUCTURES	REACTOME	R-HSA-2022090.3	41	-0.322605	-2.45336	0.00079968	0.00882507	2054
BIOCARTA_PROTEASOME_PATHWAY	MSIGDB_C2	BIOCARTA_PROTEASOME_PATHWAY	28	0.362093	2.27954	0.000590667	0.00916078	5111
CHEMOKINE RECEPTORS BIND CHEMOKINES	REACTOME DATABASE ID RELEASE 68	380108	14	0.505163	2.27336	0.00179426	0.0094434	966
HH MUTANTS THAT DON'T UNDERGO AUTOCATALYTIC PROCESSING ARE DEGRADED BY ERAD	REACTOME	R-HSA-5362768.1	52	0.266084	2.26982	0.000395335	0.00959008	7580
REGULATION OF CHOLESTEROL BIOSYNTHESIS BY SREBP (SREBF)	REACTOME	R-HSA-1655829.2	53	-0.281817	-2.42521	0.000595948	0.0105728	7413
NEGATIVE REGULATION OF NOTCH4 SIGNALING	REACTOME	R-HSA-9604323.1	52	0.266084	2.25223	0.000596303	0.010699	7580
UCH PROTEINASES	REACTOME	R-HSA-5689603.2	82	0.20993	2.23649	0.000603015	0.0115611	7928
CELL CYCLE CHECKPOINTS	REACTOME	R-HSA-69620.1	248	0.123156	2.23936	0.000801282	0.011579	10103
HALLMARK_HYPOXIA	MSIGDB_C2	HALLMARK_HYPOXIA	162	0.151696	2.23683	0.00157884	0.0116549	1850
TRAFFICKING OF AMPA RECEPTORS	REACTOME	R-HSA-399719.1	14	-0.529782	-2.39567	0.000594766	0.0124627	6820
ARRHYTHMOGENIC RIGHT VENTRICULAR CARDIOMYOPATHY	WIKIPATHWAYS_20190310	WP2118_HOMO SAPIENS	46	-0.300175	-2.39793	0.000393546	0.0125619	1020
FOCAL ADHESION	WIKIPATHWAYS_20190310	WP306_HOMO SAPIENS	154	-0.165447	-2.38693	0.00060024	0.0125813	2239
GLUTAMATE BINDING, ACTIVATION OF AMPA RECEPTORS AND SYNAPTIC PLASTICITY	REACTOME	R-HSA-399721.2	14	-0.529782	-2.3885	0.000594412	0.0127519	6820
PROTEIN-PROTEIN INTERACTIONS AT SYNAPSES	REACTOME DATABASE ID RELEASE 68	6794362	51	-0.283421	-2.37633	0.00059125	0.0132748	4431
ER TO GOLGI ANTEROGRADE TRANSPORT	REACTOME	R-HSA-199977.4	124	-0.182251	-2.37292	0.00080064	0.0133049	10234
U12 DEPENDENT SPLICING	REACTOME DATABASE ID RELEASE 68	72165	51	0.26198	2.20716	0.00197707	0.0139907	8431
VIF-MEDIATED DEGRADATION OF APOBEC3G	REACTOME DATABASE ID RELEASE 68	180585	48	0.269226	2.20216	0.0017939	0.0143125	7580
INTRA-GOLGI AND RETROGRADE GOLGI-TO-ER TRAFFIC	REACTOME	R-HSA-6811442.1	169	-0.156316	-2.3588	0.0005909	0.0143454	11049
AUTODEGRADATION OF THE E3 UBIQUITIN LIGASE COP1	REACTOME DATABASE ID RELEASE 68	349425	48	0.269226	2.19983	0.00140252	0.0144014	7580
ASYMMETRIC LOCALIZATION OF PCP PROTEINS	REACTOME	R-HSA-4608870.1	59	0.240358	2.18767	0.00159299	0.0146318	7580
PREFOLDIN MEDIATED TRANSFER OF SUBSTRATE TO CCT TRIC	REACTOME	R-HSA-389957.2	24	0.375006	2.18616	0.00101605	0.0146412	4233
FORMATION OF THE TERNARY COMPLEX, AND SUBSEQUENTLY, THE 43S COMPLEX	REACTOME	R-HSA-72695.2	51	0.258666	2.18844	0.00177936	0.0146887	9615
P53-DEPENDENT G1 DNA DAMAGE RESPONSE	REACTOME	R-HSA-69563.3	62	0.236924	2.19544	0.00140028	0.014698	6862
G2 M CHECKPOINTS	REACTOME	R-HSA-69481.3	134	0.163251	2.18881	0.00181269	0.0147957	6953
P53-DEPENDENT G1 S DNA DAMAGE CHECKPOINT	REACTOME	R-HSA-69580.2	62	0.236924	2.19216	0.00239712	0.0148938	6862
HEDGEHOG LIGAND BIOGENESIS	REACTOME DATABASE ID RELEASE 68	5358346	57	0.245906	2.18917	0.00236035	0.0149022	7633
GLYCOLYSIS	PANTHER PATHWAY	P00024	14	0.48618	2.18952	0.00180144	0.0150041	7449
ASPARAGINE N-LINKED GLYCOSYLATION	REACTOME DATABASE ID RELEASE 68	446203	250	-0.12803	-2.3451	0.00040494	0.0152619	8898
PID_SYNDECAN_1_PATHWAY	MSIGDB_C2	PID_SYNDECAN_1_PATHWAY	38	-0.321348	-2.34605	0	0.0154409	4126
DEFECTIVE CFTR CAUSES CYSTIC FIBROSIS	REACTOME	R-HSA-5678895.2	56	0.245473	2.17602	0.00262414	0.0155449	7580
ECM PROTEOGLYCANS	REACTOME DATABASE ID RELEASE 68	3000178	35	-0.332022	-2.32491	0.00019996	0.0171214	2239
DEGRADATION OF DVL	REACTOME	R-HSA-4641258.2	53	0.251171	2.15697	0.0030389	0.0174004	7580
ENDOSOMAL VACUOLAR PATHWAY	REACTOME	R-HSA-1236977.1	10	-0.601506	-2.31397	0.000608519	0.0178452	4331
HIV ELONGATION ARREST AND RECOVERY	REACTOME DATABASE ID RELEASE 68	167287	29	0.333643	2.15079	0.0028169	0.0179702	9162
PAUSING AND RECOVERY OF HIV ELONGATION	REACTOME	R-HSA-167290.2	29	0.333643	2.14599	0.00298626	0.0180692	9162
TRNA PROCESSING	REACTOME	R-HSA-72306.6	97	0.186773	2.14726	0.00323559	0.0180804	7616
DISEASES ASSOCIATED WITH O-GLYCOSYLATION OF PROTEINS	REACTOME	R-HSA-3906995.2	38	-0.316416	-2.31439	0.000605816	0.0181395	1910
DNA STRAND ELONGATION	REACTOME DATABASE ID RELEASE 68	69190	32	0.317503	2.14763	0.00160804	0.0182006	6727
HH MUTANTS ABROGATE LIGAND SECRETION	REACTOME DATABASE ID RELEASE 68	5387390	53	0.251171	2.14071	0.00259585	0.0185298	7580
REGULATION OF APOPTOSIS	REACTOME	R-HSA-169911.2	50	0.257556	2.13778	0.00339321	0.0187104	7580
TRANSMISSION ACROSS CHEMICAL SYNAPSES	REACTOME	R-HSA-112315.5	117	-0.183565	-2.29894	0.00120192	0.0194465	6154
PHASE I - FUNCTIONALIZATION OF COMPOUNDS	REACTOME	R-HSA-211945.5	47	-0.282254	-2.29586	0.00117901	0.0194571	2398
FCERI MEDIATED NF-KB ACTIVATION	REACTOME DATABASE ID RELEASE 68	2871837	71	0.216059	2.12773	0.00280674	0.0197915	7698
HALLMARK_ESTROGEN_RESPONSE_EARLY	MSIGDB_C2	HALLMARK_ESTROGEN_RESPONSE_EARLY	151	-0.159481	-2.28618	0.000806127	0.0204564	3279
HALLMARK_ESTROGEN_RESPONSE_LATE	MSIGDB_C2	HALLMARK_ESTROGEN_RESPONSE_LATE	138	-0.167389	-2.28147	0.00140647	0.020763	2323
DEGRADATION OF AXIN	REACTOME	R-HSA-4641257.2	52	0.246784	2.11175	0.00217134	0.0215457	7580
TCR SIGNALING	REACTOME DATABASE ID RELEASE 68	202403	87	0.193823	2.11211	0.00257885	0.0216712	7698
SCAVENGING BY CLASS A RECEPTORS	REACTOME	R-HSA-3000480.1	14	-0.501619	-2.27017	0.0010016	0.0219833	2054
WNT SIGNALING PATHWAY	PANTHER PATHWAY	P00057	174	-0.147951	-2.26657	0.000815494	0.0221267	4294
INTEGRIN CELL SURFACE INTERACTIONS	REACTOME DATABASE ID RELEASE 68	216083	43	-0.288222	-2.26062	0.00100563	0.0227071	2239
GLUCONEOGENESIS	REACTOME DATABASE ID RELEASE 68	70263	23	0.366365	2.10089	0.0015949	0.0228905	2888
FBXL7 DOWN-REGULATES AURKA DURING MITOTIC ENTRY AND IN EARLY MITOSIS	REACTOME DATABASE ID RELEASE 68	8854050	52	0.246784	2.09163	0.00226524	0.024104	7580
DOWNSTREAM SIGNALING EVENTS OF B CELL RECEPTOR (BCR)	REACTOME DATABASE ID RELEASE 68	1168372	76	0.203295	2.07826	0.00260939	0.0260374	6981
BIOCARTA_INFLAM_PATHWAY	MSIGDB_C2	BIOCARTA_INFLAM_PATHWAY	12	0.493782	2.06882	0.00283803	0.0274231	95
MITOCHONDRIAL PROTEIN IMPORT	REACTOME	R-HSA-1268020.3	57	0.232192	2.06563	0.00396354	0.0277658	9864
TAT-MEDIATED HIV ELONGATION ARREST AND RECOVERY	REACTOME DATABASE ID RELEASE 68	167243	27	0.331038	2.06308	0.00323428	0.0279947	9162
DEGRADATION OF BETA-CATENIN BY THE DESTRUCTION COMPLEX	REACTOME DATABASE ID RELEASE 68	195253	78	0.199259	2.06152	0.00569569	0.0280285	7714
ESC PLURIPOTENCY PATHWAYS	WIKIPATHWAYS_20190310	WP3931_HOMO SAPIENS	77	-0.214409	-2.21752	0.00161845	0.0288706	3308
CILIUM ASSEMBLY	REACTOME	R-HSA-5617833.3	172	-0.146178	-2.21996	0.000997407	0.0289224	8352
CLASS A 1 (RHODOPSIN-LIKE RECEPTORS)	REACTOME DATABASE ID RELEASE 68	373076	67	-0.232304	-2.22211	0.00162107	0.0289679	1408
REGULATION OF RUNX2 EXPRESSION AND ACTIVITY	REACTOME	R-HSA-8939902.1	64	0.218382	2.05356	0.00277502	0.0292011	7714
FORMATION OF FIBRIN CLOT (CLOTTING CASCADE)	REACTOME	R-HSA-140877.2	13	-0.506258	-2.20984	0.000602531	0.0298641	3817
REGULATION OF ORNITHINE DECARBOXYLASE (ODC)	REACTOME	R-HSA-350562.1	48	0.248323	2.04246	0.00419748	0.0308403	7580
PAUSING AND RECOVERY OF TAT-MEDIATED HIV ELONGATION	REACTOME	R-HSA-167238.2	27	0.331038	2.04246	0.00525253	0.0310757	9162
ABC TRANSPORTER DISORDERS	REACTOME DATABASE ID RELEASE 68	5619084	62	0.219542	2.03354	0.00318662	0.0323089	7580
ENDODERM DIFFERENTIATION	WIKIPATHWAYS_20190310	WP2853_HOMO SAPIENS	102	-0.185691	-2.19533	0.000801603	0.0324114	4431
HALLMARK_PROTEIN_SECRETION	MSIGDB_C2	HALLMARK_PROTEIN_SECRETION	91	-0.196246	-2.1917	0.00159426	0.0325636	7364
INTEGRIN SIGNALLING PATHWAY	PANTHER PATHWAY	P00034	142	-0.156903	-2.18734	0.00202675	0.033033	2239
O-LINKED GLYCOSYLATION	REACTOME DATABASE ID RELEASE 68	5173105	62	-0.235293	-2.18479	0.001972	0.0330853	5252
PATHOGENIC ESCHERICHIA COLI INFECTION	WIKIPATHWAYS_20190310	WP2272	44	0.257078	2.02577	0.0037594	0.0335447	7480
PHASE 0 - RAPID DEPOLARISATION	REACTOME	R-HSA-5576892.2	16	-0.454337	-2.17904	0.00179033	0.0338138	6102
INTERFERON ALPHA BETA SIGNALING	REACTOME	R-HSA-909733.2	46	-0.271763	-2.17517	0.00182964	0.0342135	2375
HEME BIOSYNTHESIS	REACTOME DATABASE ID RELEASE 68	189451	10	0.521857	2.01541	0.00339728	0.0354599	5482
REGULATION OF IGF ACTIVITY BY IGFBP	REACTOME DATABASE ID RELEASE 68	381426	70	-0.220297	-2.16169	0.000605938	0.0368097	1171
ACTIVATION OF GENE EXPRESSION BY SREBF (SREBP)	REACTOME	R-HSA-2426168.2	40	-0.289132	-2.1478	0.000988729	0.037016	7413
ALK1 SIGNALING EVENTS	PATHWAY INTERACTION DATABASE NCI-NATURE CURATED DATA	ALK1 SIGNALING EVENTS	23	-0.374304	-2.14085	0.00260312	0.0372049	3405
PID_ALK1_PATHWAY	MSIGDB_C2	PID_ALK1_PATHWAY	23	-0.374304	-2.14289	0.002	0.037239	3405
INTEGRIN FAMILY CELL SURFACE INTERACTIONS	PATHWAY INTERACTION DATABASE NCI-NATURE CURATED DATA	INTEGRIN FAMILY CELL SURFACE INTERACTIONS	16	-0.44613	-2.14461	0.00161551	0.0373266	4410
REGULATION OF RAS FAMILY ACTIVATION	PATHWAY INTERACTION DATABASE NCI-NATURE CURATED DATA	REGULATION OF RAS FAMILY ACTIVATION	27	-0.347247	-2.14845	0.00253906	0.0373437	5174
TRANSPORT TO THE GOLGI AND SUBSEQUENT MODIFICATION	REACTOME	R-HSA-948021.2	144	-0.152953	-2.15495	0.00196464	0.0373522	10382
OXYGEN-DEPENDENT PROLINE HYDROXYLATION OF HYPOXIA-INDUCIBLE FACTOR ALPHA	REACTOME DATABASE ID RELEASE 68	1234176	60	0.21943	2.00445	0.00577689	0.0375966	7698
CELLULAR RESPONSE TO HYPOXIA	REACTOME	R-HSA-1234174.2	68	0.206741	2.00329	0.00460368	0.0376007	10013
PID_INTEGRIN_CS_PATHWAY	MSIGDB_C2	PID_INTEGRIN_CS_PATHWAY	16	-0.44613	-2.14944	0.00101958	0.0376208	4410
NEUROTRANSMITTER RECEPTORS AND POSTSYNAPTIC SIGNAL TRANSMISSION	REACTOME DATABASE ID RELEASE 68	112314	87	-0.197119	-2.15568	0.00179211	0.0377091	6154
MET ACTIVATES PTK2 SIGNALING	REACTOME DATABASE ID RELEASE 68	8874081	17	-0.435495	-2.15064	0.00340681	0.0378558	2221
METABOLISM OF STEROIDS	REACTOME	R-HSA-8957322.2	103	-0.179785	-2.13144	0.00219124	0.0391072	7260
COMPLEMENT AND COAGULATION CASCADES	WIKIPATHWAYS_20190310	WP558_HOMO SAPIENS	26	-0.349516	-2.12572	0.00221283	0.0395176	2190
DEGRADATION OF THE EXTRACELLULAR MATRIX	REACTOME	R-HSA-1474228.4	63	-0.228759	-2.12593	0.00302602	0.0399793	6129
PCP CE PATHWAY	REACTOME	R-HSA-4086400.2	81	0.188549	1.99035	0.00566802	0.0400333	8371
UNWINDING OF DNA	REACTOME	R-HSA-176974.2	12	0.475807	1.9913	0.00574599	0.0400815	6391
TNFR2 NON-CANONICAL NF-KB PATHWAY	REACTOME	R-HSA-5668541.2	73	0.198465	1.98847	0.00502311	0.0402513	6862
STABILIZATION OF P53	REACTOME	R-HSA-69541.4	53	0.232234	1.98592	0.0056146	0.0402763	7580
GLYCOLYSIS AND GLUCONEOGENESIS	WIKIPATHWAYS_20190310	WP534	31	0.299122	1.98633	0.00658288	0.0404657	5021
CONVERSION FROM APC C:CDC20 TO APC C:CDH1 IN LATE ANAPHASE	REACTOME DATABASE ID RELEASE 68	176407	19	0.377935	1.97901	0.00605816	0.0416631	8255
SYNTHESIS OF IP2, IP, AND INS IN THE CYTOSOL	REACTOME DATABASE ID RELEASE 68	1855183	11	-0.52022	-2.11295	0.00321737	0.0418543	4323
MEVALONATE PATHWAY I	HUMANCYC	PWY-922	10	-0.547416	-2.11309	0.00219473	0.0423449	5114
CLEC7A (DECTIN-1) SIGNALING	REACTOME DATABASE ID RELEASE 68	5607764	89	0.177477	1.97198	0.00727201	0.0428207	7698
MITOCHONDRIAL TRNA AMINOACYLATION	REACTOME	R-HSA-379726.1	21	0.361714	1.97289	0.00642183	0.0428845	8563
OLIGODENDROCYTE SPECIFICATION AND DIFFERENTIATION(INCLUDING REMYELINATION), LEADING TO MYELIN COMPONENTS FOR CNS	WIKIPATHWAYS_20190310	WP4304	12	0.465962	1.97056	0.00690608	0.0429114	2912
PEPTIDE GPCRS	WIKIPATHWAYS_20190310	WP24_HOMO SAPIENS	14	-0.46853	-2.10728	0.00240626	0.0430057	5637
TRANSPORT OF MATURE MRNA DERIVED FROM AN INTRON-CONTAINING TRANSCRIPT	REACTOME	R-HSA-159236.3	64	0.207474	1.95262	0.00884244	0.0470906	8324
NUCLEAR IMPORT OF REV PROTEIN	REACTOME	R-HSA-180746.1	29	0.305799	1.9536	0.00837655	0.0471573	8066
L1CAM INTERACTIONS	REACTOME DATABASE ID RELEASE 68	373760	72	-0.209114	-2.08531	0.0020016	0.0488334	5437
CHONDROITIN SULFATE BIOSYNTHESIS	REACTOME	R-HSA-2022870.2	15	-0.445516	-2.07834	0.00555335	0.0498236	4177
GPCR LIGAND BINDING	REACTOME DATABASE ID RELEASE 68	500792	103	-0.175426	-2.07933	0.00397219	0.0501199	2119
DEGRADATION OF GLI2 BY THE PROTEASOME	REACTOME DATABASE ID RELEASE 68	5610783	56	0.218261	1.93707	0.00879121	0.0510357	7714
DISORDERS OF TRANSMEMBRANE TRANSPORTERS	REACTOME	R-HSA-5619115.2	118	0.153398	1.93808	0.00724492	0.051072	7616
INTERACTIONS OF REV WITH HOST CELLULAR PROTEINS	REACTOME DATABASE ID RELEASE 68	177243	32	0.287503	1.93491	0.00815758	0.0513693	8066
STRIATED MUSCLE CONTRACTION	REACTOME DATABASE ID RELEASE 68	390522	11	-0.513726	-2.06952	0.00219517	0.0520144	4417
ATR SIGNALING PATHWAY	PATHWAY INTERACTION DATABASE NCI-NATURE CURATED DATA	ATR SIGNALING PATHWAY	38	0.263464	1.93091	0.00860861	0.0522024	8010
MITOTIC METAPHASE AND ANAPHASE	REACTOME	R-HSA-2555396.2	167	0.128123	1.92787	0.00853832	0.0527654	8747
BIOLOGICAL OXIDATIONS	REACTOME	R-HSA-211859.2	104	-0.172366	-2.06221	0.00393314	0.053215	2815
ADIPOGENESIS	WIKIPATHWAYS_20190310	WP236_HOMO SAPIENS	95	-0.180266	-2.05993	0.00344199	0.0534189	5031
NEUREXINS AND NEUROLIGINS	REACTOME	R-HSA-6794361.4	35	-0.2949	-2.0633	0.00466437	0.0534445	4431
COPI-INDEPENDENT GOLGI-TO-ER RETROGRADE TRAFFIC	REACTOME	R-HSA-6811436.1	33	-0.299604	-2.05595	0.00442923	0.0541219	7523
APC C:CDC20 MEDIATED DEGRADATION OF CYCLIN B	REACTOME DATABASE ID RELEASE 68	174048	23	0.335765	1.92004	0.00834658	0.0548031	8999
PID_RAS_PATHWAY	MSIGDB_C2	PID_RAS_PATHWAY	24	-0.351813	-2.0487	0.00458716	0.0560426	5174
CORI CYCLE	WIKIPATHWAYS_20190310	WP1946	11	0.471861	1.91494	0.0091818	0.0560524	5021
POST-CHAPERONIN TUBULIN FOLDING PATHWAY	REACTOME	R-HSA-389977.2	15	0.407113	1.91047	0.0106064	0.0567828	3765
INTERLEUKIN-1 SIGNALING	REACTOME DATABASE ID RELEASE 68	9020702	90	0.173118	1.91133	0.00980588	0.0568686	7647
TRNA PROCESSING IN THE NUCLEUS	REACTOME DATABASE ID RELEASE 68	6784531	51	0.227091	1.90403	0.0121587	0.0578449	4390
POLO-LIKE KINASE MEDIATED EVENTS	REACTOME DATABASE ID RELEASE 68	156711	16	0.395301	1.90456	0.0109715	0.0580374	8765
ABORTIVE ELONGATION OF HIV-1 TRANSCRIPT IN THE ABSENCE OF TAT	REACTOME	R-HSA-167242.2	23	0.331491	1.90515	0.00923509	0.0581653	8431
BIOCARTA_PGC1A_PATHWAY	MSIGDB_C2	BIOCARTA_PGC1A_PATHWAY	19	-0.388383	-2.03734	0.00362319	0.0582051	6581
PCNA-DEPENDENT LONG PATCH BASE EXCISION REPAIR	REACTOME	R-HSA-5651801.1	21	0.345576	1.90123	0.00946436	0.0583831	6727
COMMON PATHWAYS UNDERLYING DRUG ADDICTION	WIKIPATHWAYS_20190310	WP2636_HOMO SAPIENS	25	-0.340272	-2.04022	0.00605816	0.0584415	7828
TRANSCRIPTIONAL REGULATION BY MECP2	REACTOME	R-HSA-8986944.2	41	-0.268641	-2.03789	0.00301023	0.0586282	6720
CILIARY LANDSCAPE	WIKIPATHWAYS_20190310	WP4352_HOMO SAPIENS	199	-0.123871	-2.03136	0.00401204	0.0597213	8568
NON-CODING RNA METABOLISM	REACTOME DATABASE ID RELEASE 68	194441	49	0.230062	1.89599	0.0109344	0.059744	7616
EXTENSION OF TELOMERES	REACTOME	R-HSA-180786.1	29	0.294762	1.89252	0.00920184	0.0601676	6727
RESPIRATORY ELECTRON TRANSPORT, ATP SYNTHESIS BY CHEMIOSMOTIC COUPLING, AND HEAT PRODUCTION BY UNCOUPLING PROTEINS.	REACTOME DATABASE ID RELEASE 68	163200	102	0.159332	1.89295	0.00734994	0.0603818	10915
INTRAFLAGELLAR TRANSPORT	REACTOME DATABASE ID RELEASE 68	5620924	38	-0.275664	-2.02561	0.00303767	0.0611477	10123
MITOTIC ANAPHASE	REACTOME DATABASE ID RELEASE 68	68882	166	0.126472	1.88798	0.00885304	0.0613541	8747
SNRNP ASSEMBLY	REACTOME DATABASE ID RELEASE 68	191859	49	0.230062	1.88423	0.0116019	0.061929	7616
BIOCARTA_ETS_PATHWAY	MSIGDB_C2	BIOCARTA_ETS_PATHWAY	18	0.370703	1.88512	0.0134119	0.061991	4293
SUPERPATHWAY OF GERANYLGERANYLDIPHOSPHATE BIOSYNTHESIS I (VIA MEVALONATE)	HUMANCYC	PWY-5910	12	-0.48077	-2.01524	0.005371	0.0624991	5114
BREAST CANCER PATHWAY	WIKIPATHWAYS_20190310	WP4262_HOMO SAPIENS	114	-0.161405	-2.01757	0.00483481	0.0628582	4416
MHC CLASS II ANTIGEN PRESENTATION	REACTOME DATABASE ID RELEASE 68	2132295	83	-0.187885	-2.01539	0.00377508	0.0630711	9512
COPII-MEDIATED VESICLE TRANSPORT	REACTOME DATABASE ID RELEASE 68	204005	61	-0.219903	-2.0181	0.00398804	0.0632862	10365
POST-TRANSLATIONAL PROTEIN PHOSPHORYLATION	REACTOME DATABASE ID RELEASE 68	8957275	65	-0.212494	-2.01124	0.00374458	0.0633995	1171
PEROXISOMAL PROTEIN IMPORT	REACTOME DATABASE ID RELEASE 68	9033241	49	-0.242673	-2.00942	0.00570754	0.0634713	9801
TRANSCRIPTION OF THE HIV GENOME	REACTOME DATABASE ID RELEASE 68	167172	65	0.198875	1.87691	0.0103701	0.0641435	10057
NON-INTEGRIN MEMBRANE-ECM INTERACTIONS	REACTOME	R-HSA-3000171.2	37	-0.27865	-2.00506	0.00440882	0.0645388	2239
BLOOD COAGULATION	PANTHER PATHWAY	P00011	14	-0.44249	-1.99927	0.0055666	0.0661203	1875
BIOCARTA_AMI_PATHWAY	MSIGDB_C2	BIOCARTA_AMI_PATHWAY	11	-0.495016	-1.99576	0.00431711	0.0668127	2054
HALLMARK_COAGULATION	MSIGDB_C2	HALLMARK_COAGULATION	83	-0.187246	-1.99303	0.00501706	0.0672803	2540
BIOCARTA_INTRINSIC_PATHWAY	MSIGDB_C2	BIOCARTA_INTRINSIC_PATHWAY	11	-0.495016	-1.98964	0.00587163	0.0673205	2054
ORGANELLE BIOGENESIS AND MAINTENANCE	REACTOME	R-HSA-1852241.5	241	-0.11031	-1.98644	0.00467765	0.0673287	8107
CHOLESTEROL BIOSYNTHESIS	REACTOME DATABASE ID RELEASE 68	191273	22	-0.354447	-1.99028	0.00516796	0.0677005	6068
BETA3 INTEGRIN CELL SURFACE INTERACTIONS	PATHWAY INTERACTION DATABASE NCI-NATURE CURATED DATA	BETA3 INTEGRIN CELL SURFACE INTERACTIONS	35	-0.285813	-1.98697	0.00679456	0.0677189	2079
EUKARYOTIC TRANSCRIPTION INITIATION	WIKIPATHWAYS_20190310	WP405	41	0.245093	1.8635	0.0126101	0.0687118	10238
REGULATION OF TP53 ACTIVITY	REACTOME DATABASE ID RELEASE 68	5633007	148	0.130182	1.85519	0.0101194	0.071549	10563
DNA REPLICATION	WIKIPATHWAYS_20190310	WP466	41	0.243558	1.85162	0.0136445	0.072562	6727
PORPHYRIN METABOLISM	REACTOME DATABASE ID RELEASE 68	189445	14	0.407605	1.84929	0.0133386	0.073071	5482
PID_HIF1_TFPATHWAY	MSIGDB_C2	PID_HIF1_TFPATHWAY	54	0.211415	1.84706	0.0162305	0.0735354	1240
ACTIVATION OF ATR IN RESPONSE TO REPLICATION STRESS	REACTOME	R-HSA-176187.2	36	0.259577	1.84563	0.0124924	0.0737132	7515
ASSEMBLY AND CELL SURFACE PRESENTATION OF NMDA RECEPTORS	REACTOME	R-HSA-9609736.1	14	-0.436399	-1.96938	0.00688398	0.0738241	6102
COPI-DEPENDENT GOLGI-TO-ER RETROGRADE TRAFFIC	REACTOME DATABASE ID RELEASE 68	6811434	72	-0.196643	-1.96217	0.00672335	0.0763103	11049
DEGRADATION OF GLI1 BY THE PROTEASOME	REACTOME DATABASE ID RELEASE 68	5610780	56	0.20962	1.82982	0.0148684	0.0781442	7580
REGULATION OF HSF1-MEDIATED HEAT SHOCK RESPONSE	REACTOME DATABASE ID RELEASE 68	3371453	60	0.199566	1.82865	0.014991	0.0781967	8226
RESOLUTION OF AP SITES VIA THE MULTIPLE-NUCLEOTIDE PATCH REPLACEMENT PATHWAY	REACTOME DATABASE ID RELEASE 68	110373	25	0.306604	1.83353	0.0118	0.0783012	7154
FORMATION OF HIV ELONGATION COMPLEX IN THE ABSENCE OF HIV TAT	REACTOME DATABASE ID RELEASE 68	167152	40	0.24313	1.83037	0.0130512	0.0783565	9162
CELL CYCLE	PANTHER PATHWAY	P00013	14	0.404545	1.83123	0.0148616	0.0784072	6561
ACTIVATION OF THE MRNA UPON BINDING OF THE CAP-BINDING COMPLEX AND EIFS, AND SUBSEQUENT BINDING TO 43S	REACTOME DATABASE ID RELEASE 68	72662	59	0.201454	1.83219	0.0133011	0.07843	10351
PID_ARF6_TRAFFICKING_PATHWAY	MSIGDB_C2	PID_ARF6_TRAFFICKING_PATHWAY	43	-0.252503	-1.95596	0.00690776	0.0784937	2418
SUPERPATHWAY OF CHOLESTEROL BIOSYNTHESIS	HUMANCYC	PWY66-5	24	-0.331731	-1.95276	0.00722022	0.0792418	6068
B CELL ACTIVATION	REACTOME DATABASE ID RELEASE 68	983705	92	0.162482	1.82471	0.0132053	0.0794639	7580
HIF-1-ALPHA TRANSCRIPTION FACTOR NETWORK	PATHWAY INTERACTION DATABASE NCI-NATURE CURATED DATA	HIF-1-ALPHA TRANSCRIPTION FACTOR NETWORK	54	0.211415	1.81959	0.0149133	0.0812183	1240
RESPIRATORY ELECTRON TRANSPORT	REACTOME DATABASE ID RELEASE 68	611105	98	0.155661	1.81455	0.0135891	0.082483	10915
FORMATION OF THE EARLY ELONGATION COMPLEX	REACTOME	R-HSA-113418.3	32	0.268317	1.8135	0.0168168	0.0825059	8796
FORMATION OF THE HIV-1 EARLY ELONGATION COMPLEX	REACTOME DATABASE ID RELEASE 68	167158	32	0.268317	1.8149	0.0158604	0.0827937	8796
TRANSLATION INITIATION COMPLEX FORMATION	REACTOME	R-HSA-72649.3	58	0.199973	1.81079	0.0159435	0.0828361	10351
ER-PHAGOSOME PATHWAY	REACTOME	R-HSA-1236974.4	77	0.174961	1.81115	0.0145912	0.0831111	7637
BIOCARTA_CACAM_PATHWAY	MSIGDB_C2	BIOCARTA_CACAM_PATHWAY	12	-0.462818	-1.94042	0.00882648	0.0835062	6581
PID_INTEGRIN3_PATHWAY	MSIGDB_C2	PID_INTEGRIN3_PATHWAY	36	-0.273898	-1.94143	0.00942261	0.0837623	2079
PROCESSIVE SYNTHESIS ON THE C-STRAND OF THE TELOMERE	REACTOME DATABASE ID RELEASE 68	174414	11	0.44498	1.8038	0.0149872	0.0850177	6727
REV-MEDIATED NUCLEAR EXPORT OF HIV RNA	REACTOME DATABASE ID RELEASE 68	165054	30	0.277025	1.8039	0.0174734	0.0854244	8066
HALLMARK_INTERFERON_GAMMA_RESPONSE	MSIGDB_C2	HALLMARK_INTERFERON_GAMMA_RESPONSE	156	-0.133074	-1.93421	0.00891089	0.0858459	2737
ADHERENS JUNCTIONS INTERACTIONS	REACTOME DATABASE ID RELEASE 68	418990	17	0.363247	1.7987	0.0170872	0.0869278	708
SEPARATION OF SISTER CHROMATIDS	REACTOME	R-HSA-2467813.1	158	0.122919	1.79755	0.0156801	0.0870135	8323
RIBOSOMAL SCANNING AND START CODON RECOGNITION	REACTOME	R-HSA-72702.3	58	0.199053	1.79405	0.0125723	0.0877451	9615
GENE AND PROTEIN EXPRESSION BY JAK-STAT SIGNALING AFTER INTERLEUKIN-12 STIMULATION	REACTOME DATABASE ID RELEASE 68	8950505	33	0.261762	1.79471	0.0147624	0.087894	7190
REGULATION OF PTEN STABILITY AND ACTIVITY	REACTOME	R-HSA-8948751.1	65	0.188617	1.79229	0.0176028	0.0881379	6862
G0 AND EARLY G1	REACTOME	R-HSA-1538133.3	27	0.289636	1.78944	0.0171897	0.0889889	6005
NOTCH1 REGULATION OF HUMAN ENDOTHELIAL CELL CALCIFICATION	WIKIPATHWAYS_20190310	WP3413_HOMO SAPIENS	15	-0.409218	-1.92367	0.00830696	0.0905731	5668
PID_WNT_SIGNALING_PATHWAY	MSIGDB_C2	PID_WNT_SIGNALING_PATHWAY	20	-0.357521	-1.9201	0.00593472	0.091628	4245
IL5	NETPATH	IL5	45	0.223181	1.77842	0.0196794	0.0939116	4180
RNA POLYMERASE II TRANSCRIPTION TERMINATION	REACTOME	R-HSA-73856.4	62	0.191198	1.77529	0.0169287	0.0945057	9858
TRANSPORT OF MATURE TRANSCRIPT TO CYTOPLASM	REACTOME	R-HSA-72202.2	73	0.175751	1.77614	0.0159299	0.0945683	5205
MACROAUTOPHAGY	REACTOME DATABASE ID RELEASE 68	1632852	79	0.170697	1.77393	0.0174209	0.0947187	9642
ZBP1(DAI) MEDIATED INDUCTION OF TYPE I IFNS	REACTOME	R-HSA-1606322.1	18	0.34857	1.77058	0.0198	0.0959158	5418
D-<I>MYO< I>-INOSITOL (1,4,5)-TRISPHOSPHATE DEGRADATION	HUMANCYC	PWY-6363	12	-0.453883	-1.90897	0.0091597	0.096829	4296
REGULATION OF GLUCOKINASE BY GLUCOKINASE REGULATORY PROTEIN	REACTOME DATABASE ID RELEASE 68	170822	26	0.289791	1.76588	0.0208582	0.0972583	8066
CELL-CELL JUNCTION ORGANIZATION	REACTOME	R-HSA-421270.4	27	0.284921	1.7666	0.0211155	0.0973767	708
SA_REG_CASCADE_OF_CYCLIN_EXPR	MSIGDB_C2	SA_REG_CASCADE_OF_CYCLIN_EXPR	12	0.419073	1.76127	0.0226767	0.098639	6005
GLI3 IS PROCESSED TO GLI3R BY THE PROTEASOME	REACTOME DATABASE ID RELEASE 68	5610785	56	0.200436	1.76172	0.01874	0.0988981	10558
COLLAGEN DEGRADATION	REACTOME DATABASE ID RELEASE 68	1442490	24	-0.326649	-1.89987	0.0111268	0.101078	2520
GABA RECEPTOR SIGNALING	WIKIPATHWAYS_20190310	WP4159	11	0.433437	1.75356	0.0189935	0.102199	8211
GLYCOLYSIS I	HUMANCYC	GLYCOLYSIS	15	0.373888	1.7499	0.021859	0.103158	7143
DEFECTIVE TPR MAY CONFER SUSCEPTIBILITY TOWARDS THYROID PAPILLARY CARCINOMA (TPC)	REACTOME DATABASE ID RELEASE 68	5619107	26	0.289791	1.74999	0.0226817	0.103619	8066
RUNX1 REGULATES TRANSCRIPTION OF GENES INVOLVED IN DIFFERENTIATION OF HSCS	REACTOME	R-HSA-8939236.1	77	0.167936	1.74796	0.0251648	0.103712	8867
G ALPHA (Q) SIGNALLING EVENTS	REACTOME	R-HSA-416476.6	92	-0.168257	-1.89057	0.00996612	0.105624	3405
ST_T_CELL_SIGNAL_TRANSDUCTION	MSIGDB_C2	ST_T_CELL_SIGNAL_TRANSDUCTION	29	0.272272	1.74247	0.0230092	0.106264	3056
NUCLEAR RECEPTORS	WIKIPATHWAYS_20190310	WP170_HOMO SAPIENS	25	-0.31605	-1.88553	0.0089123	0.106895	1225
SIALIC ACID METABOLISM	REACTOME	R-HSA-4085001.2	21	-0.339907	-1.88559	0.0084507	0.107724	6811
HIV TRANSCRIPTION ELONGATION	REACTOME DATABASE ID RELEASE 68	167169	38	0.236722	1.73627	0.0221373	0.109234	9540
TAT-MEDIATED ELONGATION OF THE HIV-1 TRANSCRIPT	REACTOME	R-HSA-167246.2	38	0.236722	1.72878	0.0246246	0.11293	9540
PROGRAMMED CELL DEATH	REACTOME DATABASE ID RELEASE 68	5357801	148	0.122074	1.72762	0.0242582	0.113078	6862
HOST INTERACTIONS WITH INFLUENZA FACTORS	REACTOME	R-HSA-168253.4	36	0.241707	1.72528	0.0209901	0.113872	8578
HALLMARK_DNA_REPAIR	MSIGDB_C2	HALLMARK_DNA_REPAIR	144	0.122977	1.72161	0.0241565	0.115457	7792
BIOCARTA_DEATH_PATHWAY	MSIGDB_C2	BIOCARTA_DEATH_PATHWAY	30	0.262097	1.71784	0.0243657	0.116575	3936
FORMATION OF HIV-1 ELONGATION COMPLEX CONTAINING HIV-1 TAT	REACTOME	R-HSA-167200.3	38	0.236722	1.71676	0.0258984	0.116677	9540
PID_ATR_PATHWAY	MSIGDB_C2	PID_ATR_PATHWAY	38	0.237079	1.71793	0.0271674	0.117065	8010
ANTIGEN PROCESSING-CROSS PRESENTATION	REACTOME	R-HSA-1236975.1	83	0.160398	1.71159	0.022391	0.11921	7637
LUNG FIBROSIS	WIKIPATHWAYS_20190310	WP3624	36	0.240684	1.71006	0.0271084	0.119553	545
TRANSPORT OF BILE SALTS AND ORGANIC ACIDS, METAL IONS AND AMINE COMPOUNDS	REACTOME	R-HSA-425366.3	38	-0.252433	-1.8581	0.0110176	0.119707	2072
ION TRANSPORT BY P-TYPE ATPASES	REACTOME DATABASE ID RELEASE 68	936837	28	-0.293421	-1.8587	0.00864669	0.120241	1967
IL4-MEDIATED SIGNALING EVENTS	PATHWAY INTERACTION DATABASE NCI-NATURE CURATED DATA	IL4-MEDIATED SIGNALING EVENTS	41	-0.243593	-1.85414	0.0138669	0.120494	2842
PARKINSON DISEASE	PANTHER PATHWAY	P00049	65	0.179736	1.70696	0.0287584	0.120867	10333
EBOLA VIRUS PATHWAY ON HOST	WIKIPATHWAYS_20190310	WP4217_HOMO SAPIENS	102	-0.157531	-1.86202	0.0133414	0.120888	4410
PID_INTEGRIN4_PATHWAY	MSIGDB_C2	PID_INTEGRIN4_PATHWAY	10	-0.481114	-1.85884	0.0108543	0.121103	1728
STRIATED MUSCLE CONTRACTION PATHWAY	WIKIPATHWAYS_20190310	WP383_HOMO SAPIENS	14	-0.409836	-1.8546	0.0110909	0.121117	4417
STEROL REGULATORY ELEMENT-BINDING PROTEINS (SREBP) SIGNALLING	WIKIPATHWAYS_20190310	WP1982_HOMO SAPIENS	64	-0.196594	-1.84736	0.0140478	0.121412	10520
ACYL CHAIN REMODELLING OF PC	REACTOME DATABASE ID RELEASE 68	1482788	12	-0.444406	-1.8597	0.0125698	0.121458	3226
ABC TRANSPORTERS IN LIPID HOMEOSTASIS	REACTOME DATABASE ID RELEASE 68	1369062	12	-0.440387	-1.84843	0.0108932	0.121587	2077
TP53 REGULATES TRANSCRIPTION OF DNA REPAIR GENES	REACTOME	R-HSA-6796648.3	57	0.193947	1.70254	0.0245621	0.12193	8891
PID_IL4_2PATHWAY	MSIGDB_C2	PID_IL4_2PATHWAY	41	-0.243593	-1.8491	0.0126888	0.122028	2842
RNA POL II CTD PHOSPHORYLATION AND INTERACTION WITH CE	REACTOME	R-HSA-77075.2	26	0.277838	1.70396	0.0235576	0.122174	8796
PHOSPHORYLATION OF THE APC C	REACTOME	R-HSA-176412.3	19	0.326507	1.70283	0.0239254	0.12231	8999
ALPHA6 BETA4 INTEGRIN-LIGAND INTERACTIONS	PATHWAY INTERACTION DATABASE NCI-NATURE CURATED DATA	ALPHA6 BETA4 INTEGRIN-LIGAND INTERACTIONS	10	-0.481114	-1.84926	0.0111562	0.122838	1728
TRANSLOCATION OF SLC2A4 (GLUT4) TO THE PLASMA MEMBRANE	REACTOME	R-HSA-1445148.2	47	-0.228098	-1.84368	0.0137374	0.122994	9036
HALLMARK_KRAS_SIGNALING_DN	MSIGDB_C2	HALLMARK_KRAS_SIGNALING_DN	65	-0.193892	-1.84018	0.0108521	0.123574	3445
SYNAPTIC_VESICLE_TRAFFICKING	PANTHER PATHWAY	P05734	10	-0.478157	-1.8414	0.0134974	0.123662	4668
PEPTIDE LIGAND-BINDING RECEPTORS	REACTOME	R-HSA-375276.5	42	-0.239322	-1.83848	0.0143503	0.123796	1028
HALLMARK_OXIDATIVE_PHOSPHORYLATION	MSIGDB_C2	HALLMARK_OXIDATIVE_PHOSPHORYLATION	177	0.110314	1.69848	0.0260521	0.123853	11106
SUMOYLATION OF DNA REPLICATION PROTEINS	REACTOME	R-HSA-4615885.3	41	0.22424	1.69265	0.026161	0.125796	8066
PID_ARF_3PATHWAY	MSIGDB_C2	PID_ARF_3PATHWAY	19	0.325125	1.6915	0.030934	0.125957	9019
CYTOSOLIC SENSORS OF PATHOGEN-ASSOCIATED DNA	REACTOME	R-HSA-1834949.1	55	0.193653	1.6931	0.0259244	0.126063	5896
RNA POL II CTD PHOSPHORYLATION AND INTERACTION WITH CE DURING HIV INFECTION	REACTOME DATABASE ID RELEASE 68	167160	26	0.277838	1.69347	0.0280374	0.126398	8796
PATHWAYS AFFECTED IN ADENOID CYSTIC CARCINOMA	WIKIPATHWAYS_20190310	WP3651_HOMO SAPIENS	57	-0.205424	-1.83309	0.012884	0.126574	4407
TRANSPORT OF INORGANIC CATIONS ANIONS AND AMINO ACIDS OLIGOPEPTIDES	REACTOME	R-HSA-425393.2	54	-0.211079	-1.82969	0.0178013	0.128	5539
ARF1 PATHWAY	PATHWAY INTERACTION DATABASE NCI-NATURE CURATED DATA	ARF1 PATHWAY	19	0.325125	1.68532	0.0302849	0.128251	9019
APOPTOSIS	REACTOME	R-HSA-109581.3	147	0.119279	1.6869	0.0270652	0.128342	6862
RIP-MEDIATED NFKB ACTIVATION VIA ZBP1	REACTOME DATABASE ID RELEASE 68	1810476	15	0.35962	1.68583	0.0307263	0.128475	5418
ARF6 TRAFFICKING EVENTS	PATHWAY INTERACTION DATABASE NCI-NATURE CURATED DATA	ARF6 TRAFFICKING EVENTS	42	-0.238603	-1.82762	0.0129424	0.128544	2418
REMOVAL OF THE FLAP INTERMEDIATE FROM THE C-STRAND	REACTOME DATABASE ID RELEASE 68	174437	10	0.435852	1.68378	0.0322516	0.128655	6727
SYNAPTIC VESICLE PATHWAY	WIKIPATHWAYS_20190310	WP2267_HOMO SAPIENS	29	-0.283874	-1.82598	0.0142	0.128736	9384
C-TYPE LECTIN RECEPTORS (CLRS)	REACTOME DATABASE ID RELEASE 68	5621481	106	0.139352	1.6737	0.0298657	0.134704	7698
THE ROLE OF NEF IN HIV-1 REPLICATION AND DISEASE PATHOGENESIS	REACTOME DATABASE ID RELEASE 68	164952	22	0.297196	1.67223	0.0324169	0.135131	8211
AMINO ACID SYNTHESIS AND INTERCONVERSION (TRANSAMINATION)	REACTOME DATABASE ID RELEASE 68	70614	19	-0.347244	-1.81488	0.0146	0.135754	8701
G1 S-SPECIFIC TRANSCRIPTION	REACTOME	R-HSA-69205.3	28	0.265029	1.67042	0.0333794	0.135776	5997
RAB GERANYLGERANYLATION	REACTOME	R-HSA-8873719.2	53	-0.210572	-1.80903	0.0161927	0.139138	7348
PID_RB_1PATHWAY	MSIGDB_C2	PID_RB_1PATHWAY	57	0.186602	1.66228	0.0343382	0.140712	7218
STATIN PATHWAY	WIKIPATHWAYS_20190310	WP430_HOMO SAPIENS	16	-0.376719	-1.80561	0.0157799	0.140734	4509
ELECTRON TRANSPORT CHAIN (OXPHOS SYSTEM IN MITOCHONDRIA)	WIKIPATHWAYS_20190310	WP111	79	0.158703	1.65922	0.0331612	0.142226	10915
PID_INTEGRIN5_PATHWAY	MSIGDB_C2	PID_INTEGRIN5_PATHWAY	12	-0.429195	-1.80074	0.0165636	0.143524	2239
TRANSCRIPTIONAL REGULATION BY SMALL RNAS	REACTOME	R-HSA-5578749.3	58	0.18375	1.65354	0.0356071	0.145597	8587
PROTEASOME DEGRADATION	WIKIPATHWAYS_20190310	WP183	60	0.180533	1.64964	0.03214	0.14651	8742
BIOCARTA_MTA3_PATHWAY	MSIGDB_C2	BIOCARTA_MTA3_PATHWAY	16	0.341232	1.65124	0.0374075	0.146634	1399
NS1 MEDIATED EFFECTS ON HOST PATHWAYS	REACTOME DATABASE ID RELEASE 68	168276	35	0.236917	1.65028	0.0339218	0.146677	8578
SIGNALING BY MET	REACTOME	R-HSA-6806834.2	55	-0.204255	-1.79314	0.0166433	0.148462	5745
SA_G1_AND_S_PHASES	MSIGDB_C2	SA_G1_AND_S_PHASES	14	0.361536	1.64562	0.032188	0.148802	5114
LIGAND-DEPENDENT CASPASE ACTIVATION	REACTOME DATABASE ID RELEASE 68	140534	12	0.395214	1.64376	0.0380972	0.149517	3936
COPI-MEDIATED ANTEROGRADE TRANSPORT	REACTOME DATABASE ID RELEASE 68	6807878	77	-0.173515	-1.78993	0.0173947	0.150104	9353
BETA5 BETA6 BETA7 AND BETA8 INTEGRIN CELL SURFACE INTERACTIONS	PATHWAY INTERACTION DATABASE NCI-NATURE CURATED DATA	BETA5 BETA6 BETA7 AND BETA8 INTEGRIN CELL SURFACE INTERACTIONS	12	-0.429195	-1.78763	0.0178282	0.150975	2239
SIGNALLING TO RAS	REACTOME DATABASE ID RELEASE 68	167044	17	0.329727	1.63917	0.0367574	0.151654	1193
PIWI-INTERACTING RNA (PIRNA) BIOGENESIS	REACTOME	R-HSA-5601884.1	19	0.313068	1.63986	0.0364583	0.151771	8431
TRANSCRIPTIONAL REGULATION BY E2F6	REACTOME DATABASE ID RELEASE 68	8953750	34	-0.258084	-1.78451	0.0172694	0.152448	9479
PYRIMIDINE METABOLISM	WIKIPATHWAYS_20190310	WP4022	77	0.159026	1.63706	0.0342535	0.152602	8431
MITOTIC G2-G2 M PHASES	REACTOME DATABASE ID RELEASE 68	453274	175	0.105966	1.63497	0.037674	0.153519	9078
WNT SIGNALING NETWORK	PATHWAY INTERACTION DATABASE NCI-NATURE CURATED DATA	WNT SIGNALING NETWORK	19	-0.339051	-1.77724	0.018849	0.157268	4245
COPPER HOMEOSTASIS	WIKIPATHWAYS_20190310	WP3286_HOMO SAPIENS	47	-0.220792	-1.77563	0.0180687	0.157613	6984
OTHER INTERLEUKIN SIGNALING	REACTOME	R-HSA-449836.8	16	0.33807	1.62644	0.0387409	0.158673	6877
ENDOSOMAL SORTING COMPLEX REQUIRED FOR TRANSPORT (ESCRT)	REACTOME DATABASE ID RELEASE 68	917729	29	0.254269	1.62657	0.0382306	0.159223	9810
TRANSPORT OF RIBONUCLEOPROTEINS INTO THE HOST NUCLEUS	REACTOME	R-HSA-168271.3	27	0.26011	1.62247	0.0414765	0.1611	8578
HEME BIOSYNTHESIS	PANTHER PATHWAY	P02746	11	0.400986	1.62094	0.0424242	0.161635	4730
CREB1 PHOSPHORYLATION THROUGH NMDA RECEPTOR-MEDIATED ACTIVATION OF RAS SIGNALING	REACTOME	R-HSA-442742.2	20	-0.329289	-1.76811	0.0158447	0.162985	6102
UNTITLED	PANTHER PATHWAY	P00019	46	-0.218891	-1.76502	0.0208665	0.163448	8492
POST-TRANSLATIONAL MODIFICATION: SYNTHESIS OF GPI-ANCHORED PROTEINS	REACTOME DATABASE ID RELEASE 68	163125	43	-0.228357	-1.76539	0.0197015	0.164186	7820
HETEROTRIMERIC G-PROTEIN SIGNALING PATHWAY-GQ ALPHA AND GO ALPHA MEDIATED PATHWAY	PANTHER PATHWAY	P00027	58	-0.196992	-1.76258	0.0204327	0.164401	3153
INCRETIN SYNTHESIS, SECRETION, AND INACTIVATION	REACTOME	R-HSA-400508.1	10	0.41803	1.61631	0.0414045	0.16458	6985
CELL SURFACE INTERACTIONS AT THE VASCULAR WALL	REACTOME	R-HSA-202733.4	72	0.162363	1.6155	0.0416166	0.164588	1079
HALLMARK_INFLAMMATORY_RESPONSE	MSIGDB_C2	HALLMARK_INFLAMMATORY_RESPONSE	120	0.125252	1.61214	0.0429958	0.165995	2304
SLC-MEDIATED TRANSMEMBRANE TRANSPORT	REACTOME	R-HSA-425407.3	124	-0.135574	-1.75897	0.019659	0.166471	5881
SELENIUM MICRONUTRIENT NETWORK	WIKIPATHWAYS_20190310	WP15	46	0.202656	1.6122	0.0388	0.16659	3056
PTEN REGULATION	REACTOME	R-HSA-6807070.2	130	0.120444	1.60552	0.0442354	0.168676	10193
NEP NS2 INTERACTS WITH THE CELLULAR EXPORT MACHINERY	REACTOME DATABASE ID RELEASE 68	168333	27	0.258414	1.60559	0.0449126	0.169274	8066
GAP-FILLING DNA REPAIR SYNTHESIS AND LIGATION IN TC-NER	REACTOME DATABASE ID RELEASE 68	6782210	63	0.171792	1.60597	0.0424462	0.169643	9248
FOLATE METABOLISM	WIKIPATHWAYS_20190310	WP176	40	0.214561	1.60625	0.0458291	0.170062	3056
ALLOGRAFT REJECTION	WIKIPATHWAYS_20190310	WP2328_HOMO SAPIENS	37	-0.24225	-1.75055	0.019996	0.172806	4331
PDGF SIGNALING PATHWAY	PANTHER PATHWAY	P00047	102	-0.147038	-1.7478	0.0209581	0.173127	5129
PID_CD8_TCR_DOWNSTREAM_PATHWAY	MSIGDB_C2	PID_CD8_TCR_DOWNSTREAM_PATHWAY	30	-0.267137	-1.74878	0.0203056	0.173303	4348
EXPORT OF VIRAL RIBONUCLEOPROTEINS FROM NUCLEUS	REACTOME	R-HSA-168274.3	27	0.258414	1.59779	0.0464194	0.173569	8066
HALLMARK_IL6_JAK_STAT3_SIGNALING	MSIGDB_C2	HALLMARK_IL6_JAK_STAT3_SIGNALING	56	0.182549	1.59849	0.0484477	0.173656	1245
G ALPHA (S) SIGNALLING EVENTS	REACTOME DATABASE ID RELEASE 68	418555	56	-0.196295	-1.74151	0.0235485	0.177859	1566
INTERLEUKIN-1 FAMILY SIGNALING	REACTOME	R-HSA-446652.7	107	0.13147	1.58951	0.0442033	0.17899	10970
HEMATOPOIETIC STEM CELL DIFFERENTIATION	WIKIPATHWAYS_20190310	WP2849	29	0.247342	1.58764	0.051532	0.179194	5914
REGULATION OF RETINOBLASTOMA PROTEIN	PATHWAY INTERACTION DATABASE NCI-NATURE CURATED DATA	REGULATION OF RETINOBLASTOMA PROTEIN	56	0.180928	1.58842	0.0495172	0.179204	7218
TP53 REGULATES TRANSCRIPTION OF CELL CYCLE GENES	REACTOME DATABASE ID RELEASE 68	6791312	46	0.197082	1.58972	0.0441032	0.179504	8490
MAPK6 MAPK4 SIGNALING	REACTOME	R-HSA-5687128.3	81	0.148274	1.58437	0.0434953	0.18123	9130
RNA POLYMERASE I TRANSCRIPTION TERMINATION	REACTOME DATABASE ID RELEASE 68	73863	28	0.252604	1.5828	0.0474277	0.181911	6694
G2 M TRANSITION	REACTOME DATABASE ID RELEASE 68	69275	173	0.102808	1.5819	0.0451966	0.182004	9078
FOXO-MEDIATED TRANSCRIPTION OF CELL CYCLE GENES	REACTOME DATABASE ID RELEASE 68	9617828	15	-0.374257	-1.73536	0.0203301	0.182637	2311
INTERNALIZATION OF ERBB1	PATHWAY INTERACTION DATABASE NCI-NATURE CURATED DATA	INTERNALIZATION OF ERBB1	36	-0.242165	-1.73375	0.0226629	0.183061	8171
ECTODERM DIFFERENTIATION	WIKIPATHWAYS_20190310	WP2858_HOMO SAPIENS	104	-0.144124	-1.72994	0.0232652	0.18559	1689
INTERLEUKIN-12 SIGNALING	REACTOME	R-HSA-9020591.1	38	0.214679	1.57606	0.048677	0.186278	7190
HALLMARK_P53_PATHWAY	MSIGDB_C2	HALLMARK_P53_PATHWAY	174	0.103286	1.57404	0.0503569	0.1873	5181
SIGNALING BY NOTCH4	REACTOME DATABASE ID RELEASE 68	9013694	77	0.152804	1.572	0.0468085	0.188362	7580
EPITHELIAL TO MESENCHYMAL TRANSITION IN COLORECTAL CANCER	WIKIPATHWAYS_20190310	WP4239_HOMO SAPIENS	112	-0.139339	-1.72392	0.0220472	0.19024	2137
TNFSF3	IOB	TNFSF3	12	0.372611	1.56854	0.0530303	0.190717	3056
REGULATION OF TP53 ACTIVITY THROUGH ACETYLATION	REACTOME	R-HSA-6804758.2	28	0.248557	1.56756	0.0501984	0.190856	10374
GENE SILENCING BY RNA	REACTOME DATABASE ID RELEASE 68	211000	78	0.151558	1.56668	0.0514483	0.190954	8587
TRAIL	IOB	TRAIL	52	0.184647	1.5644	0.054401	0.191562	7084
RNA POLYMERASE III TRANSCRIPTION INITIATION FROM TYPE 1 PROMOTER	REACTOME DATABASE ID RELEASE 68	76061	27	0.252264	1.56468	0.0506404	0.192024	10301
INTERACTION BETWEEN L1 AND ANKYRINS	REACTOME DATABASE ID RELEASE 68	445095	14	-0.380715	-1.71577	0.02668	0.197173	2769
B CELL RECEPTOR SIGNALING PATHWAY	WIKIPATHWAYS_20190310	WP23	70	0.157696	1.55536	0.054206	0.198249	10970
NONALCOHOLIC FATTY LIVER DISEASE	WIKIPATHWAYS_20190310	WP4396	132	0.115832	1.55571	0.0547918	0.19867	7006
VEGFR1 SPECIFIC SIGNALS	PATHWAY INTERACTION DATABASE NCI-NATURE CURATED DATA	VEGFR1 SPECIFIC SIGNALS	27	-0.275766	-1.70823	0.0252454	0.202482	4598
REGULATION OF MECP2 EXPRESSION AND ACTIVITY	REACTOME DATABASE ID RELEASE 68	9022692	26	-0.27995	-1.70928	0.0257023	0.202598	7096
PI3 KINASE PATHWAY	PANTHER PATHWAY	P00048	37	-0.238249	-1.70459	0.0277331	0.205057	9870
FGFR2 ALTERNATIVE SPLICING	REACTOME	R-HSA-6803529.2	24	0.265541	1.54653	0.057971	0.20564	8834
HALLMARK_ANDROGEN_RESPONSE	MSIGDB_C2	HALLMARK_ANDROGEN_RESPONSE	83	-0.156755	-1.69579	0.0245509	0.20719	4899
MIR-509-3P ALTERATION OF YAP1/ECM AXIS	WIKIPATHWAYS_20190310	WP3967_HOMO SAPIENS	17	-0.34157	-1.6969	0.0244624	0.20721	3580
PHOTODYNAMIC THERAPY-INDUCED HIF-1 SURVIVAL SIGNALING	WIKIPATHWAYS_20190310	WP3614	33	0.225049	1.54335	0.0590442	0.207873	2014
TRIGLYCERIDE CATABOLISM	REACTOME DATABASE ID RELEASE 68	163560	14	-0.376175	-1.69723	0.0309401	0.208062	9043
FACTORS INVOLVED IN MEGAKARYOCYTE DEVELOPMENT AND PLATELET PRODUCTION	REACTOME	R-HSA-983231.2	99	-0.145882	-1.69833	0.0263784	0.208082	5511
VITAMIN D RECEPTOR PATHWAY	WIKIPATHWAYS_20190310	WP2877_HOMO SAPIENS	96	-0.148633	-1.6989	0.0283377	0.208666	3898
GAP-FILLING DNA REPAIR SYNTHESIS AND LIGATION IN GG-NER	REACTOME DATABASE ID RELEASE 68	5696397	25	0.255993	1.54157	0.0613323	0.208803	6727
DIFFERENTIATION OF WHITE AND BROWN ADIPOCYTE	WIKIPATHWAYS_20190310	WP2895_HOMO SAPIENS	13	-0.387443	-1.69947	0.0276886	0.209271	3308
HALLMARK_HEME_METABOLISM	MSIGDB_C2	HALLMARK_HEME_METABOLISM	155	-0.116631	-1.68994	0.0265236	0.210958	7395
DOWNSTREAM SIGNALING IN NAIVE CD8+ T CELLS	PATHWAY INTERACTION DATABASE NCI-NATURE CURATED DATA	DOWNSTREAM SIGNALING IN NAIVE CD8+ T CELLS	30	-0.259044	-1.69024	0.0323289	0.211844	4465
CADHERIN SIGNALING PATHWAY	PANTHER PATHWAY	P00012	81	-0.16049	-1.68718	0.0249594	0.212634	3412
NONHOMOLOGOUS END-JOINING (NHEJ)	REACTOME	R-HSA-5693571.1	39	-0.227283	-1.68602	0.0250348	0.212703	10832
OVERVIEW OF NANOPARTICLE EFFECTS	WIKIPATHWAYS_20190310	WP3287	15	0.33091	1.53666	0.0576729	0.212769	3902
CELLULAR RESPONSE TO HEAT STRESS	REACTOME DATABASE ID RELEASE 68	3371556	79	0.147069	1.53488	0.0619818	0.213756	7782
SHP2 SIGNALING	PATHWAY INTERACTION DATABASE NCI-NATURE CURATED DATA	SHP2 SIGNALING	46	-0.208434	-1.68171	0.0303692	0.21605	8643
ABC-FAMILY PROTEINS MEDIATED TRANSPORT	REACTOME DATABASE ID RELEASE 68	382556	84	0.141495	1.53115	0.056338	0.216662	5894
PPAR SIGNALING PATHWAY	WIKIPATHWAYS_20190310	WP3942_HOMO SAPIENS	38	-0.230704	-1.67908	0.036446	0.217638	4292
TRNA MODIFICATION IN THE NUCLEUS AND CYTOSOL	REACTOME	R-HSA-6782315.5	39	0.206151	1.52403	0.0669885	0.221391	10021
CDC6 ASSOCIATION WITH THE ORC:ORIGIN COMPLEX	REACTOME	R-HSA-68689.2	11	0.377215	1.52439	0.0615415	0.221796	6391
BIOCARTA_CELL2CELL_PATHWAY	MSIGDB_C2	BIOCARTA_CELL2CELL_PATHWAY	10	0.393479	1.52477	0.0621876	0.222176	8789
ST_B_CELL_ANTIGEN_RECEPTOR	MSIGDB_C2	ST_B_CELL_ANTIGEN_RECEPTOR	33	0.223364	1.52206	0.0615199	0.222554	7306
FORMATION OF TC-NER PRE-INCISION COMPLEX	REACTOME	R-HSA-6781823.1	52	-0.196499	-1.66873	0.0313803	0.223998	10815
RNA POLYMERASE III TRANSCRIPTION INITIATION FROM TYPE 2 PROMOTER	REACTOME DATABASE ID RELEASE 68	76066	26	0.250819	1.51905	0.0670051	0.224063	10301
PID_SHP2_PATHWAY	MSIGDB_C2	PID_SHP2_PATHWAY	46	-0.208434	-1.66972	0.0326705	0.224105	8643
ELASTIC FIBRE FORMATION	REACTOME DATABASE ID RELEASE 68	1566948	36	-0.234979	-1.67166	0.0338983	0.22439	2239
TRANSCRIPTIONAL REGULATION BY RUNX3	REACTOME	R-HSA-8878159.2	88	0.138673	1.51947	0.061689	0.224408	5410
PID_INTEGRIN2_PATHWAY	MSIGDB_C2	PID_INTEGRIN2_PATHWAY	13	0.346821	1.51674	0.0646005	0.224862	551
LDL CLEARANCE	REACTOME	R-HSA-8964038.1	15	-0.356506	-1.66998	0.0358861	0.225038	9328
BETA2 INTEGRIN CELL SURFACE INTERACTIONS	PATHWAY INTERACTION DATABASE NCI-NATURE CURATED DATA	BETA2 INTEGRIN CELL SURFACE INTERACTIONS	13	0.346821	1.51714	0.0673494	0.225228	551
PID_HNF3A_PATHWAY	MSIGDB_C2	PID_HNF3A_PATHWAY	26	-0.273258	-1.66078	0.0307815	0.225717	4407
NICOTINE PHARMACODYNAMICS PATHWAY	PANTHER PATHWAY	P06587	11	-0.41604	-1.66586	0.0338203	0.225955	5831
ANGIOGENESIS	PANTHER PATHWAY	P00005	129	-0.126199	-1.66329	0.0311564	0.2265	1558
CANONICAL AND NON-CANONICAL NOTCH SIGNALING	WIKIPATHWAYS_20190310	WP3845_HOMO SAPIENS	22	-0.29739	-1.6622	0.0370074	0.226519	3601
SIGNALING BY BRAF AND RAF FUSIONS	REACTOME	R-HSA-6802952.1	51	-0.198374	-1.65875	0.034	0.226772	8215
SIGNALING PATHWAYS IN GLIOBLASTOMA	WIKIPATHWAYS_20190310	WP2261_HOMO SAPIENS	73	-0.164849	-1.66079	0.0312127	0.226894	5761
THE CITRIC ACID (TCA) CYCLE AND RESPIRATORY ELECTRON TRANSPORT	REACTOME DATABASE ID RELEASE 68	1428517	145	0.107994	1.51354	0.0644716	0.227269	11138
FOXA1 TRANSCRIPTION FACTOR NETWORK	PATHWAY INTERACTION DATABASE NCI-NATURE CURATED DATA	FOXA1 TRANSCRIPTION FACTOR NETWORK	26	-0.273258	-1.66335	0.0373444	0.227619	4407
PID_ERBB1_INTERNALIZATION_PATHWAY	MSIGDB_C2	PID_ERBB1_INTERNALIZATION_PATHWAY	38	-0.226074	-1.6476	0.0338815	0.227755	8171
P38 MAPK SIGNALING PATHWAY	PATHWAY INTERACTION DATABASE NCI-NATURE CURATED DATA	P38 MAPK SIGNALING PATHWAY	27	-0.2673	-1.64765	0.0342493	0.228822	7403
INFLAMMATION MEDIATED BY CHEMOKINE AND CYTOKINE SIGNALING PATHWAY	PANTHER PATHWAY	P00031	117	-0.130744	-1.64854	0.0359341	0.228914	4932
FOXO-MEDIATED TRANSCRIPTION OF CELL DEATH GENES	REACTOME	R-HSA-9614657.1	15	-0.355539	-1.65461	0.0333668	0.229116	9342
ARYL HYDROCARBON RECEPTOR PATHWAY	WIKIPATHWAYS_20190310	WP2873_HOMO SAPIENS	30	-0.252412	-1.64921	0.03383	0.229326	4078
NON-GENOMIC ESTROGEN SIGNALING	REACTOME DATABASE ID RELEASE 68	9009391	54	-0.190846	-1.65528	0.0356	0.229523	5831
HALLMARK_ANGIOGENESIS	MSIGDB_C2	HALLMARK_ANGIOGENESIS	27	-0.262861	-1.63599	0.0385474	0.229563	2102
VITAMIN B12 METABOLISM	WIKIPATHWAYS_20190310	WP1533_HOMO SAPIENS	29	-0.25512	-1.63843	0.0377056	0.230131	4305
RORA ACTIVATES GENE EXPRESSION	REACTOME	R-HSA-1368082.3	18	-0.322067	-1.65247	0.0353929	0.230304	7413
SEROTONIN RECEPTOR 4/6/7 AND NR3C SIGNALING	WIKIPATHWAYS_20190310	WP734_HOMO SAPIENS	17	-0.331634	-1.64931	0.0355006	0.230361	5428
G2 M DNA DAMAGE CHECKPOINT	REACTOME	R-HSA-69473.4	64	-0.174961	-1.65133	0.0349848	0.230442	10832
MET PROMOTES CELL MOTILITY	REACTOME DATABASE ID RELEASE 68	8875878	26	-0.270311	-1.63603	0.0392822	0.230597	2221
HYPOTHESIZED PATHWAYS IN PATHOGENESIS OF CARDIOVASCULAR DISEASE	WIKIPATHWAYS_20190310	WP3668_HOMO SAPIENS	23	-0.286641	-1.63997	0.0375549	0.230603	7822
BUDDING AND MATURATION OF HIV VIRION	REACTOME DATABASE ID RELEASE 68	162588	26	0.246244	1.50934	0.0686137	0.230697	9810
CALCIUM REGULATION IN THE CARDIAC CELL	WIKIPATHWAYS_20190310	WP536_HOMO SAPIENS	89	-0.148641	-1.64058	0.0369996	0.231046	3395
HETEROTRIMERIC G-PROTEIN SIGNALING PATHWAY-GI ALPHA AND GS ALPHA MEDIATED PATHWAY	PANTHER PATHWAY	P00026	68	-0.169208	-1.63847	0.0392707	0.231178	2248
GLYCOGEN BREAKDOWN (GLYCOGENOLYSIS)	REACTOME	R-HSA-70221.3	13	-0.379194	-1.64941	0.0369324	0.231402	5656
RUNX2 REGULATES OSTEOBLAST DIFFERENTIATION	REACTOME DATABASE ID RELEASE 68	8940973	20	-0.301894	-1.63235	0.0372909	0.23145	5774
COMPLEMENT CASCADE	REACTOME DATABASE ID RELEASE 68	166658	16	-0.339521	-1.63616	0.0376569	0.231536	6858
INACTIVATION OF APC C VIA DIRECT INHIBITION OF THE APC C COMPLEX	REACTOME DATABASE ID RELEASE 68	141430	20	0.280458	1.50771	0.0704811	0.231568	8255
NOTCH3 INTRACELLULAR DOMAIN REGULATES TRANSCRIPTION	REACTOME	R-HSA-9013508.1	21	-0.296005	-1.63319	0.0373223	0.231592	3997
3-PHOSPHOINOSITIDE DEGRADATION	HUMANCYC	PWY-6368	15	-0.350397	-1.64202	0.0371974	0.231665	3622
HALLMARK_COMPLEMENT	MSIGDB_C2	HALLMARK_COMPLEMENT	140	-0.119048	-1.64101	0.0314945	0.231679	2432
BIOCARTA_MCM_PATHWAY	MSIGDB_C2	BIOCARTA_MCM_PATHWAY	18	0.296386	1.50662	0.07368	0.231854	6173
MAPK SIGNALING PATHWAY	WIKIPATHWAYS_20190310	WP382_HOMO SAPIENS	183	-0.104887	-1.64248	0.0343458	0.232294	4596
ACTIVATION OF THE PRE-REPLICATIVE COMPLEX	REACTOME DATABASE ID RELEASE 68	68962	32	0.223545	1.50513	0.0724463	0.232605	6727
INHIBITION OF THE PROTEOLYTIC ACTIVITY OF APC C REQUIRED FOR THE ONSET OF ANAPHASE BY MITOTIC SPINDLE CHECKPOINT COMPONENTS	REACTOME	R-HSA-141405.3	20	0.280458	1.49937	0.0744427	0.237834	8255
HALLMARK_UV_RESPONSE_UP	MSIGDB_C2	HALLMARK_UV_RESPONSE_UP	133	0.111262	1.4924	0.0694025	0.244334	2432
NICOTINAMIDE SALVAGING	REACTOME DATABASE ID RELEASE 68	197264	14	-0.356284	-1.61341	0.0362128	0.248681	5192
NABA_PROTEOGLYCANS	MSIGDB_C2	NABA_PROTEOGLYCANS	13	-0.370164	-1.61598	0.0426672	0.2491	6901
FATTY ACID METABOLISM	REACTOME	R-HSA-8978868.4	111	-0.131702	-1.61493	0.0380533	0.249199	4372
ID	IOB	ID	21	-0.292894	-1.61357	0.0422967	0.249643	4042
SYNTHESIS OF BILE ACIDS AND BILE SALTS VIA 7ALPHA-HYDROXYCHOLESTEROL	REACTOME DATABASE ID RELEASE 68	193368	14	-0.359147	-1.61147	0.0423207	0.249908	7220
HUMAN COMPLEMENT SYSTEM	WIKIPATHWAYS_20190310	WP2806_HOMO SAPIENS	42	-0.209466	-1.60908	0.0432099	0.25051	5943
METABOLISM OF WATER-SOLUBLE VITAMINS AND COFACTORS	REACTOME	R-HSA-196849.1	94	-0.142282	-1.60777	0.0436586	0.25093	3347
ID	NETPATH	ID	30	-0.248192	-1.60941	0.0427131	0.251247	4139
CA2+ PATHWAY	REACTOME DATABASE ID RELEASE 68	4086398	39	-0.216855	-1.60325	0.048677	0.251704	6154
HEDGEHOG SIGNALING PATHWAY	WIKIPATHWAYS_20190310	WP4249_HOMO SAPIENS	35	-0.227945	-1.60411	0.0452452	0.25187	7468
BIOCARTA_PAR1_PATHWAY	MSIGDB_C2	BIOCARTA_PAR1_PATHWAY	28	-0.252905	-1.60422	0.0501398	0.252859	7209
PHASE 2 - PLATEAU PHASE	REACTOME	R-HSA-5576893.2	11	-0.39794	-1.59811	0.0451613	0.253481	6093
NABA_ECM_AFFILIATED	MSIGDB_C2	NABA_ECM_AFFILIATED	58	-0.178568	-1.60086	0.0456297	0.253492	1171
NEGATIVE REGULATION OF NMDA RECEPTOR-MEDIATED NEURONAL TRANSMISSION	REACTOME DATABASE ID RELEASE 68	9617324	11	-0.396207	-1.60449	0.0488529	0.253676	7435
CHOLESTEROL BIOSYNTHESIS	PANTHER PATHWAY	P00014	11	-0.39691	-1.59812	0.0439671	0.25457	4791
REGULATION OF INSULIN SECRETION	REACTOME DATABASE ID RELEASE 68	422356	43	-0.204641	-1.59265	0.0443822	0.255592	6815
ANTIGEN PRESENTATION: FOLDING, ASSEMBLY AND PEPTIDE LOADING OF CLASS I MHC	REACTOME DATABASE ID RELEASE 68	983170	24	-0.271827	-1.59817	0.0489828	0.25562	4520
CONSTITUTIVE SIGNALING BY ABERRANT PI3K IN CANCER	REACTOME	R-HSA-2219530.1	33	-0.233633	-1.59272	0.0445465	0.256596	1014
FOXO-MEDIATED TRANSCRIPTION OF OXIDATIVE STRESS, METABOLIC AND NEURONAL GENES	REACTOME	R-HSA-9615017.1	19	-0.303056	-1.5935	0.0470213	0.256761	7053
TP53 REGULATES METABOLIC GENES	REACTOME	R-HSA-5628897.4	77	-0.155284	-1.59432	0.0437463	0.25688	11497
FORMATION OF INCISION COMPLEX IN GG-NER	REACTOME DATABASE ID RELEASE 68	5696395	41	-0.208405	-1.58944	0.0505729	0.257262	9710
BIOCARTA_CALCINEURIN_PATHWAY	MSIGDB_C2	BIOCARTA_CALCINEURIN_PATHWAY	17	-0.321243	-1.58965	0.0497382	0.258096	3022
RNA POLYMERASE II PRE-TRANSCRIPTION EVENTS	REACTOME DATABASE ID RELEASE 68	674695	75	0.146433	1.47894	0.0765957	0.258351	10057
RIPK1-MEDIATED REGULATED NECROSIS	REACTOME	R-HSA-5213460.1	11	0.364861	1.4766	0.0751595	0.260076	3936
REGULATED NECROSIS	REACTOME	R-HSA-5218859.1	11	0.364861	1.47475	0.0775005	0.261288	3936
CARBOXYTERMINAL POST-TRANSLATIONAL MODIFICATIONS OF TUBULIN	REACTOME DATABASE ID RELEASE 68	8955332	21	0.268655	1.47393	0.0806612	0.261367	3011
INSULIN PROCESSING	REACTOME	R-HSA-264876.2	17	-0.320039	-1.58344	0.0513699	0.262334	7300
ASSEMBLY OF THE HIV VIRION	REACTOME	R-HSA-175474.1	16	0.30546	1.47216	0.0782313	0.262518	10065
HEMATOPOIETIC STEM CELL GENE REGULATION BY GABP ALPHA/BETA COMPLEX	WIKIPATHWAYS_20190310	WP3657_HOMO SAPIENS	18	-0.312483	-1.58418	0.0495818	0.262522	9966
PID_MYC_ACTIV_PATHWAY	MSIGDB_C2	PID_MYC_ACTIV_PATHWAY	73	0.14515	1.47101	0.0813416	0.263001	7432
PHOSPHOLIPASES	HUMANCYC	LIPASYN-PWY	19	-0.304013	-1.58163	0.0467871	0.263491	8564
BIOCARTA_MYOSIN_PATHWAY	MSIGDB_C2	BIOCARTA_MYOSIN_PATHWAY	24	-0.268387	-1.57713	0.0509389	0.268025	10002
PID_VEGFR1_PATHWAY	MSIGDB_C2	PID_VEGFR1_PATHWAY	24	-0.271147	-1.5739	0.0507962	0.268718	5737
CHOLESTEROL BIOSYNTHESIS PATHWAY	WIKIPATHWAYS_20190310	WP197_HOMO SAPIENS	15	-0.336351	-1.57423	0.0544395	0.269408	4791
HALLMARK_BILE_ACID_METABOLISM	MSIGDB_C2	HALLMARK_BILE_ACID_METABOLISM	77	-0.153531	-1.57497	0.0566761	0.269604	6819
MISMATCH REPAIR (MMR) DIRECTED BY MSH2:MSH6 (MUTSALPHA)	REACTOME DATABASE ID RELEASE 68	5358565	14	0.321577	1.46337	0.08	0.270003	6727
CASPASE ACTIVATION VIA EXTRINSIC APOPTOTIC SIGNALLING PATHWAY	REACTOME	R-HSA-5357769.3	19	0.278965	1.46394	0.0806289	0.270219	2825
ACTIVATION OF KAINATE RECEPTORS UPON GLUTAMATE BINDING	REACTOME DATABASE ID RELEASE 68	451326	16	-0.325605	-1.57177	0.051105	0.27027	6154
ACTIVATION OF SMO	REACTOME	R-HSA-5635838.1	14	-0.346294	-1.56852	0.0540056	0.273276	7406
PROTEIN FOLDING	REACTOME DATABASE ID RELEASE 68	391251	78	0.140554	1.45956	0.0807615	0.273593	10417
TNFR1-INDUCED NFKAPPAB SIGNALING PATHWAY	REACTOME	R-HSA-5357956.1	21	-0.285125	-1.56576	0.0534137	0.275662	5534
MISMATCH REPAIR (MMR) DIRECTED BY MSH2:MSH3 (MUTSBETA)	REACTOME	R-HSA-5358606.1	14	0.321577	1.45374	0.0858194	0.27692	6727
G ALPHA (I) SIGNALLING EVENTS	REACTOME DATABASE ID RELEASE 68	418594	155	-0.108063	-1.5626	0.0543543	0.277386	1443
SUMOYLATION OF IMMUNE RESPONSE PROTEINS	REACTOME DATABASE ID RELEASE 68	4755510	11	0.360641	1.45382	0.0900099	0.277726	5314
LEPTIN INSULIN OVERLAP	WIKIPATHWAYS_20190310	WP3935_HOMO SAPIENS	13	-0.359694	-1.5632	0.055794	0.277763	1481
ST_TUMOR_NECROSIS_FACTOR_PATHWAY	MSIGDB_C2	ST_TUMOR_NECROSIS_FACTOR_PATHWAY	27	0.233849	1.45449	0.0897926	0.277817	3056
PURINE METABOLISM	WIKIPATHWAYS_20190310	WP4224	11	0.357865	1.45501	0.084655	0.278099	7988
MRNA 3'-END PROCESSING	REACTOME DATABASE ID RELEASE 68	72187	53	0.169087	1.45191	0.0882589	0.278234	9858
TCF DEPENDENT SIGNALING IN RESPONSE TO WNT	REACTOME DATABASE ID RELEASE 68	201681	156	0.0995339	1.4503	0.0822161	0.278377	7580
POSTTRANSLATIONAL REGULATION OF ADHERENS JUNCTION STABILITY AND DISSASSEMBLY	PATHWAY INTERACTION DATABASE NCI-NATURE CURATED DATA	POSTTRANSLATIONAL REGULATION OF ADHERENS JUNCTION STABILITY AND DISSASSEMBLY	39	0.19512	1.44941	0.0878039	0.278537	6466
TRANSCRIPTION-COUPLED NUCLEOTIDE EXCISION REPAIR (TC-NER)	REACTOME DATABASE ID RELEASE 68	6781827	77	0.141494	1.4506	0.0880591	0.278902	9248
PID_AJDISS_2PATHWAY	MSIGDB_C2	PID_AJDISS_2PATHWAY	39	0.19512	1.44522	0.0933813	0.281744	6466
REGULATION OF RAS BY GAPS	REACTOME	R-HSA-5658442.1	62	0.155932	1.44597	0.0857774	0.281747	6862
RESOLUTION OF ABASIC SITES (AP SITES)	REACTOME	R-HSA-73933.1	36	0.202722	1.44292	0.0878039	0.282739	6727
FOXO-MEDIATED TRANSCRIPTION	REACTOME DATABASE ID RELEASE 68	9614085	51	-0.183698	-1.55479	0.0527169	0.282945	9563
PHOTODYNAMIC THERAPY-INDUCED NFE2L2 (NRF2) SURVIVAL SIGNALING	WIKIPATHWAYS_20190310	WP3612	20	0.267946	1.44328	0.0894632	0.283211	1193
NUCLEAR RECEPTORS META-PATHWAY	WIKIPATHWAYS_20190310	WP2882_HOMO SAPIENS	204	-0.0943749	-1.55669	0.0527588	0.283866	4902
THROMBIN SIGNALLING THROUGH PROTEINASE ACTIVATED RECEPTORS (PARS)	REACTOME	R-HSA-456926.1	20	-0.287343	-1.55485	0.0582116	0.283994	9606
VITAMIN B5 (PANTOTHENATE) METABOLISM	REACTOME DATABASE ID RELEASE 68	199220	14	-0.345534	-1.55551	0.056699	0.28426	7417
TNFSF1	IOB	TNFSF1	15	0.305706	1.44084	0.0943548	0.284352	3301
SIGNALING BY NOTCH3	REACTOME	R-HSA-9012852.2	42	-0.20092	-1.55116	0.0561616	0.286565	3997
PID_TCPTP_PATHWAY	MSIGDB_C2	PID_TCPTP_PATHWAY	40	-0.207116	-1.54835	0.0585604	0.289145	4252
RAS ACTIVATION UPON CA2+ INFLUX THROUGH NMDA RECEPTOR	REACTOME	R-HSA-442982.3	12	-0.366888	-1.54349	0.0552774	0.294441	4348
E-CADHERIN SIGNALING IN KERATINOCYTES	PATHWAY INTERACTION DATABASE NCI-NATURE CURATED DATA	E-CADHERIN SIGNALING IN KERATINOCYTES	19	0.273403	1.43083	0.0944834	0.294807	7480
DISEASES ASSOCIATED WITH N-GLYCOSYLATION OF PROTEINS	REACTOME DATABASE ID RELEASE 68	3781860	17	0.291174	1.43141	0.0966126	0.294974	10272
PID_PLK1_PATHWAY	MSIGDB_C2	PID_PLK1_PATHWAY	46	-0.194056	-1.54169	0.0551353	0.295694	11055
ZINC HOMEOSTASIS	WIKIPATHWAYS_20190310	WP3529_HOMO SAPIENS	26	-0.252245	-1.53947	0.056304	0.297533	5268
TNF RELATED WEAK INDUCER OF APOPTOSIS (TWEAK) SIGNALING PATHWAY	WIKIPATHWAYS_20190310	WP2036	38	0.195562	1.42715	0.0966193	0.298436	7085
MITOCHONDRIAL COMPLEX I ASSEMBLY MODEL OXPHOS SYSTEM	WIKIPATHWAYS_20190310	WP4324	51	0.168607	1.42577	0.0937313	0.299228	10915
PID_ECADHERIN_KERATINOCYTE_PATHWAY	MSIGDB_C2	PID_ECADHERIN_KERATINOCYTE_PATHWAY	19	0.273403	1.41983	0.100839	0.301146	7480
PID_ARF6_PATHWAY	MSIGDB_C2	PID_ARF6_PATHWAY	27	-0.248101	-1.53588	0.0652087	0.301206	4998
P38MAPK EVENTS	REACTOME DATABASE ID RELEASE 68	171007	12	0.337087	1.42119	0.101345	0.301265	2363
ALPHA-SYNUCLEIN SIGNALING	PATHWAY INTERACTION DATABASE NCI-NATURE CURATED DATA	ALPHA-SYNUCLEIN SIGNALING	18	0.277501	1.42169	0.0987753	0.301561	7251
TELOMERE C-STRAND (LAGGING STRAND) SYNTHESIS	REACTOME DATABASE ID RELEASE 68	174417	24	0.24429	1.42308	0.0936933	0.30168	6727
REGULATION OF P38-ALPHA AND P38-BETA	PATHWAY INTERACTION DATABASE NCI-NATURE CURATED DATA	REGULATION OF P38-ALPHA AND P38-BETA	25	0.238866	1.42009	0.0956328	0.301735	8713
PID_CD40_PATHWAY	MSIGDB_C2	PID_CD40_PATHWAY	26	0.234014	1.4221	0.100451	0.30197	3301
SENESCENCE-ASSOCIATED SECRETORY PHENOTYPE (SASP)	REACTOME DATABASE ID RELEASE 68	2559582	66	0.148712	1.41601	0.100337	0.305038	6195
DEFECTS IN VITAMIN AND COFACTOR METABOLISM	REACTOME	R-HSA-3296482.1	19	-0.293616	-1.5313	0.0640063	0.305189	7952
AMYOTROPHIC LATERAL SCLEROSIS (ALS)	WIKIPATHWAYS_20190310	WP2447_HOMO SAPIENS	30	-0.236709	-1.53171	0.0560431	0.305796	4305
RNA POLYMERASE II HIV PROMOTER ESCAPE	REACTOME DATABASE ID RELEASE 68	167162	46	0.175798	1.41451	0.0962294	0.306067	10057
MITOTIC PROMETAPHASE	REACTOME DATABASE ID RELEASE 68	68877	169	-0.101672	-1.52824	0.0626114	0.307038	9517
MYOMETRIAL RELAXATION AND CONTRACTION PATHWAYS	WIKIPATHWAYS_20190310	WP289_HOMO SAPIENS	112	-0.123016	-1.52887	0.0627226	0.307323	3277
PLK1 SIGNALING EVENTS	PATHWAY INTERACTION DATABASE NCI-NATURE CURATED DATA	PLK1 SIGNALING EVENTS	45	-0.193074	-1.52703	0.0594912	0.307515	11055
CONSTITUTIVE SIGNALING BY NOTCH1 HD DOMAIN MUTANTS	REACTOME DATABASE ID RELEASE 68	2691232	13	-0.348649	-1.52586	0.0623402	0.30798	9441
ARF6 SIGNALING EVENTS	PATHWAY INTERACTION DATABASE NCI-NATURE CURATED DATA	ARF6 SIGNALING EVENTS	27	-0.248101	-1.52167	0.0672591	0.309199	4998
MICRORNA (MIRNA) BIOGENESIS	REACTOME DATABASE ID RELEASE 68	203927	24	0.240884	1.41097	0.102914	0.309607	8587
HALLMARK_FATTY_ACID_METABOLISM	MSIGDB_C2	HALLMARK_FATTY_ACID_METABOLISM	126	-0.116019	-1.52215	0.0595025	0.309687	5463
BMAL1:CLOCK,NPAS2 ACTIVATES CIRCADIAN GENE EXPRESSION	REACTOME DATABASE ID RELEASE 68	1368108	23	-0.268181	-1.52371	0.0686508	0.309843	8089
TRANSCRIPTION OF E2F TARGETS UNDER NEGATIVE CONTROL BY DREAM COMPLEX	REACTOME	R-HSA-1362277.2	19	0.27051	1.40995	0.108119	0.309965	5997
SIGNALING BY NOTCH1 HD DOMAIN MUTANTS IN CANCER	REACTOME	R-HSA-2691230.1	13	-0.348649	-1.51672	0.0693539	0.310346	9441
TNFS BIND THEIR PHYSIOLOGICAL RECEPTORS	REACTOME	R-HSA-5669034.2	10	-0.391655	-1.51991	0.0633647	0.310491	3023
CHONDROITIN SULFATE DERMATAN SULFATE METABOLISM	REACTOME DATABASE ID RELEASE 68	1793185	41	-0.200093	-1.52234	0.061689	0.310581	4177
PID_TNF_PATHWAY	MSIGDB_C2	PID_TNF_PATHWAY	42	-0.198029	-1.51712	0.0646517	0.310926	6798
SYNAPTIC SIGNALING PATHWAYS ASSOCIATED WITH AUTISM SPECTRUM DISORDER	WIKIPATHWAYS_20190310	WP4539_HOMO SAPIENS	38	-0.206698	-1.51771	0.0673192	0.311254	10357
BIOCARTA_NDKDYNAMIN_PATHWAY	MSIGDB_C2	BIOCARTA_NDKDYNAMIN_PATHWAY	17	-0.307644	-1.51818	0.0698708	0.311742	4923
RNA POLYMERASE II TRANSCRIPTION INITIATION	REACTOME DATABASE ID RELEASE 68	75953	46	0.175798	1.4067	0.104277	0.312274	10057
RNA POLYMERASE II TRANSCRIPTION INITIATION AND PROMOTER CLEARANCE	REACTOME DATABASE ID RELEASE 68	76042	46	0.175798	1.40438	0.10349	0.312504	10057
CCR1	IOB	CCR1	21	0.256392	1.405	0.106362	0.312608	4568
RNA POLYMERASE II PROMOTER ESCAPE	REACTOME	R-HSA-73776.3	46	0.175798	1.40553	0.10392	0.312878	10057
HIV TRANSCRIPTION INITIATION	REACTOME DATABASE ID RELEASE 68	167161	46	0.175798	1.40674	0.104803	0.313147	10057
FLUOROPYRIMIDINE ACTIVITY	WIKIPATHWAYS_20190310	WP1601	27	0.227701	1.40165	0.107692	0.315121	6364
SMOOTH MUSCLE CONTRACTION	REACTOME	R-HSA-445355.3	27	-0.244374	-1.5112	0.0660565	0.315745	8271
RNA POLYMERASE II TRANSCRIPTION PRE-INITIATION AND PROMOTER OPENING	REACTOME	R-HSA-73779.2	46	0.175798	1.40036	0.112247	0.315884	10057
HIPPO-MERLIN SIGNALING DYSREGULATION	WIKIPATHWAYS_20190310	WP4541_HOMO SAPIENS	86	-0.139669	-1.51183	0.0641206	0.316022	4559
APC-CDC20 MEDIATED DEGRADATION OF NEK2A	REACTOME DATABASE ID RELEASE 68	179409	25	0.236861	1.39913	0.112807	0.316552	8742
SIGNALING BY NOTCH1 PEST DOMAIN MUTANTS IN CANCER	REACTOME	R-HSA-2644602.1	53	-0.174715	-1.49951	0.0670939	0.317568	4859
ENOS ACTIVATION	REACTOME DATABASE ID RELEASE 68	203615	10	-0.387137	-1.49974	0.0725222	0.318337	4537
PID_THROMBIN_PAR1_PATHWAY	MSIGDB_C2	PID_THROMBIN_PAR1_PATHWAY	34	-0.216978	-1.4965	0.0724494	0.318518	9647
FORMATION OF SENESCENCE-ASSOCIATED HETEROCHROMATIN FOCI (SAHF)	REACTOME	R-HSA-2559584.1	13	-0.341676	-1.49793	0.0762644	0.318684	6199
CONSTITUTIVE SIGNALING BY NOTCH1 PEST DOMAIN MUTANTS	REACTOME	R-HSA-2644606.1	53	-0.174715	-1.49692	0.0699779	0.319003	4859
IONOTROPIC GLUTAMATE RECEPTOR PATHWAY	PANTHER PATHWAY	P00037	16	-0.310893	-1.49994	0.0729167	0.319177	1840
PID_A6B1_A6B4_INTEGRIN_PATHWAY	MSIGDB_C2	PID_A6B1_A6B4_INTEGRIN_PATHWAY	39	-0.202015	-1.49395	0.0711858	0.319917	8597
METABOTROPIC GLUTAMATE RECEPTOR GROUP I PATHWAY	PANTHER PATHWAY	P00041	12	-0.353047	-1.49465	0.075818	0.320001	9377
SIGNALING BY NOTCH1 IN CANCER	REACTOME DATABASE ID RELEASE 68	2644603	53	-0.174715	-1.50004	0.0655936	0.320143	4859
SIGNAL AMPLIFICATION	REACTOME	R-HSA-392518.1	19	-0.284688	-1.49136	0.0743257	0.320327	9606
TNF SIGNALING	REACTOME DATABASE ID RELEASE 68	75893	36	-0.209969	-1.50066	0.0712279	0.320399	9441
HEDGEHOG 'ON' STATE	REACTOME DATABASE ID RELEASE 68	5632684	78	0.134703	1.3952	0.107629	0.320836	9387
SYNTHESIS OF BILE ACIDS AND BILE SALTS	REACTOME	R-HSA-192105.2	21	-0.275061	-1.50646	0.0746239	0.321274	7749
WNT SIGNALING PATHWAY AND PLURIPOTENCY	WIKIPATHWAYS_20190310	WP399_HOMO SAPIENS	74	-0.148902	-1.50241	0.0710107	0.321347	4315
METABOLISM OF VITAMINS AND COFACTORS	REACTOME DATABASE ID RELEASE 68	196854	138	-0.109394	-1.49138	0.0662917	0.321381	3575
FACTORS AND PATHWAYS AFFECTING INSULIN-LIKE GROWTH FACTOR (IGF1)-AKT SIGNALING	WIKIPATHWAYS_20190310	WP3850_HOMO SAPIENS	25	-0.252998	-1.50073	0.0765482	0.321426	5034
PAR1-MEDIATED THROMBIN SIGNALING EVENTS	PATHWAY INTERACTION DATABASE NCI-NATURE CURATED DATA	PAR1-MEDIATED THROMBIN SIGNALING EVENTS	34	-0.216978	-1.50147	0.0683218	0.321519	9647
ROLE OF CALCINEURIN-DEPENDENT NFAT SIGNALING IN LYMPHOCYTES	PATHWAY INTERACTION DATABASE NCI-NATURE CURATED DATA	ROLE OF CALCINEURIN-DEPENDENT NFAT SIGNALING IN LYMPHOCYTES	47	-0.18463	-1.49201	0.0698269	0.321592	8739
TRANSCRIPTION REGULATION BY BZIP TRANSCRIPTION FACTOR	PANTHER PATHWAY	P00055	43	0.180119	1.39359	0.109537	0.322024	10536
CONSTITUTIVE SIGNALING BY NOTCH1 HD+PEST DOMAIN MUTANTS	REACTOME DATABASE ID RELEASE 68	2894862	53	-0.174715	-1.50257	0.0656596	0.322274	4859
ESTROGEN-DEPENDENT NUCLEAR EVENTS DOWNSTREAM OF ESR-MEMBRANE SIGNALING	REACTOME	R-HSA-9634638.1	19	-0.286962	-1.50396	0.065748	0.322587	5761
SIGNALING BY FGFR2	REACTOME DATABASE ID RELEASE 68	5654738	52	-0.177199	-1.50461	0.0717569	0.322812	10815
FGF SIGNALING PATHWAY	PATHWAY INTERACTION DATABASE NCI-NATURE CURATED DATA	FGF SIGNALING PATHWAY	38	0.189507	1.39213	0.117847	0.323062	4504
SIGNALING BY NOTCH1 HD+PEST DOMAIN MUTANTS IN CANCER	REACTOME DATABASE ID RELEASE 68	2894858	53	-0.174715	-1.5028	0.0690763	0.323089	4859
MITOCHONDRIAL IRON-SULFUR CLUSTER BIOGENESIS	REACTOME	R-HSA-1362409.2	10	0.361661	1.39059	0.113314	0.323229	7801
TOLL-LIKE RECEPTOR SIGNALING PATHWAY	WIKIPATHWAYS_20190310	WP75	66	0.1461	1.39089	0.113668	0.323761	1404
MEMBRANE BINDING AND TARGETTING OF GAG PROTEINS	REACTOME DATABASE ID RELEASE 68	174490	14	0.305417	1.38679	0.113388	0.327238	10065
CHK1 CHK2(CDS1) MEDIATED INACTIVATION OF CYCLIN B:CDK1 COMPLEX	REACTOME	R-HSA-75035.4	12	0.330316	1.38525	0.114938	0.327411	9704
MASTL FACILITATES MITOTIC PROGRESSION	REACTOME	R-HSA-2465910.2	10	0.360252	1.38593	0.116322	0.327449	9270
HDMS DEMETHYLATE HISTONES	REACTOME	R-HSA-3214842.3	23	0.241341	1.384	0.121332	0.328208	9105
SPRY REGULATION OF FGF SIGNALING	REACTOME	R-HSA-1295596.1	14	-0.328911	-1.48395	0.081005	0.328558	9727
TNFSF8	IOB	TNFSF8	18	0.272394	1.38292	0.112727	0.328711	3301
ACTIVATION OF NMDA RECEPTORS AND POSTSYNAPTIC EVENTS	REACTOME DATABASE ID RELEASE 68	442755	50	-0.177215	-1.48279	0.0748862	0.329135	4396
SPHINGOLIPID METABOLISM	REACTOME	R-HSA-428157.4	66	-0.15423	-1.48432	0.0723955	0.329151	12263
THE HUMAN IMMUNE RESPONSE TO TUBERCULOSIS	WIKIPATHWAYS_20190310	WP4197_HOMO SAPIENS	23	-0.258558	-1.4817	0.0774634	0.32961	8858
SYNTHESIS AND PROCESSING OF GAG, GAGPOL POLYPROTEINS	REACTOME DATABASE ID RELEASE 68	174495	14	0.305417	1.37891	0.117973	0.331347	10065
BLADDER CANCER	WIKIPATHWAYS_20190310	WP2828	35	0.195585	1.37957	0.124204	0.331404	2967
NUCLEOBASE BIOSYNTHESIS	REACTOME	R-HSA-8956320.1	15	0.297547	1.38016	0.114698	0.33154	7282
RHO GTPASES ACTIVATE WASPS AND WAVES	REACTOME	R-HSA-5663213.1	31	0.208855	1.37686	0.120194	0.333173	11466
ONCOGENIC MAPK SIGNALING	REACTOME DATABASE ID RELEASE 68	6802957	64	-0.15768	-1.47582	0.078911	0.334901	6328
SYNTHESIS OF PIPS AT THE PLASMA MEMBRANE	REACTOME	R-HSA-1660499.6	41	-0.194989	-1.47604	0.0752904	0.335665	5664
SIGNALING EVENTS MEDIATED BY THE HEDGEHOG FAMILY	PATHWAY INTERACTION DATABASE NCI-NATURE CURATED DATA	SIGNALING EVENTS MEDIATED BY THE HEDGEHOG FAMILY	16	-0.304622	-1.47639	0.0788177	0.336269	7363
SUMOYLATION OF UBIQUITINYLATION PROTEINS	REACTOME DATABASE ID RELEASE 68	3232142	33	0.201915	1.37342	0.118892	0.336899	7616
UNFOLDED PROTEIN RESPONSE (UPR)	REACTOME	R-HSA-381119.2	83	0.12822	1.37262	0.117	0.337041	11242
PI METABOLISM	REACTOME	R-HSA-1483255.5	65	-0.155402	-1.47295	0.0723749	0.337966	7343
SUMOYLATION OF SUMOYLATION PROTEINS	REACTOME DATABASE ID RELEASE 68	4085377	30	0.21022	1.36855	0.122367	0.34164	8066
BIOCARTA_ALK_PATHWAY	MSIGDB_C2	BIOCARTA_ALK_PATHWAY	27	-0.236582	-1.46406	0.0846865	0.342176	3555
CYTOSOLIC TRNA AMINOACYLATION	REACTOME	R-HSA-379716.1	24	-0.249562	-1.46438	0.0845811	0.342795	4842
MOLECULES ASSOCIATED WITH ELASTIC FIBRES	REACTOME DATABASE ID RELEASE 68	2129379	26	-0.238983	-1.46439	0.0835493	0.343872	2674
SUPERPATHWAY OF D-<I>MYO< I>-INOSITOL (1,4,5)-TRISPHOSPHATE METABOLISM	HUMANCYC	PWY-6358	17	-0.293	-1.46464	0.0809944	0.344634	5987
ST_JNK_MAPK_PATHWAY	MSIGDB_C2	ST_JNK_MAPK_PATHWAY	37	-0.203639	-1.46662	0.0836356	0.345087	8021
ID SIGNALING PATHWAY	WIKIPATHWAYS_20190310	WP53_HOMO SAPIENS	13	-0.336728	-1.46719	0.0835827	0.345382	4042
PID_HEDGEHOG_2PATHWAY	MSIGDB_C2	PID_HEDGEHOG_2PATHWAY	16	-0.304622	-1.46546	0.0799032	0.34561	7363
INTEGRATION OF ENERGY METABOLISM	REACTOME DATABASE ID RELEASE 68	163685	66	-0.153406	-1.46468	0.0794	0.345677	10519
TRANSPORT OF THE SLBP DEPENDANT MATURE MRNA	REACTOME	R-HSA-159230.2	30	0.21022	1.36488	0.126534	0.345738	8066
IRE1ALPHA ACTIVATES CHAPERONES	REACTOME DATABASE ID RELEASE 68	381070	45	0.173231	1.36312	0.126772	0.346256	9730
HALLMARK_IL2_STAT5_SIGNALING	MSIGDB_C2	HALLMARK_IL2_STAT5_SIGNALING	145	-0.104283	-1.46051	0.0779559	0.346258	2102
FORMATION OF RNA POL II ELONGATION COMPLEX	REACTOME	R-HSA-112382.2	52	0.160135	1.36341	0.118958	0.346822	9945
CYTOSKELETAL REGULATION BY RHO GTPASE	PANTHER PATHWAY	P00016	43	0.175015	1.36163	0.122989	0.34737	6904
DEFECTS IN COBALAMIN (B12) METABOLISM	REACTOME DATABASE ID RELEASE 68	3296469	11	-0.36049	-1.45844	0.0854	0.348256	7952
RNA POLYMERASE II TRANSCRIPTION ELONGATION	REACTOME DATABASE ID RELEASE 68	75955	52	0.160135	1.35994	0.132075	0.348806	9945
REGULATION OF ACTIN DYNAMICS FOR PHAGOCYTIC CUP FORMATION	REACTOME DATABASE ID RELEASE 68	2029482	46	0.17024	1.35902	0.128374	0.349092	11082
DNA DOUBLE-STRAND BREAK REPAIR	REACTOME DATABASE ID RELEASE 68	5693532	132	0.1017	1.3577	0.131857	0.349946	12257
PROCESSING OF CAPPED INTRONLESS PRE-MRNA	REACTOME	R-HSA-75067.2	28	0.215635	1.35665	0.134711	0.350457	10850
A6B1 AND A6B4 INTEGRIN SIGNALING	PATHWAY INTERACTION DATABASE NCI-NATURE CURATED DATA	A6B1 AND A6B4 INTEGRIN SIGNALING	38	-0.201408	-1.45582	0.0859501	0.351082	2428
GLYCOSYLATION AND RELATED CONGENITAL DEFECTS.	WIKIPATHWAYS_20190310	WP4521	25	0.226327	1.35457	0.130662	0.352407	7156
HALLMARK_GLYCOLYSIS	MSIGDB_C2	HALLMARK_GLYCOLYSIS	166	0.0895908	1.35048	0.131334	0.355303	5610
BIOCARTA_TALL1_PATHWAY	MSIGDB_C2	BIOCARTA_TALL1_PATHWAY	11	0.334677	1.35081	0.138151	0.355791	3056
NEF-MEDIATES DOWN MODULATION OF CELL SURFACE RECEPTORS BY RECRUITING THEM TO CLATHRIN ADAPTERS	REACTOME DATABASE ID RELEASE 68	164938	18	0.266773	1.35094	0.134553	0.356561	8211
BIOCARTA_NOS1_PATHWAY	MSIGDB_C2	BIOCARTA_NOS1_PATHWAY	13	-0.333268	-1.44949	0.0876043	0.358519	7435
POTASSIUM CHANNELS	REACTOME DATABASE ID RELEASE 68	1296071	27	-0.23284	-1.44984	0.0940205	0.359119	390
PID_AVB3_INTEGRIN_PATHWAY	MSIGDB_C2	PID_AVB3_INTEGRIN_PATHWAY	66	-0.15087	-1.44586	0.0855475	0.359558	4410
SIGNALING BY BMP	REACTOME DATABASE ID RELEASE 68	201451	20	-0.272086	-1.44638	0.0936255	0.359913	3308
CYTOCHROME C-MEDIATED APOPTOTIC RESPONSE	REACTOME DATABASE ID RELEASE 68	111461	13	-0.331285	-1.44644	0.0892966	0.360936	8578
SIGNALING BY SCF-KIT	REACTOME	R-HSA-1433557.2	29	-0.225141	-1.447	0.0820452	0.361207	7236
DUAL INCISION IN TC-NER	REACTOME DATABASE ID RELEASE 68	6782135	64	0.143405	1.34549	0.135421	0.361423	9248
PID_FGF_PATHWAY	MSIGDB_C2	PID_FGF_PATHWAY	41	0.177317	1.34402	0.144614	0.362573	4504
LEPTIN	IOB	LEPTIN	45	-0.181482	-1.43795	0.088	0.362835	5428
TRANSCRIPTIONAL REGULATION BY RUNX2	REACTOME	R-HSA-8878166.2	106	0.111337	1.3431	0.130624	0.362919	5231
TNF RECEPTOR SIGNALING PATHWAY	PATHWAY INTERACTION DATABASE NCI-NATURE CURATED DATA	TNF RECEPTOR SIGNALING PATHWAY	41	-0.189862	-1.441	0.0925217	0.363747	6798
THERMOGENESIS	WIKIPATHWAYS_20190310	WP4321_HOMO SAPIENS	85	-0.132942	-1.43795	0.0881164	0.363937	10357
RNA POLYMERASE III TRANSCRIPTION INITIATION	REACTOME DATABASE ID RELEASE 68	76046	35	0.191585	1.34096	0.138345	0.364027	5922
REGULATION OF WNT/B-CATENIN SIGNALING BY SMALL MOLECULE COMPOUNDS	WIKIPATHWAYS_20190310	WP3664_HOMO SAPIENS	14	-0.318536	-1.43864	0.0942304	0.364029	6773
NEGATIVE EPIGENETIC REGULATION OF RRNA EXPRESSION	REACTOME	R-HSA-5250941.2	63	0.143795	1.34164	0.139099	0.364032	8962
NEGATIVE REGULATION OF THE PI3K AKT NETWORK	REACTOME	R-HSA-199418.3	64	-0.151572	-1.43906	0.0908368	0.364493	4379
AXON GUIDANCE MEDIATED BY NETRIN	PANTHER PATHWAY	P00009	21	-0.263786	-1.44119	0.0930048	0.364568	1014
EGF RECEPTOR SIGNALING PATHWAY	PANTHER PATHWAY	P00018	93	-0.12785	-1.4361	0.090672	0.364594	8597
SYNDECAN-1-MEDIATED SIGNALING EVENTS	PATHWAY INTERACTION DATABASE NCI-NATURE CURATED DATA	SYNDECAN-1-MEDIATED SIGNALING EVENTS	32	-0.215719	-1.44182	0.0978454	0.364704	4126
THYMIC STROMAL LYMPHOPOIETIN (TSLP) SIGNALING PATHWAY	WIKIPATHWAYS_20190310	WP2203	41	0.177269	1.33978	0.136033	0.364761	4858
SIGNALING BY PDGF	REACTOME	R-HSA-186797.3	40	-0.191271	-1.43456	0.0871486	0.364779	2308
PURINE CATABOLISM	REACTOME	R-HSA-74259.3	12	0.317512	1.339	0.140351	0.364926	7475
INTERFERON GAMMA SIGNALING	REACTOME DATABASE ID RELEASE 68	877300	60	-0.157962	-1.43517	0.0971338	0.364965	7621
OXIDATIVE STRESS INDUCED SENESCENCE	REACTOME	R-HSA-2559580.3	77	-0.140263	-1.43921	0.091416	0.365378	9644
NICOTINATE METABOLISM	REACTOME	R-HSA-196807.3	23	-0.250748	-1.43038	0.102376	0.365732	5192
PLASMA LIPOPROTEIN CLEARANCE	REACTOME DATABASE ID RELEASE 68	8964043	24	-0.24516	-1.43271	0.0963449	0.366494	7320
FC EPSILON RECEPTOR (FCERI) SIGNALING	REACTOME DATABASE ID RELEASE 68	2454202	106	0.110842	1.33519	0.134619	0.366558	7698
CENTROSOME MATURATION	REACTOME	R-HSA-380287.1	75	-0.140563	-1.43053	0.0920762	0.36659	9371
BILE ACID AND BILE SALT METABOLISM	REACTOME DATABASE ID RELEASE 68	194068	23	-0.248141	-1.429	0.0999405	0.366762	7749
RECRUITMENT OF MITOTIC CENTROSOME PROTEINS AND COMPLEXES	REACTOME DATABASE ID RELEASE 68	380270	75	-0.140563	-1.42817	0.0970447	0.366942	9371
VALIDATED TARGETS OF C-MYC TRANSCRIPTIONAL ACTIVATION	PATHWAY INTERACTION DATABASE NCI-NATURE CURATED DATA	VALIDATED TARGETS OF C-MYC TRANSCRIPTIONAL ACTIVATION	75	0.132314	1.33621	0.141881	0.367008	8329
RECRUITMENT OF NUMA TO MITOTIC CENTROSOMES	REACTOME	R-HSA-380320.2	75	-0.140563	-1.43093	0.0964193	0.367076	9371
FERROPTOSIS	WIKIPATHWAYS_20190310	WP4313	33	0.196302	1.33533	0.136409	0.367311	9453
ACTIVATION OF G PROTEIN GATED POTASSIUM CHANNELS	REACTOME	R-HSA-1296041.1	10	0.345344	1.33393	0.143376	0.367398	5140
G PROTEIN GATED POTASSIUM CHANNELS	REACTOME	R-HSA-1296059.1	10	0.345344	1.33657	0.140723	0.367456	5140
CITRIC ACID CYCLE (TCA CYCLE)	REACTOME DATABASE ID RELEASE 68	71403	22	-0.256059	-1.43127	0.0991886	0.367618	8808
TCA CYCLE (AKA KREBS OR CITRIC ACID CYCLE)	WIKIPATHWAYS_20190310	WP78_HOMO SAPIENS	18	-0.281272	-1.42673	0.0975075	0.368042	8808
INTRAFLAGELLAR TRANSPORT PROTEINS BINDING TO DYNEIN	WIKIPATHWAYS_20190310	WP4532_HOMO SAPIENS	26	-0.23411	-1.42538	0.0956976	0.369071	8316
GPVI-MEDIATED ACTIVATION CASCADE	REACTOME	R-HSA-114604.5	18	0.261673	1.33131	0.152786	0.369288	7480
INHIBITION OF VOLTAGE GATED CA2+ CHANNELS VIA GBETA GAMMA SUBUNITS	REACTOME	R-HSA-997272.1	10	0.345344	1.33186	0.142395	0.369439	5140
PID_P38_MKK3_6PATHWAY	MSIGDB_C2	PID_P38_MKK3_6PATHWAY	24	-0.242889	-1.42357	0.101126	0.370792	8560
TLR4 SIGNALING AND TOLERANCE	WIKIPATHWAYS_20190310	WP3851	25	0.223395	1.32765	0.147965	0.371706	1404
IGF1 PATHWAY	PATHWAY INTERACTION DATABASE NCI-NATURE CURATED DATA	IGF1 PATHWAY	28	0.212211	1.32822	0.14479	0.371839	7278
DISSOLUTION OF FIBRIN CLOT	REACTOME DATABASE ID RELEASE 68	75205	10	0.343976	1.32645	0.14165	0.372461	814
PID_IGF1_PATHWAY	MSIGDB_C2	PID_IGF1_PATHWAY	28	0.212211	1.32824	0.15262	0.372773	7278
ATM SIGNALING NETWORK IN DEVELOPMENT AND DISEASE	WIKIPATHWAYS_20190310	WP3878_HOMO SAPIENS	41	-0.187102	-1.42135	0.100852	0.373111	11431
BIOCARTA_EIF2_PATHWAY	MSIGDB_C2	BIOCARTA_EIF2_PATHWAY	11	-0.348325	-1.42059	0.101705	0.373237	9445
EICOSANOID SYNTHESIS	WIKIPATHWAYS_20190310	WP167_HOMO SAPIENS	12	-0.335982	-1.41921	0.0961694	0.374335	2381
RECOGNITION OF DNA DAMAGE BY PCNA-CONTAINING REPLICATION COMPLEX	REACTOME DATABASE ID RELEASE 68	110314	30	0.202638	1.32409	0.143488	0.374939	6727
HALLMARK_E2F_TARGETS	MSIGDB_C2	HALLMARK_E2F_TARGETS	194	0.0815985	1.32171	0.145683	0.37746	10556
VISUAL PHOTOTRANSDUCTION	REACTOME DATABASE ID RELEASE 68	2187338	44	-0.180691	-1.41583	0.0981891	0.37861	3976
MAP2K AND MAPK ACTIVATION	REACTOME	R-HSA-5674135.1	30	-0.217326	-1.41455	0.101671	0.379531	8931
TSLP	NETPATH	TSLP	149	-0.0990458	-1.41179	0.0974287	0.380568	10442
PHASE II - CONJUGATION OF COMPOUNDS	REACTOME DATABASE ID RELEASE 68	156580	56	-0.160088	-1.40903	0.101117	0.380613	6486
SIGNALING BY NOTCH1	REACTOME	R-HSA-1980143.2	64	-0.149678	-1.40966	0.0983607	0.380684	4859
PAR4-MEDIATED THROMBIN SIGNALING EVENTS	PATHWAY INTERACTION DATABASE NCI-NATURE CURATED DATA	PAR4-MEDIATED THROMBIN SIGNALING EVENTS	10	-0.365571	-1.41085	0.106517	0.381002	1952
WHITE FAT CELL DIFFERENTIATION	WIKIPATHWAYS_20190310	WP4149_HOMO SAPIENS	27	-0.227619	-1.41219	0.100648	0.381032	1002
REGULATION OF COMPLEMENT CASCADE	REACTOME	R-HSA-977606.5	14	-0.312663	-1.41269	0.103448	0.381333	6858
SPINAL CORD INJURY	WIKIPATHWAYS_20190310	WP2431_HOMO SAPIENS	70	-0.143414	-1.40425	0.107597	0.381707	3521
PHOSPHOLIPID METABOLISM	REACTOME	R-HSA-1483257.1	151	-0.0990518	-1.40967	0.105232	0.381747	7407
PID_THROMBIN_PAR4_PATHWAY	MSIGDB_C2	PID_THROMBIN_PAR4_PATHWAY	10	-0.365571	-1.40733	0.108638	0.382205	1952
TYROBP CAUSAL NETWORK	WIKIPATHWAYS_20190310	WP3945_HOMO SAPIENS	37	-0.196011	-1.40438	0.106464	0.382571	1867
OTHER SEMAPHORIN INTERACTIONS	REACTOME DATABASE ID RELEASE 68	416700	10	-0.366828	-1.40498	0.106353	0.382663	4831
GLYCOSAMINOGLYCAN METABOLISM	REACTOME	R-HSA-1630316.2	91	-0.125966	-1.40551	0.104171	0.382921	6943
KINESINS	REACTOME DATABASE ID RELEASE 68	983189	33	-0.207502	-1.4061	0.108586	0.383059	11049
G PROTEIN SIGNALING PATHWAYS	WIKIPATHWAYS_20190310	WP35_HOMO SAPIENS	65	-0.147793	-1.40064	0.104272	0.383183	7007
MEIOTIC SYNAPSIS	REACTOME DATABASE ID RELEASE 68	1221632	36	-0.196309	-1.40256	0.10323	0.38331	9236
PID_AR_TF_PATHWAY	MSIGDB_C2	PID_AR_TF_PATHWAY	41	-0.184962	-1.40118	0.111001	0.383374	9342
BIOCARTA_VDR_PATHWAY	MSIGDB_C2	BIOCARTA_VDR_PATHWAY	12	-0.332504	-1.39689	0.108601	0.383829	7260
PLATELET DEGRANULATION	REACTOME DATABASE ID RELEASE 68	114608	81	-0.132378	-1.39623	0.111311	0.383836	4890
REGULATION OF THE APOPTOSOME ACTIVITY	REACTOME DATABASE ID RELEASE 68	9627069	11	-0.347031	-1.40149	0.104578	0.38393	5513
PI3K AKT SIGNALING IN CANCER	REACTOME	R-HSA-2219528.1	59	-0.154319	-1.39693	0.113373	0.384805	1212
CS DS DEGRADATION	REACTOME DATABASE ID RELEASE 68	2024101	11	-0.345988	-1.39706	0.103293	0.385638	6845
REGULATION OF ANDROGEN RECEPTOR ACTIVITY	PATHWAY INTERACTION DATABASE NCI-NATURE CURATED DATA	REGULATION OF ANDROGEN RECEPTOR ACTIVITY	41	-0.184962	-1.39837	0.106745	0.385671	9342
FORMATION OF APOPTOSOME	REACTOME	R-HSA-111458.3	11	-0.347031	-1.3942	0.113696	0.385974	5513
PRIMARY FOCAL SEGMENTAL GLOMERULOSCLEROSIS FSGS	WIKIPATHWAYS_20190310	WP2572_HOMO SAPIENS	60	-0.153854	-1.39719	0.106683	0.386503	1403
CXCR4-MEDIATED SIGNALING EVENTS	PATHWAY INTERACTION DATABASE NCI-NATURE CURATED DATA	CXCR4-MEDIATED SIGNALING EVENTS	61	0.143	1.31301	0.150471	0.387406	9810
KENNEDY PATHWAY FROM SPHINGOLIPIDS	WIKIPATHWAYS_20190310	WP3933	11	0.324578	1.31342	0.150423	0.387776	5836
PID_FRA_PATHWAY	MSIGDB_C2	PID_FRA_PATHWAY	33	0.192117	1.31201	0.152095	0.387939	2051
VALIDATED TRANSCRIPTIONAL TARGETS OF AP1 FAMILY MEMBERS FRA1 AND FRA2	PATHWAY INTERACTION DATABASE NCI-NATURE CURATED DATA	VALIDATED TRANSCRIPTIONAL TARGETS OF AP1 FAMILY MEMBERS FRA1 AND FRA2	33	0.192117	1.31378	0.15423	0.388233	2051
NEGATIVE REGULATION OF FGFR3 SIGNALING	REACTOME DATABASE ID RELEASE 68	5654732	18	-0.273377	-1.39191	0.115216	0.388595	9727
5HT2 TYPE RECEPTOR MEDIATED SIGNALING PATHWAY	PANTHER PATHWAY	P04374	27	-0.226257	-1.39115	0.107454	0.388784	9606
GENERAL TRANSCRIPTION REGULATION	PANTHER PATHWAY	P00023	29	0.204051	1.31064	0.14783	0.389033	10536
OXIDATIVE PHOSPHORYLATION	WIKIPATHWAYS_20190310	WP623	41	0.173766	1.309	0.165448	0.389568	10915
CYCLIN A B1 B2 ASSOCIATED EVENTS DURING G2 M TRANSITION	REACTOME DATABASE ID RELEASE 68	69273	25	0.219089	1.30909	0.154823	0.390404	8999
PID_DNA_PK_PATHWAY	MSIGDB_C2	PID_DNA_PK_PATHWAY	14	-0.307629	-1.38878	0.113686	0.390448	10035
SIGNALING EVENTS MEDIATED BY TCPTP	PATHWAY INTERACTION DATABASE NCI-NATURE CURATED DATA	SIGNALING EVENTS MEDIATED BY TCPTP	37	-0.193525	-1.38807	0.117246	0.39055	4252
WNT SIGNALING IN KIDNEY DISEASE	WIKIPATHWAYS_20190310	WP4150_HOMO SAPIENS	24	-0.236925	-1.38881	0.107164	0.391445	3214
PID_INTEGRIN_A9B1_PATHWAY	MSIGDB_C2	PID_INTEGRIN_A9B1_PATHWAY	17	0.260622	1.30683	0.159255	0.39184	3045
SIGNALING BY ACTIVIN	REACTOME	R-HSA-1502540.2	10	-0.357847	-1.38242	0.117541	0.393336	4961
SPHINGOLIPID DE NOVO BIOSYNTHESIS	REACTOME DATABASE ID RELEASE 68	1660661	30	-0.212447	-1.38176	0.112637	0.393357	10933
ST_DIFFERENTIATION_PATHWAY_IN_PC12_CELLS	MSIGDB_C2	ST_DIFFERENTIATION_PATHWAY_IN_PC12_CELLS	37	-0.192006	-1.38287	0.1176	0.393654	5840
CELL JUNCTION ORGANIZATION	REACTOME	R-HSA-446728.2	50	-0.167326	-1.38318	0.112241	0.394204	2221
CELL DIFFERENTIATION - INDEX EXPANDED	WIKIPATHWAYS_20190310	WP2023_HOMO SAPIENS	10	-0.359312	-1.38322	0.118137	0.395177	594
GROWTH HORMONE RECEPTOR SIGNALING	REACTOME DATABASE ID RELEASE 68	982772	17	-0.278722	-1.38441	0.113355	0.395349	1933
PID_NFAT_3PATHWAY	MSIGDB_C2	PID_NFAT_3PATHWAY	48	-0.168188	-1.37763	0.122998	0.39588	8739
CHOLESTEROL BIOSYNTHESIS II (VIA 24,25-DIHYDROLANOSTEROL)	HUMANCYC	PWY66-3	12	-0.325687	-1.38339	0.118121	0.395951	2530
GLUCONEOGENESIS I	HUMANCYC	GLUCONEO-PWY	15	0.276304	1.29852	0.164757	0.396523	1795
MRNA CAPPING	REACTOME	R-HSA-72086.3	28	-0.218194	-1.37784	0.115606	0.396542	10815
COMPLEX I BIOGENESIS	REACTOME	R-HSA-6799198.1	53	0.152664	1.30302	0.1634	0.396597	10915
TP53 REGULATES TRANSCRIPTION OF GENES INVOLVED IN G1 CELL CYCLE ARREST	REACTOME DATABASE ID RELEASE 68	6804116	13	0.298285	1.30171	0.165941	0.396597	6825
RESPONSE TO ELEVATED PLATELET CYTOSOLIC CA2+	REACTOME DATABASE ID RELEASE 68	76005	84	-0.127843	-1.37836	0.121611	0.396761	4713
CARDIAC PROGENITOR DIFFERENTIATION	WIKIPATHWAYS_20190310	WP2406	23	0.22632	1.30074	0.158829	0.397095	3024
INTERLEUKIN-4 AND INTERLEUKIN-13 SIGNALING	REACTOME	R-HSA-6785807.5	70	0.133072	1.30186	0.158147	0.397349	357
CHOLESTEROL BIOSYNTHESIS III (VIA DESMOSTEROL)	HUMANCYC	PWY66-4	12	-0.325687	-1.37856	0.120453	0.397476	2530
TOLL RECEPTOR SIGNALING PATHWAY	PANTHER PATHWAY	P00054	36	0.18276	1.29853	0.163286	0.397489	1382
ALPHA9 BETA1 INTEGRIN SIGNALING EVENTS	PATHWAY INTERACTION DATABASE NCI-NATURE CURATED DATA	ALPHA9 BETA1 INTEGRIN SIGNALING EVENTS	17	0.260622	1.29982	0.162022	0.397526	3045
TRANSPORT OF THE SLBP INDEPENDENT MATURE MRNA	REACTOME DATABASE ID RELEASE 68	159227	29	0.202143	1.29903	0.163274	0.397722	8066
NCAM SIGNALING FOR NEURITE OUT-GROWTH	REACTOME DATABASE ID RELEASE 68	375165	33	-0.201579	-1.37333	0.121881	0.400754	5428
VPR-MEDIATED NUCLEAR IMPORT OF PICS	REACTOME	R-HSA-180910.2	29	0.202143	1.295	0.159273	0.400915	8066
CIRCADIAN CLOCK	REACTOME	R-HSA-400253.2	61	-0.148608	-1.37375	0.119385	0.401078	10681
HDR THROUGH HOMOLOGOUS RECOMBINATION (HRR)	REACTOME DATABASE ID RELEASE 68	5685942	63	0.139605	1.29349	0.168327	0.40223	6953
SIGNALING OF HEPATOCYTE GROWTH FACTOR RECEPTOR	WIKIPATHWAYS_20190310	WP313_HOMO SAPIENS	33	-0.201579	-1.37171	0.120994	0.402374	5428
CARGO TRAFFICKING TO THE PERICILIARY MEMBRANE	REACTOME	R-HSA-5620920.2	44	-0.173783	-1.37081	0.123823	0.402854	11648
DISEASES OF IMMUNE SYSTEM	REACTOME DATABASE ID RELEASE 68	5260271	20	0.239299	1.2904	0.166799	0.40398	3056
EXERCISE-INDUCED CIRCADIAN REGULATION	WIKIPATHWAYS_20190310	WP410_HOMO SAPIENS	41	-0.181866	-1.36946	0.121869	0.40401	10800
XBP1(S) ACTIVATES CHAPERONE GENES	REACTOME	R-HSA-381038.3	43	0.16595	1.28968	0.165314	0.40409	9730
DISEASES ASSOCIATED WITH THE TLR SIGNALING CASCADE	REACTOME DATABASE ID RELEASE 68	5602358	20	0.239299	1.29045	0.163934	0.404884	3056
G1 TO S CELL CYCLE CONTROL	WIKIPATHWAYS_20190310	WP45	62	0.138906	1.29069	0.163883	0.405501	6173
CHOLESTEROL BIOSYNTHESIS I	HUMANCYC	PWY66-341	12	-0.325687	-1.36742	0.124648	0.406328	2530
ANGIOPOIETIN LIKE PROTEIN 8 REGULATORY PATHWAY	WIKIPATHWAYS_20190310	WP3915_HOMO SAPIENS	106	-0.112988	-1.3639	0.122679	0.411037	10539
MEIOSIS	REACTOME	R-HSA-1500620.2	55	-0.155764	-1.36226	0.121083	0.412652	5918
REGULATION OF FOXO TRANSCRIPTIONAL ACTIVITY BY ACETYLATION	REACTOME DATABASE ID RELEASE 68	9617629	10	-0.351464	-1.35574	0.127879	0.413121	6502
DAG AND IP3 SIGNALING	REACTOME DATABASE ID RELEASE 68	1489509	29	-0.213167	-1.35736	0.129716	0.413523	4412
EGF RECEPTOR (ERBB1) SIGNALING PATHWAY	PATHWAY INTERACTION DATABASE NCI-NATURE CURATED DATA	EGF RECEPTOR (ERBB1) SIGNALING PATHWAY	30	-0.20819	-1.35584	0.127753	0.413988	5683
PURINE NUCLEOTIDES <I>DE NOVO< I> BIOSYNTHESIS II	HUMANCYC	PWY-841	11	0.31566	1.27857	0.168239	0.414227	7282
DEFECTIVE EXT2 CAUSES EXOSTOSES 2	REACTOME	R-HSA-3656237.2	12	0.302773	1.27916	0.169174	0.414299	5274
ANCHORING OF THE BASAL BODY TO THE PLASMA MEMBRANE	REACTOME	R-HSA-5620912.2	92	-0.120583	-1.35745	0.13336	0.41441	8500
IL3-MEDIATED SIGNALING EVENTS	PATHWAY INTERACTION DATABASE NCI-NATURE CURATED DATA	IL3-MEDIATED SIGNALING EVENTS	21	-0.247112	-1.35601	0.136264	0.41473	1945
CHAPERONIN-MEDIATED PROTEIN FOLDING	REACTOME	R-HSA-390466.3	72	0.128685	1.27749	0.168949	0.414941	10417
PHOTODYNAMIC THERAPY-INDUCED AP-1 SURVIVAL SIGNALING.	WIKIPATHWAYS_20190310	WP3611_HOMO SAPIENS	44	-0.172873	-1.35775	0.126126	0.414948	2772
ANGIOTENSIN_II-STIMULATED_SIGNALING_THROUGH_G_PROTEINS_AND_BETA-ARRESTIN	PANTHER PATHWAY	P05911	25	-0.225752	-1.35393	0.131985	0.415058	5428
GASTRIN-CREB SIGNALLING PATHWAY VIA PKC AND MAPK	REACTOME	R-HSA-881907.1	15	-0.292332	-1.35827	0.128949	0.415121	5428
TNF ALPHA SIGNALING PATHWAY	WIKIPATHWAYS_20190310	WP231	83	0.120616	1.27925	0.165521	0.415144	11177
RXR AND RAR HETERODIMERIZATION WITH OTHER NUCLEAR RECEPTOR	PATHWAY INTERACTION DATABASE NCI-NATURE CURATED DATA	RXR AND RAR HETERODIMERIZATION WITH OTHER NUCLEAR RECEPTOR	21	-0.246891	-1.35967	0.123071	0.415932	2638
CARGO CONCENTRATION IN THE ER	REACTOME	R-HSA-5694530.1	27	-0.21975	-1.35834	0.131224	0.416056	7554
CHROMATIN ORGANIZATION	REACTOME DATABASE ID RELEASE 68	4839726	202	0.0774016	1.2806	0.168495	0.416064	11730
INTERACTIONS OF VPR WITH HOST CELLULAR PROTEINS	REACTOME DATABASE ID RELEASE 68	176033	32	0.191054	1.27928	0.16794	0.416089	8102
THYROTROPIN-RELEASING HORMONE RECEPTOR SIGNALING PATHWAY	PANTHER PATHWAY	P04394	35	-0.194559	-1.35873	0.131958	0.416429	9606
CHROMATIN MODIFYING ENZYMES	REACTOME	R-HSA-3247509.4	202	0.0774016	1.28095	0.169034	0.416513	11730
TELOMERE MAINTENANCE	REACTOME	R-HSA-157579.2	49	0.155396	1.27935	0.175442	0.416984	5442
INTERLEUKIN-12 FAMILY SIGNALING	REACTOME	R-HSA-447115.5	44	0.163176	1.27475	0.17525	0.417234	7190
CA-DEPENDENT EVENTS	REACTOME DATABASE ID RELEASE 68	111996	25	-0.227445	-1.3519	0.134322	0.417431	768
SIGNALING BY FGFR2 IIIA TM	REACTOME DATABASE ID RELEASE 68	8851708	18	0.251567	1.27489	0.179436	0.418006	8431
VEGFR3 SIGNALING IN LYMPHATIC ENDOTHELIUM	PATHWAY INTERACTION DATABASE NCI-NATURE CURATED DATA	VEGFR3 SIGNALING IN LYMPHATIC ENDOTHELIUM	23	-0.23443	-1.34755	0.132827	0.418603	5428
SPHINGOLIPID PATHWAY	WIKIPATHWAYS_20190310	WP1422_HOMO SAPIENS	21	-0.246885	-1.34679	0.13688	0.418811	10226
RETT SYNDROME CAUSING GENES	WIKIPATHWAYS_20190310	WP4312_HOMO SAPIENS	34	-0.195165	-1.3459	0.134228	0.419303	8258
DISEASES OF GLYCOSYLATION	REACTOME	R-HSA-3781865.1	103	-0.113722	-1.3477	0.133885	0.419361	2022
RNA POLYMERASE III CHAIN ELONGATION	REACTOME	R-HSA-73780.2	17	0.257854	1.27276	0.182557	0.419407	9902
PID_RXR_VDR_PATHWAY	MSIGDB_C2	PID_RXR_VDR_PATHWAY	21	-0.246891	-1.3501	0.135313	0.419449	2638
TRIF(TICAM1)-MEDIATED TLR4 SIGNALING	REACTOME DATABASE ID RELEASE 68	937061	87	0.116254	1.26205	0.186515	0.419589	11146
PID_KIT_PATHWAY	MSIGDB_C2	PID_KIT_PATHWAY	43	-0.172172	-1.34511	0.130236	0.419608	4252
SIGNALING BY FGFR3	REACTOME	R-HSA-5654741.2	27	-0.217888	-1.34257	0.137492	0.419767	9727
PID_ERBB1_RECEPTOR_PROXIMAL_PATHWAY	MSIGDB_C2	PID_ERBB1_RECEPTOR_PROXIMAL_PATHWAY	32	-0.201955	-1.34378	0.142745	0.419787	5683
BIOCARTA_PML_PATHWAY	MSIGDB_C2	BIOCARTA_PML_PATHWAY	13	-0.311158	-1.34926	0.13583	0.419807	7755
REGULATION OF TP53 ACTIVITY THROUGH PHOSPHORYLATION	REACTOME DATABASE ID RELEASE 68	6804756	88	0.115168	1.27051	0.178621	0.41997	10193
FLK2 FLT3	IOB	FLK2 FLT3	20	-0.252724	-1.34792	0.140641	0.420009	5761
BIOCARTA_IL2_PATHWAY	MSIGDB_C2	BIOCARTA_IL2_PATHWAY	16	0.261126	1.26239	0.190467	0.420011	7085
INTERLEUKIN SIGNALING PATHWAY	PANTHER PATHWAY	P00036	61	-0.145384	-1.33997	0.137061	0.42006	5978
NUCLEAR RECEPTORS IN LIPID METABOLISM AND TOXICITY	WIKIPATHWAYS_20190310	WP299_HOMO SAPIENS	12	-0.318226	-1.34177	0.135735	0.420083	2638
EXTRACELLULAR VESICLE-MEDIATED SIGNALING IN RECIPIENT CELLS	WIKIPATHWAYS_20190310	WP2870_HOMO SAPIENS	24	-0.228985	-1.34106	0.140879	0.420239	4536
PID_LYMPH_ANGIOGENESIS_PATHWAY	MSIGDB_C2	PID_LYMPH_ANGIOGENESIS_PATHWAY	23	-0.23443	-1.34289	0.138786	0.420247	5428
DNA IR-DAMAGE AND CELLULAR RESPONSE VIA ATR	WIKIPATHWAYS_20190310	WP4016_HOMO SAPIENS	75	-0.133001	-1.34403	0.137487	0.420369	10832
GLYCOGEN METABOLISM	REACTOME	R-HSA-8982491.1	24	-0.228858	-1.33855	0.140312	0.42044	5745
DISEASES OF CARBOHYDRATE METABOLISM	REACTOME DATABASE ID RELEASE 68	5663084	27	-0.214812	-1.34031	0.135848	0.420493	10308
RNA POLYMERASE I TRANSCRIPTION INITIATION	REACTOME	R-HSA-73762.3	45	0.160551	1.27078	0.175848	0.420538	6694
NORC NEGATIVELY REGULATES RRNA EXPRESSION	REACTOME DATABASE ID RELEASE 68	427413	60	0.138396	1.26941	0.184058	0.420668	8867
PID_IL3_PATHWAY	MSIGDB_C2	PID_IL3_PATHWAY	21	-0.247112	-1.34811	0.13733	0.420697	1945
LAGGING STRAND SYNTHESIS	REACTOME	R-HSA-69186.2	20	0.235877	1.26251	0.193186	0.420774	6727
MFAP5-MEDIATED OVARIAN CANCER CELL MOTILITY AND INVASIVENESS	WIKIPATHWAYS_20190310	WP3301	10	0.330851	1.27119	0.183366	0.420866	1004
KSRP (KHSRP) BINDS AND DESTABILIZES MRNA	REACTOME DATABASE ID RELEASE 68	450604	17	0.25502	1.26305	0.194428	0.420905	9943
DEFECTIVE EXT1 CAUSES EXOSTOSES 1, TRPS2 AND CHDS	REACTOME	R-HSA-3656253.3	12	0.302773	1.26863	0.184227	0.420916	5274
PID_P38_ALPHA_BETA_PATHWAY	MSIGDB_C2	PID_P38_ALPHA_BETA_PATHWAY	26	0.206517	1.26359	0.18264	0.421027	8713
TNFALPHA	IOB	TNFALPHA	199	0.0768661	1.25986	0.186193	0.421087	8728
MMR	REACTOME	R-HSA-5358508.1	15	0.269164	1.26037	0.186282	0.421238	6727
IMMUNOREGULATORY INTERACTIONS BETWEEN A LYMPHOID AND A NON-LYMPHOID CELL	REACTOME	R-HSA-198933.5	31	-0.201901	-1.33861	0.140271	0.421336	2690
MYD88-INDEPENDENT TLR4 CASCADE	REACTOME DATABASE ID RELEASE 68	166166	87	0.116254	1.26647	0.183313	0.421342	11146
PROCESSIVE SYNTHESIS ON THE LAGGING STRAND	REACTOME	R-HSA-69183.2	15	0.269164	1.25901	0.190533	0.421464	6727
HS-GAG BIOSYNTHESIS	REACTOME DATABASE ID RELEASE 68	2022928	20	0.236181	1.26385	0.183166	0.421559	5274
PID_REG_GR_PATHWAY	MSIGDB_C2	PID_REG_GR_PATHWAY	61	0.137141	1.26693	0.182993	0.421619	5145
CYTOSOLIC IRON-SULFUR CLUSTER ASSEMBLY	REACTOME DATABASE ID RELEASE 68	2564830	11	0.316213	1.26739	0.181069	0.421881	7274
REGULATION OF NECROPTOTIC CELL DEATH	REACTOME DATABASE ID RELEASE 68	5675482	10	0.328447	1.26544	0.17964	0.421998	3936
GLUCOCORTICOID RECEPTOR REGULATORY NETWORK	PATHWAY INTERACTION DATABASE NCI-NATURE CURATED DATA	GLUCOCORTICOID RECEPTOR REGULATORY NETWORK	61	0.137141	1.26469	0.182988	0.422173	5145
LYSOSOME VESICLE BIOGENESIS	REACTOME	R-HSA-432720.2	31	0.190815	1.26395	0.187339	0.422381	5652
IL1 AND MEGAKARYOCYTES IN OBESITY	WIKIPATHWAYS_20190310	WP2865	14	0.275952	1.25557	0.196371	0.424917	1179
RHO GTPASES ACTIVATE FORMINS	REACTOME DATABASE ID RELEASE 68	5663220	109	0.103381	1.25612	0.18535	0.424999	12600
TSH	NETPATH	TSH	73	0.124859	1.25469	0.191579	0.425336	4351
PID_SYNDECAN_4_PATHWAY	MSIGDB_C2	PID_SYNDECAN_4_PATHWAY	27	0.202934	1.25369	0.188317	0.425926	3503
PROSTAGLANDIN SYNTHESIS AND REGULATION	WIKIPATHWAYS_20190310	WP98_HOMO SAPIENS	35	-0.190496	-1.3341	0.145341	0.426869	1387
G-PROTEIN MEDIATED EVENTS	REACTOME	R-HSA-112040.1	36	-0.187151	-1.33331	0.135281	0.427144	6954
BMP SIGNALING PATHWAY IN EYELID DEVELOPMENT	WIKIPATHWAYS_20190310	WP3927_HOMO SAPIENS	13	-0.303749	-1.33028	0.140964	0.427246	3405
REGULATION OF PLK1 ACTIVITY AT G2 M TRANSITION	REACTOME DATABASE ID RELEASE 68	2565942	81	-0.126823	-1.33196	0.147293	0.427387	9441
PHOSPHODIESTERASES IN NEURONAL FUNCTION	WIKIPATHWAYS_20190310	WP4222_HOMO SAPIENS	20	-0.247256	-1.33115	0.140439	0.427783	770
INSULIN-MEDIATED GLUCOSE TRANSPORT	PATHWAY INTERACTION DATABASE NCI-NATURE CURATED DATA	INSULIN-MEDIATED GLUCOSE TRANSPORT	24	-0.227648	-1.33054	0.149469	0.427815	9384
BIOCARTA_NO1_PATHWAY	MSIGDB_C2	BIOCARTA_NO1_PATHWAY	19	-0.253448	-1.33223	0.139049	0.427934	4721
TRANS-GOLGI NETWORK VESICLE BUDDING	REACTOME	R-HSA-199992.3	67	-0.137995	-1.32421	0.150121	0.430463	11200
THE PHOTOTRANSDUCTION CASCADE	REACTOME DATABASE ID RELEASE 68	2514856	11	-0.331424	-1.32765	0.141532	0.430635	4422
INTERLEUKIN-7 SIGNALING	REACTOME	R-HSA-1266695.7	17	-0.266972	-1.32455	0.149362	0.430893	2103
PROTEIN LOCALIZATION	REACTOME DATABASE ID RELEASE 68	9609507	137	0.0911404	1.24951	0.188945	0.431553	8842
IL-6-TYPE CYTOKINE RECEPTOR LIGAND INTERACTIONS	REACTOME DATABASE ID RELEASE 68	6788467	12	-0.316982	-1.3246	0.150592	0.431794	2656
HISTAMINE H1 RECEPTOR MEDIATED SIGNALING PATHWAY	PANTHER PATHWAY	P04385	30	-0.204035	-1.32545	0.145539	0.432317	9606
PLC BETA MEDIATED EVENTS	REACTOME DATABASE ID RELEASE 68	112043	36	-0.187151	-1.32467	0.144823	0.432663	6954
PROCESSING OF DNA DOUBLE-STRAND BREAK ENDS	REACTOME DATABASE ID RELEASE 68	5693607	68	-0.137251	-1.32556	0.140775	0.433123	11656
HALLMARK_MTORC1_SIGNALING	MSIGDB_C2	HALLMARK_MTORC1_SIGNALING	191	0.077892	1.24686	0.197992	0.433864	7835
REGULATION OF LIPID METABOLISM BY PEROXISOME PROLIFERATOR-ACTIVATED RECEPTOR ALPHA (PPARALPHA)	REACTOME	R-HSA-400206.2	101	-0.112665	-1.32139	0.144811	0.434182	6699
NANOPARTICLE TRIGGERED AUTOPHAGIC CELL DEATH	WIKIPATHWAYS_20190310	WP2509	21	0.226353	1.24717	0.190002	0.434347	10521
PID_AMB2_NEUTROPHILS_PATHWAY	MSIGDB_C2	PID_AMB2_NEUTROPHILS_PATHWAY	26	0.204868	1.24591	0.202481	0.434407	2051
RUNX2 REGULATES BONE DEVELOPMENT	REACTOME DATABASE ID RELEASE 68	8941326	26	-0.217252	-1.31856	0.145309	0.436022	5774
MTHFR DEFICIENCY	WIKIPATHWAYS_20190310	WP4288_HOMO SAPIENS	20	-0.247131	-1.31962	0.148627	0.436189	10912
SYNDECAN-4-MEDIATED SIGNALING EVENTS	PATHWAY INTERACTION DATABASE NCI-NATURE CURATED DATA	SYNDECAN-4-MEDIATED SIGNALING EVENTS	27	0.202934	1.24388	0.198512	0.436638	3503
METABOLISM OF NITRIC OXIDE: ENOS ACTIVATION AND REGULATION	REACTOME DATABASE ID RELEASE 68	202131	13	-0.302526	-1.31863	0.148385	0.436872	4537
TRANSCRIPTION FACTOR REGULATION IN ADIPOGENESIS	WIKIPATHWAYS_20190310	WP3599_HOMO SAPIENS	16	-0.272901	-1.3168	0.151655	0.437047	7822
SIGNALING BY FGFR3 IN DISEASE	REACTOME DATABASE ID RELEASE 68	5655332	13	-0.301373	-1.31736	0.152998	0.437063	5668
NUCLEOTIDE EXCISION REPAIR	REACTOME	R-HSA-5696398.2	107	-0.108996	-1.31538	0.15258	0.438464	10889
AMINO ACID TRANSPORT ACROSS THE PLASMA MEMBRANE	REACTOME DATABASE ID RELEASE 68	352230	19	-0.250705	-1.31349	0.152906	0.440615	1711
SIGNALING BY FGFR3 POINT MUTANTS IN CANCER	REACTOME DATABASE ID RELEASE 68	8853338	13	-0.301373	-1.31263	0.156099	0.441101	5668
ION HOMEOSTASIS	REACTOME	R-HSA-5578775.1	25	-0.219213	-1.30791	0.152326	0.444249	6102
CYTOCHROME P450 - ARRANGED BY SUBSTRATE TYPE	REACTOME DATABASE ID RELEASE 68	211897	21	-0.237605	-1.30897	0.16115	0.4444	7601
CYTOSOLIC SULFONATION OF SMALL MOLECULES	REACTOME DATABASE ID RELEASE 68	156584	13	-0.300172	-1.3095	0.15673	0.444485	7914
BIOTIN TRANSPORT AND METABOLISM	REACTOME DATABASE ID RELEASE 68	196780	11	-0.323354	-1.30804	0.157007	0.445008	1905
OVARIAN INFERTILITY GENES	WIKIPATHWAYS_20190310	WP34_HOMO SAPIENS	16	-0.271208	-1.3096	0.15259	0.445304	4225
ENDOTHELIN PATHWAYS	WIKIPATHWAYS_20190310	WP2197_HOMO SAPIENS	23	-0.229013	-1.30547	0.164006	0.446499	6766
PYRIMIDINE RIBONUCLEOTIDES INTERCONVERSION	HUMANCYC	PWY-5687	10	-0.339997	-1.306	0.156356	0.446544	6668
DIFFERENTIATION PATHWAY	WIKIPATHWAYS_20190310	WP2848_HOMO SAPIENS	24	-0.224992	-1.30486	0.158469	0.446581	2783
REGULATION OF TP53 EXPRESSION AND DEGRADATION	REACTOME	R-HSA-6806003.1	36	0.173699	1.23555	0.205688	0.449087	6744
HETEROTRIMERIC G-PROTEIN SIGNALING PATHWAY-ROD OUTER SEGMENT PHOTOTRANSDUCTION	PANTHER PATHWAY	P00028	10	-0.337179	-1.30243	0.16066	0.449754	9606
TRANS-SULFURATION AND ONE CARBON METABOLISM	WIKIPATHWAYS_20190310	WP2525_HOMO SAPIENS	26	-0.213315	-1.30161	0.152836	0.450185	9731
RECRUITMENT AND ATM-MEDIATED PHOSPHORYLATION OF REPAIR AND SIGNALING PROTEINS AT DNA DOUBLE STRAND BREAKS	REACTOME	R-HSA-5693565.2	45	-0.165375	-1.30101	0.160433	0.450229	11455
COBALAMIN (CBL, VITAMIN B12) TRANSPORT AND METABOLISM	REACTOME	R-HSA-196741.2	13	-0.297546	-1.30017	0.161557	0.450678	7952
ENERGY DEPENDENT REGULATION OF MTOR BY LKB1-AMPK	REACTOME	R-HSA-380972.1	27	-0.210524	-1.29893	0.165337	0.451865	10370
NRF2 PATHWAY	WIKIPATHWAYS_20190310	WP2884	86	0.113353	1.2302	0.214931	0.454802	1904
TRANSPORT OF MATURE MRNAS DERIVED FROM INTRONLESS TRANSCRIPTS	REACTOME DATABASE ID RELEASE 68	159234	37	0.171185	1.23077	0.206086	0.454856	10837
RHO GTPASE EFFECTORS	REACTOME DATABASE ID RELEASE 68	195258	221	0.0717058	1.23118	0.204577	0.455189	12610
TERMINATION OF TRANSLESION DNA SYNTHESIS	REACTOME	R-HSA-5656169.1	30	0.189218	1.2283	0.203535	0.456889	6921
SUMOYLATION	REACTOME DATABASE ID RELEASE 68	2990846	152	0.0857595	1.22626	0.207955	0.458203	12398
TRYPTOPHAN CATABOLISM LEADING TO NAD+ PRODUCTION	WIKIPATHWAYS_20190310	WP4210	10	0.317629	1.22635	0.209137	0.459049	2644
SYNTHESIS OF VERY LONG-CHAIN FATTY ACYL-COAS	REACTOME DATABASE ID RELEASE 68	75876	16	-0.268512	-1.29359	0.168608	0.459088	4264
DOPAMINE NEUROTRANSMITTER RELEASE CYCLE	REACTOME DATABASE ID RELEASE 68	212676	13	-0.293475	-1.29122	0.171384	0.459238	4668
ALPHA6BETA4INTEGRIN	NETPATH	ALPHA6BETA4INTEGRIN	63	-0.138315	-1.29159	0.15961	0.459564	1915
SYNDECAN INTERACTIONS	REACTOME	R-HSA-3000170.2	18	0.241859	1.22411	0.215607	0.459755	2938
ION CHANNEL TRANSPORT	REACTOME	R-HSA-983712.2	92	-0.115229	-1.29376	0.164017	0.459779	3381
CARGO RECOGNITION FOR CLATHRIN-MEDIATED ENDOCYTOSIS	REACTOME	R-HSA-8856825.2	76	-0.12531	-1.29173	0.161771	0.460322	9441
BIOCARTA_IL1R_PATHWAY	MSIGDB_C2	BIOCARTA_IL1R_PATHWAY	27	0.196743	1.22426	0.210006	0.460501	3056
E3 UBIQUITIN LIGASES UBIQUITINATE TARGET PROTEINS	REACTOME	R-HSA-8866654.3	49	-0.155787	-1.29215	0.168436	0.460591	11351
STRUCTURAL PATHWAY OF INTERLEUKIN 1 (IL-1)	WIKIPATHWAYS_20190310	WP2637_HOMO SAPIENS	48	-0.156324	-1.28838	0.163463	0.46321	4987
EPHA-MEDIATED GROWTH CONE COLLAPSE	REACTOME	R-HSA-3928663.3	11	-0.318976	-1.28769	0.17116	0.463443	7236
HALLMARK_REACTIVE_OXIGEN_SPECIES_PATHWAY	MSIGDB_C2	HALLMARK_REACTIVE_OXIGEN_SPECIES_PATHWAY	44	0.155204	1.22117	0.212552	0.463586	5659
NCAM1 INTERACTIONS	REACTOME	R-HSA-419037.1	18	-0.251574	-1.28644	0.17496	0.463658	4409
BIOCARTA_MET_PATHWAY	MSIGDB_C2	BIOCARTA_MET_PATHWAY	34	-0.184619	-1.28681	0.170457	0.46398	5428
DISEASES OF METABOLISM	REACTOME	R-HSA-5668914.1	67	-0.132943	-1.28361	0.171126	0.464653	10408
TGF-BETA RECEPTOR SIGNALING	WIKIPATHWAYS_20190310	WP560_HOMO SAPIENS	41	-0.16918	-1.28274	0.171667	0.465169	1797
MELATONIN METABOLISM AND EFFECTS	WIKIPATHWAYS_20190310	WP3298_HOMO SAPIENS	26	-0.21114	-1.2838	0.173046	0.465303	8091
TCA CYCLE AND DEFICIENCY OF PYRUVATE DEHYDROGENASE COMPLEX (PDHC)	WIKIPATHWAYS_20190310	WP2453_HOMO SAPIENS	15	-0.27419	-1.28197	0.1724	0.465525	7622
BIOCARTA_NKCELLS_PATHWAY	MSIGDB_C2	BIOCARTA_NKCELLS_PATHWAY	10	-0.329691	-1.28138	0.175385	0.465599	3920
GLUTAMATE NEUROTRANSMITTER RELEASE CYCLE	REACTOME DATABASE ID RELEASE 68	210500	13	-0.293475	-1.28389	0.177866	0.466146	4668
DOWNREGULATION OF TGF-BETA RECEPTOR SIGNALING	REACTOME DATABASE ID RELEASE 68	2173788	24	-0.218728	-1.28402	0.170004	0.466907	9513
NUCLEAR PORE COMPLEX (NPC) DISASSEMBLY	REACTOME DATABASE ID RELEASE 68	3301854	31	0.18545	1.21727	0.220522	0.46899	8066
PID_LYSOPHOSPHOLIPID_PATHWAY	MSIGDB_C2	PID_LYSOPHOSPHOLIPID_PATHWAY	56	0.137125	1.21495	0.222355	0.470816	6298
PID_EPHRINB_REV_PATHWAY	MSIGDB_C2	PID_EPHRINB_REV_PATHWAY	22	0.216066	1.21551	0.217921	0.470885	1483
METABOTROPIC GLUTAMATE RECEPTOR GROUP III PATHWAY	PANTHER PATHWAY	P00039	29	-0.199414	-1.27658	0.177301	0.473063	9606
INTERLEUKIN-6 SIGNALING	REACTOME	R-HSA-1059683.2	11	-0.314907	-1.27575	0.179791	0.473554	5978
SIGNAL TRANSDUCTION THROUGH IL1R	WIKIPATHWAYS_20190310	WP4496	27	0.196743	1.2126	0.225615	0.473716	3056
BIOCARTA_PPARA_PATHWAY	MSIGDB_C2	BIOCARTA_PPARA_PATHWAY	44	-0.161999	-1.2751	0.170957	0.473739	7209
SA_B_CELL_RECEPTOR_COMPLEXES	MSIGDB_C2	SA_B_CELL_RECEPTOR_COMPLEXES	20	0.225073	1.2106	0.225975	0.475018	6159
ANTIVIRAL MECHANISM BY IFN-STIMULATED GENES	REACTOME DATABASE ID RELEASE 68	1169410	74	0.119506	1.21067	0.216987	0.4759	7673
PID_GMCSF_PATHWAY	MSIGDB_C2	PID_GMCSF_PATHWAY	31	-0.192267	-1.27154	0.179054	0.476156	5633
FATTY ACYL-COA BIOSYNTHESIS	REACTOME DATABASE ID RELEASE 68	75105	27	-0.206879	-1.27198	0.18243	0.476361	4521
PPARA ACTIVATES GENE EXPRESSION	REACTOME	R-HSA-1989781.3	100	-0.108371	-1.27293	0.179084	0.476605	6699
LPA RECEPTOR MEDIATED EVENTS	PATHWAY INTERACTION DATABASE NCI-NATURE CURATED DATA	LPA RECEPTOR MEDIATED EVENTS	54	0.139761	1.20896	0.224179	0.476761	6298
RAP1 SIGNALLING	REACTOME DATABASE ID RELEASE 68	392517	11	-0.31593	-1.27209	0.179996	0.477147	8597
THE CANONICAL RETINOID CYCLE IN RODS (TWILIGHT VISION)	REACTOME DATABASE ID RELEASE 68	2453902	10	-0.325822	-1.26896	0.184535	0.479805	3976
NUCLEOTIDE METABOLISM	REACTOME	R-HSA-15869.5	80	0.115568	1.2057	0.22489	0.481278	2861
NUCLEAR ENVELOPE BREAKDOWN	REACTOME	R-HSA-2980766.2	44	0.155047	1.20448	0.216758	0.481308	9612
CRISTAE FORMATION	REACTOME DATABASE ID RELEASE 68	8949613	13	0.275069	1.20472	0.230661	0.481927	7161
BIOCARTA_ATM_PATHWAY	MSIGDB_C2	BIOCARTA_ATM_PATHWAY	17	0.242173	1.20309	0.233632	0.482648	10981
GMCSF-MEDIATED SIGNALING EVENTS	PATHWAY INTERACTION DATABASE NCI-NATURE CURATED DATA	GMCSF-MEDIATED SIGNALING EVENTS	31	-0.192267	-1.26671	0.184443	0.482828	5633
MITOTIC SPINDLE CHECKPOINT	REACTOME DATABASE ID RELEASE 68	69618	102	0.101428	1.20236	0.234827	0.48287	12600
OXYTOCIN RECEPTOR MEDIATED SIGNALING PATHWAY	PANTHER PATHWAY	P04391	33	-0.185854	-1.26611	0.185289	0.482919	9606
TRANSPORT OF MATURE MRNA DERIVED FROM AN INTRONLESS TRANSCRIPT	REACTOME DATABASE ID RELEASE 68	159231	36	0.168916	1.20172	0.234445	0.482931	10837
CLATHRIN-MEDIATED ENDOCYTOSIS	REACTOME DATABASE ID RELEASE 68	8856828	112	-0.102539	-1.26382	0.184715	0.483052	10685
ESTABLISHMENT OF SISTER CHROMATID COHESION	REACTOME DATABASE ID RELEASE 68	2468052	10	-0.326416	-1.26409	0.185981	0.483563	5416
HALLMARK_APICAL_JUNCTION	MSIGDB_C2	HALLMARK_APICAL_JUNCTION	145	-0.0899211	-1.26457	0.171839	0.483666	3307
ARACHIDONIC ACID METABOLISM	REACTOME	R-HSA-2142753.5	23	-0.220349	-1.26509	0.189648	0.483736	4372
REGULATION OF TOLL-LIKE RECEPTOR SIGNALING PATHWAY	WIKIPATHWAYS_20190310	WP1449	94	0.105824	1.19938	0.233794	0.485899	1404
PID_HIV_NEF_PATHWAY	MSIGDB_C2	PID_HIV_NEF_PATHWAY	31	0.180219	1.19874	0.232061	0.485955	3936
PYRUVATE METABOLISM	REACTOME DATABASE ID RELEASE 68	70268	24	0.20513	1.19733	0.23336	0.487311	4879
CD40 CD40L SIGNALING	PATHWAY INTERACTION DATABASE NCI-NATURE CURATED DATA	CD40 CD40L SIGNALING	29	0.186222	1.19412	0.238558	0.487735	3301
AMB2 INTEGRIN SIGNALING	PATHWAY INTERACTION DATABASE NCI-NATURE CURATED DATA	AMB2 INTEGRIN SIGNALING	19	0.227065	1.1947	0.235636	0.487757	2051
SUMOYLATION OF RNA BINDING PROTEINS	REACTOME	R-HSA-4570464.2	41	0.157555	1.19643	0.234275	0.487843	7616
RNA POLYMERASE I PROMOTER ESCAPE	REACTOME DATABASE ID RELEASE 68	73772	45	0.151548	1.19571	0.232355	0.488063	6824
BIOSYNTHESIS OF THE N-GLYCAN PRECURSOR (DOLICHOL LIPID-LINKED OLIGOSACCHARIDE, LLO) AND TRANSFER TO A NASCENT PROTEIN	REACTOME DATABASE ID RELEASE 68	446193	66	0.124694	1.19482	0.238306	0.488551	11370
METABOTROPIC GLUTAMATE RECEPTOR GROUP II PATHWAY	PANTHER PATHWAY	P00040	24	-0.216487	-1.26001	0.197206	0.48884	10149
HOMOLOGY DIRECTED REPAIR	REACTOME DATABASE ID RELEASE 68	5693538	107	0.0984561	1.19231	0.242467	0.488845	12257
BIOCARTA_CARDIACEGF_PATHWAY	MSIGDB_C2	BIOCARTA_CARDIACEGF_PATHWAY	15	0.2559	1.19246	0.238623	0.489614	3056
CELLULAR SENESCENCE	REACTOME	R-HSA-2559583.4	141	0.086109	1.19057	0.230447	0.49082	9243
SIGNAL TRANSDUCTION OF S1P RECEPTOR	WIKIPATHWAYS_20190310	WP26_HOMO SAPIENS	23	-0.216799	-1.24858	0.191951	0.490927	5683
RNA POLYMERASE III TRANSCRIPTION INITIATION FROM TYPE 3 PROMOTER	REACTOME DATABASE ID RELEASE 68	76071	27	0.189381	1.18959	0.239534	0.491481	4772
SIGNALING BY FGFR	REACTOME	R-HSA-190236.2	58	0.131784	1.18896	0.239608	0.491532	9087
OXIDATIVE STRESS RESPONSE	PANTHER PATHWAY	P00046	36	0.167655	1.18836	0.243833	0.491552	4417
INTERLEUKIN-6 FAMILY SIGNALING	REACTOME	R-HSA-6783589.6	19	-0.238085	-1.2487	0.190649	0.491674	2656
LONG-TERM POTENTIATION	REACTOME DATABASE ID RELEASE 68	9620244	11	-0.30911	-1.2496	0.191724	0.492005	4745
BIOCARTA_AT1R_PATHWAY	MSIGDB_C2	BIOCARTA_AT1R_PATHWAY	30	-0.192239	-1.25432	0.18635	0.492259	4465
AQUAPORIN-MEDIATED TRANSPORT	REACTOME	R-HSA-445717.2	23	-0.218738	-1.2488	0.201118	0.492462	1876
PROTEIN UBIQUITINATION	REACTOME	R-HSA-8852135.2	69	-0.128969	-1.25688	0.188198	0.492536	11368
CELL DIVISION	REACTOME DATABASE ID RELEASE 68	68884	13	-0.287485	-1.2573	0.194484	0.492771	5869
DNA-PK PATHWAY IN NONHOMOLOGOUS END JOINING	PATHWAY INTERACTION DATABASE NCI-NATURE CURATED DATA	DNA-PK PATHWAY IN NONHOMOLOGOUS END JOINING	11	-0.307565	-1.24698	0.197958	0.49281	10035
GOLGI ASSOCIATED VESICLE BIOGENESIS	REACTOME DATABASE ID RELEASE 68	432722	51	-0.149002	-1.24963	0.190804	0.49292	11200
REGULATION OF ACTIN CYTOSKELETON	WIKIPATHWAYS_20190310	WP51_HOMO SAPIENS	109	-0.103236	-1.25438	0.189566	0.493138	8750
CLASS B 2 (SECRETIN FAMILY RECEPTORS)	REACTOME	R-HSA-373080.2	34	-0.180101	-1.25005	0.198722	0.493143	3363
REGULATION OF TNFR1 SIGNALING	REACTOME	R-HSA-5357905.2	27	-0.200562	-1.24627	0.198301	0.493145	9441
NONCANONICAL WNT SIGNALING PATHWAY	PATHWAY INTERACTION DATABASE NCI-NATURE CURATED DATA	NONCANONICAL WNT SIGNALING PATHWAY	31	-0.187664	-1.25049	0.190134	0.49331	8036
VASOPRESSIN REGULATES RENAL WATER HOMEOSTASIS VIA AQUAPORINS	REACTOME DATABASE ID RELEASE 68	432040	23	-0.218738	-1.25521	0.186122	0.493569	1876
DOWNREGULATION OF SMAD2 3:SMAD4 TRANSCRIPTIONAL ACTIVITY	REACTOME	R-HSA-2173795.1	23	-0.218248	-1.25449	0.197588	0.493898	9441
BIOCARTA_CTCF_PATHWAY	MSIGDB_C2	BIOCARTA_CTCF_PATHWAY	19	-0.239572	-1.25556	0.191524	0.493915	7209
SIGNALING EVENTS MEDIATED BY FOCAL ADHESION KINASE	PATHWAY INTERACTION DATABASE NCI-NATURE CURATED DATA	SIGNALING EVENTS MEDIATED BY FOCAL ADHESION KINASE	53	-0.145535	-1.25059	0.19557	0.49412	8560
P53 PATHWAY	PATHWAY INTERACTION DATABASE NCI-NATURE CURATED DATA	P53 PATHWAY	55	-0.142351	-1.24518	0.199593	0.494172	8482
BIOCARTA_TGFB_PATHWAY	MSIGDB_C2	BIOCARTA_TGFB_PATHWAY	18	-0.244363	-1.2508	0.194108	0.494721	9342
INTERLEUKIN-37 SIGNALING	REACTOME DATABASE ID RELEASE 68	9008059	15	-0.2678	-1.25103	0.197921	0.495281	5783
MUCOPOLYSACCHARIDOSES	REACTOME	R-HSA-2206281.1	11	-0.309857	-1.2515	0.191258	0.495394	7368
PID_WNT_NONCANONICAL_PATHWAY	MSIGDB_C2	PID_WNT_NONCANONICAL_PATHWAY	31	-0.187664	-1.25203	0.191786	0.495438	8036
PID_P53_REGULATION_PATHWAY	MSIGDB_C2	PID_P53_REGULATION_PATHWAY	55	-0.142351	-1.24102	0.204862	0.500754	8482
FAS	IOB	FAS	109	-0.101115	-1.23939	0.198397	0.501781	9445
PID_IL6_7_PATHWAY	MSIGDB_C2	PID_IL6_7_PATHWAY	39	-0.166939	-1.23975	0.203283	0.502096	7618
PRESYNAPTIC PHASE OF HOMOLOGOUS DNA PAIRING AND STRAND EXCHANGE	REACTOME	R-HSA-5693616.1	36	-0.173745	-1.23813	0.203803	0.503096	11574
RNA POLYMERASE II TRANSCRIBES SNRNA GENES	REACTOME DATABASE ID RELEASE 68	6807505	71	0.118833	1.18045	0.24474	0.50319	12568
VEGFR2 MEDIATED VASCULAR PERMEABILITY	REACTOME	R-HSA-5218920.2	24	0.201378	1.17919	0.253831	0.503329	6744
C-MYC PATHWAY	PATHWAY INTERACTION DATABASE NCI-NATURE CURATED DATA	C-MYC PATHWAY	26	0.194542	1.18086	0.246649	0.5035	8329
DNA REPLICATION	PANTHER PATHWAY	P00017	17	0.239343	1.17938	0.246941	0.50401	4205
NICOTINIC ACETYLCHOLINE RECEPTOR SIGNALING PATHWAY	PANTHER PATHWAY	P00044	32	-0.183111	-1.23547	0.206452	0.506026	5050
IL5-MEDIATED SIGNALING EVENTS	PATHWAY INTERACTION DATABASE NCI-NATURE CURATED DATA	IL5-MEDIATED SIGNALING EVENTS	12	-0.292168	-1.23562	0.202287	0.506734	1808
T-CELL ANTIGEN RECEPTOR (TCR) SIGNALING PATHWAY	WIKIPATHWAYS_20190310	WP69	61	0.128559	1.17621	0.249804	0.507395	3369
IL6-MEDIATED SIGNALING EVENTS	PATHWAY INTERACTION DATABASE NCI-NATURE CURATED DATA	IL6-MEDIATED SIGNALING EVENTS	39	-0.166939	-1.23343	0.203481	0.508805	7618
RAS SIGNALING IN THE CD4+ TCR PATHWAY	PATHWAY INTERACTION DATABASE NCI-NATURE CURATED DATA	RAS SIGNALING IN THE CD4+ TCR PATHWAY	12	-0.292271	-1.23093	0.211746	0.511463	5428
SIGNALING BY HIGH-KINASE ACTIVITY BRAF MUTANTS	REACTOME	R-HSA-6802948.1	26	-0.202564	-1.23114	0.209467	0.512045	8215
BASE-EXCISION REPAIR, AP SITE FORMATION	REACTOME DATABASE ID RELEASE 68	73929	29	-0.190455	-1.22947	0.212225	0.512193	9236
SYNTHESIS OF PIPS AT THE LATE ENDOSOME MEMBRANE	REACTOME	R-HSA-1660517.6	10	-0.319895	-1.2299	0.211885	0.512381	6959
WNT5A-DEPENDENT INTERNALIZATION OF FZD4	REACTOME	R-HSA-5099900.1	13	-0.279465	-1.22508	0.200964	0.514496	9328
DOWNSTREAM SIGNALING OF ACTIVATED FGFR3	REACTOME	R-HSA-5654708.1	14	-0.271608	-1.22539	0.207339	0.514912	4348
MAP3K8 (TPL2)-DEPENDENT MAPK1 3 ACTIVATION	REACTOME	R-HSA-5684264.2	16	0.242916	1.17062	0.258988	0.515112	10970
PHYSIOLOGICAL AND PATHOLOGICAL HYPERTROPHY OF THE HEART	WIKIPATHWAYS_20190310	WP1528_HOMO SAPIENS	24	-0.210448	-1.2263	0.20858	0.515167	7822
REGULATION OF TP53 DEGRADATION	REACTOME DATABASE ID RELEASE 68	6804757	35	0.167379	1.17114	0.25	0.515235	9169
MICRORNAS IN CARDIOMYOCYTE HYPERTROPHY	WIKIPATHWAYS_20190310	WP1544_HOMO SAPIENS	70	-0.123926	-1.22572	0.213563	0.515263	3595
REPRODUCTION	REACTOME	R-HSA-1474165.3	61	-0.133081	-1.22677	0.209775	0.515276	5918
NEDDYLATION	REACTOME	R-HSA-8951664.2	201	-0.0745213	-1.2239	0.210898	0.515698	11909
SUMO E3 LIGASES SUMOYLATE TARGET PROTEINS	REACTOME	R-HSA-3108232.4	146	0.0832655	1.16956	0.259528	0.515931	12398
WNT5A-DEPENDENT INTERNALIZATION OF FZD2, FZD5 AND ROR2	REACTOME DATABASE ID RELEASE 68	5140745	13	-0.279465	-1.22272	0.219236	0.515988	9328
PID_IL5_PATHWAY	MSIGDB_C2	PID_IL5_PATHWAY	12	-0.292168	-1.22691	0.209869	0.515989	1808
MTOR SIGNALLING	REACTOME DATABASE ID RELEASE 68	165159	38	0.158813	1.16884	0.25327	0.516158	9522
CYSTEINE AND METHIONINE CATABOLISM	WIKIPATHWAYS_20190310	WP4504_HOMO SAPIENS	11	-0.3019	-1.22283	0.213443	0.516736	10117
PID_TCR_RAS_PATHWAY	MSIGDB_C2	PID_TCR_RAS_PATHWAY	12	-0.292271	-1.22173	0.218356	0.516833	5428
GLOBAL GENOME NUCLEOTIDE EXCISION REPAIR (GG-NER)	REACTOME	R-HSA-5696399.1	81	0.110678	1.16777	0.257606	0.517001	12533
AMINO ACID METABOLISM	WIKIPATHWAYS_20190310	WP3925_HOMO SAPIENS	67	-0.126354	-1.21946	0.213874	0.517159	5314
FRS-MEDIATED FGFR3 SIGNALING	REACTOME DATABASE ID RELEASE 68	5654706	10	-0.314396	-1.21967	0.226487	0.517744	5590
PID_HDAC_CLASSI_PATHWAY	MSIGDB_C2	PID_HDAC_CLASSI_PATHWAY	62	-0.131685	-1.21803	0.216733	0.517884	11653
THE NLRP3 INFLAMMASOME	REACTOME	R-HSA-844456.2	11	0.290595	1.16665	0.260904	0.51794	5011
SIGNALING EVENTS MEDIATED BY STEM CELL FACTOR RECEPTOR (C-KIT)	PATHWAY INTERACTION DATABASE NCI-NATURE CURATED DATA	SIGNALING EVENTS MEDIATED BY STEM CELL FACTOR RECEPTOR (C-KIT)	42	-0.159387	-1.21593	0.218531	0.517943	4252
INSULIN IGF PATHWAY-MITOGEN ACTIVATED PROTEIN KINASE KINASE MAP KINASE CASCADE	PANTHER PATHWAY	P00032	24	-0.209042	-1.21695	0.220325	0.517944	5428
HALLMARK_APOPTOSIS	MSIGDB_C2	HALLMARK_APOPTOSIS	138	-0.0895706	-1.22047	0.208283	0.518188	1760
INOSITOL PHOSPHATE METABOLISM	REACTOME DATABASE ID RELEASE 68	1483249	35	-0.174309	-1.21973	0.221446	0.518597	4932
BIOCARTA_CREB_PATHWAY	MSIGDB_C2	BIOCARTA_CREB_PATHWAY	22	-0.216626	-1.21816	0.216189	0.518602	7403
SYNAPTIC ADHESION-LIKE MOLECULES	REACTOME DATABASE ID RELEASE 68	8849932	13	-0.280017	-1.21605	0.217626	0.518677	9320
MAPK CASCADE	WIKIPATHWAYS_20190310	WP422_HOMO SAPIENS	28	-0.192913	-1.21696	0.216026	0.518879	7559
SIGNALING EVENTS MEDIATED BY HDAC CLASS I	PATHWAY INTERACTION DATABASE NCI-NATURE CURATED DATA	SIGNALING EVENTS MEDIATED BY HDAC CLASS I	62	-0.131685	-1.21414	0.218229	0.520277	11653
TP53 REGULATES TRANSCRIPTION OF GENES INVOLVED IN G2 CELL CYCLE ARREST	REACTOME	R-HSA-6804114.2	17	0.233278	1.1641	0.256152	0.520387	5997
CALMODULIN INDUCED EVENTS	REACTOME	R-HSA-111933.1	23	-0.211628	-1.21248	0.224031	0.520501	1349
FGFR2 MUTANT RECEPTOR ACTIVATION	REACTOME DATABASE ID RELEASE 68	1839126	20	0.218222	1.16453	0.260704	0.520661	8431
CAM PATHWAY	REACTOME	R-HSA-111997.1	23	-0.211628	-1.21279	0.22356	0.520853	1349
REGULATION OF PTEN GENE TRANSCRIPTION	REACTOME	R-HSA-8943724.1	55	-0.13928	-1.21167	0.219053	0.52106	10370
SUMOYLATION OF TRANSCRIPTION COFACTORS	REACTOME DATABASE ID RELEASE 68	3899300	39	-0.164256	-1.21309	0.216086	0.521252	12114
EGF/EGFR SIGNALING PATHWAY	WIKIPATHWAYS_20190310	WP437_HOMO SAPIENS	146	-0.0865956	-1.21024	0.216063	0.522805	5903
ACTIVATION OF BAD AND TRANSLOCATION TO MITOCHONDRIA	REACTOME DATABASE ID RELEASE 68	111447	14	0.258864	1.16191	0.271469	0.523201	9704
POST NMDA RECEPTOR ACTIVATION EVENTS	REACTOME	R-HSA-438064.3	42	-0.156671	-1.2082	0.22088	0.523778	8775
CONSTITUTIVE ANDROSTANE RECEPTOR PATHWAY	WIKIPATHWAYS_20190310	WP2875_HOMO SAPIENS	13	-0.276472	-1.20851	0.22278	0.524138	8257
B CELL ACTIVATION	PANTHER PATHWAY	P00010	40	0.154956	1.16063	0.262443	0.524426	1382
ADRENALINE,NORADRENALINE INHIBITS INSULIN SECRETION	REACTOME	R-HSA-400042.1	14	-0.265774	-1.20883	0.222831	0.524501	9606
ADP SIGNALLING THROUGH P2Y PURINOCEPTOR 1	REACTOME	R-HSA-418592.2	14	-0.265774	-1.20605	0.2248	0.524942	9606
SIGNALING BY TGF-BETA FAMILY MEMBERS	REACTOME DATABASE ID RELEASE 68	9006936	86	-0.11147	-1.20651	0.230034	0.525009	9513
PID_UPA_UPAR_PATHWAY	MSIGDB_C2	PID_UPA_UPAR_PATHWAY	25	-0.201726	-1.20679	0.226037	0.525427	5196
HALLMARK_UNFOLDED_PROTEIN_RESPONSE	MSIGDB_C2	HALLMARK_UNFOLDED_PROTEIN_RESPONSE	110	0.0940456	1.15852	0.265072	0.527133	5890
RETINOBLASTOMA GENE IN CANCER	WIKIPATHWAYS_20190310	WP2446	87	0.106035	1.15643	0.265647	0.527805	7297
UROKINASE-TYPE PLASMINOGEN ACTIVATOR (UPA) AND UPAR-MEDIATED SIGNALING	PATHWAY INTERACTION DATABASE NCI-NATURE CURATED DATA	UROKINASE-TYPE PLASMINOGEN ACTIVATOR (UPA) AND UPAR-MEDIATED SIGNALING	25	-0.201726	-1.20347	0.228995	0.527828	5196
IL23-MEDIATED SIGNALING EVENTS	PATHWAY INTERACTION DATABASE NCI-NATURE CURATED DATA	IL23-MEDIATED SIGNALING EVENTS	19	0.220695	1.15693	0.265371	0.527934	3668
BIOCARTA_EPO_PATHWAY	MSIGDB_C2	BIOCARTA_EPO_PATHWAY	17	0.232534	1.15744	0.273755	0.528037	7712
SIGNALING BY RAS MUTANTS	REACTOME DATABASE ID RELEASE 68	6802949	43	-0.154358	-1.20356	0.227894	0.528603	8215
TRAF6 MEDIATED IRF7 ACTIVATION	REACTOME	R-HSA-933541.4	15	-0.256071	-1.20165	0.23243	0.529323	4987
BIOCARTA_SALMONELLA_PATHWAY	MSIGDB_C2	BIOCARTA_SALMONELLA_PATHWAY	12	0.27356	1.15492	0.26903	0.529433	6904
GPR40 PATHWAY	WIKIPATHWAYS_20190310	WP3958_HOMO SAPIENS	11	-0.296191	-1.20209	0.228776	0.529445	4932
SEMA3A-PLEXIN REPULSION SIGNALING BY INHIBITING INTEGRIN ADHESION	REACTOME DATABASE ID RELEASE 68	399955	14	-0.266554	-1.20059	0.225844	0.530377	8560
PRC2 METHYLATES HISTONES AND DNA	REACTOME DATABASE ID RELEASE 68	212300	29	-0.18506	-1.19843	0.230122	0.532498	9314
S1P3 PATHWAY	PATHWAY INTERACTION DATABASE NCI-NATURE CURATED DATA	S1P3 PATHWAY	23	-0.208667	-1.19888	0.226709	0.532607	762
INITIATION OF NUCLEAR ENVELOPE REFORMATION	REACTOME	R-HSA-2995383.3	10	0.297347	1.1517	0.27305	0.534089	8732
THROMBOXANE SIGNALLING THROUGH TP RECEPTOR	REACTOME	R-HSA-428930.1	14	-0.265774	-1.19592	0.234144	0.534295	9606
NOTCH1 INTRACELLULAR DOMAIN REGULATES TRANSCRIPTION	REACTOME	R-HSA-2122947.2	43	-0.153469	-1.19622	0.23499	0.534697	4859
ST_MYOCYTE_AD_PATHWAY	MSIGDB_C2	ST_MYOCYTE_AD_PATHWAY	16	-0.246173	-1.19455	0.230966	0.535018	6398
NANOMATERIAL INDUCED APOPTOSIS	WIKIPATHWAYS_20190310	WP2507	18	0.22597	1.1506	0.273921	0.535027	6387
HEART DEVELOPMENT	WIKIPATHWAYS_20190310	WP1591_HOMO SAPIENS	30	-0.183758	-1.19652	0.234651	0.535086	3139
PID_HIF2PATHWAY	MSIGDB_C2	PID_HIF2PATHWAY	28	0.181664	1.14422	0.269914	0.535093	994
HALLMARK_ALLOGRAFT_REJECTION	MSIGDB_C2	HALLMARK_ALLOGRAFT_REJECTION	99	-0.101429	-1.19392	0.236122	0.535224	4541
CANONICAL AND NON-CANONICAL TGF-B SIGNALING	WIKIPATHWAYS_20190310	WP3874_HOMO SAPIENS	16	-0.245862	-1.19484	0.235763	0.535403	10024
FAS LIGAND (FASL) PATHWAY AND STRESS INDUCTION OF HEAT SHOCK PROTEINS (HSP) REGULATION	WIKIPATHWAYS_20190310	WP314	39	0.155042	1.14441	0.280915	0.535786	7045
ERKS ARE INACTIVATED	REACTOME DATABASE ID RELEASE 68	202670	13	0.263095	1.14947	0.278963	0.536026	6220
SLBP DEPENDENT PROCESSING OF REPLICATION-DEPENDENT HISTONE PRE-MRNAS	REACTOME DATABASE ID RELEASE 68	77588	11	0.281821	1.14468	0.286349	0.536314	5138
NUCLEAR ENVELOPE REASSEMBLY	REACTOME DATABASE ID RELEASE 68	2995410	10	0.297347	1.1449	0.280659	0.536953	8732
E2F TRANSCRIPTION FACTOR NETWORK	PATHWAY INTERACTION DATABASE NCI-NATURE CURATED DATA	E2F TRANSCRIPTION FACTOR NETWORK	67	0.118618	1.14225	0.272526	0.537603	6937
SIMPLIFIED DEPICTION OF MYD88 DISTINCT INPUT-OUTPUT PATHWAY	WIKIPATHWAYS_20190310	WP3877	11	0.282393	1.14158	0.292032	0.537769	1179
PID_IL23_PATHWAY	MSIGDB_C2	PID_IL23_PATHWAY	19	0.220695	1.14498	0.286058	0.537852	3668
FSH	NETPATH	FSH	37	0.157553	1.14087	0.283886	0.538027	11817
SYNTHESIS OF PROSTAGLANDINS (PG) AND THROMBOXANES (TX)	REACTOME DATABASE ID RELEASE 68	2162123	10	0.29848	1.14715	0.279459	0.538128	7267
TGF-BETA RECEPTOR SIGNALING IN EMT (EPITHELIAL TO MESENCHYMAL TRANSITION)	REACTOME	R-HSA-2173791.1	13	0.261984	1.14594	0.284039	0.53822	9579
HIF-2-ALPHA TRANSCRIPTION FACTOR NETWORK	PATHWAY INTERACTION DATABASE NCI-NATURE CURATED DATA	HIF-2-ALPHA TRANSCRIPTION FACTOR NETWORK	28	0.181664	1.14531	0.274342	0.538299	994
SLBP INDEPENDENT PROCESSING OF HISTONE PRE-MRNAS	REACTOME	R-HSA-111367.2	10	0.295689	1.13837	0.287103	0.538421	1513
APOPTOSIS-RELATED NETWORK DUE TO ALTERED NOTCH3 IN OVARIAN CANCER	WIKIPATHWAYS_20190310	WP2864	48	0.139756	1.1474	0.27758	0.538714	5526
PID_E2F_PATHWAY	MSIGDB_C2	PID_E2F_PATHWAY	67	0.118618	1.1386	0.284571	0.539023	6937
BIOCARTA_IL3_PATHWAY	MSIGDB_C2	BIOCARTA_IL3_PATHWAY	12	0.272569	1.14596	0.282539	0.539221	4504
SIGNALING BY NODAL	REACTOME DATABASE ID RELEASE 68	1181150	10	-0.308469	-1.19073	0.244914	0.539356	8573
HDACS DEACETYLATE HISTONES	REACTOME DATABASE ID RELEASE 68	3214815	40	-0.158563	-1.19103	0.240016	0.539703	6402
BIOCARTA_SKP2E2F_PATHWAY	MSIGDB_C2	BIOCARTA_SKP2E2F_PATHWAY	10	0.295316	1.13878	0.288072	0.539717	2967
MET ACTIVATES RAP1 AND RAC1	REACTOME	R-HSA-8875555.1	10	-0.309367	-1.18739	0.242128	0.539989	8560
PENTOSE PHOSPHATE PATHWAY	REACTOME	R-HSA-71336.6	12	0.269172	1.13406	0.291218	0.540048	10589
GAB1 SIGNALOSOME	REACTOME	R-HSA-180292.3	11	-0.29393	-1.18514	0.243912	0.540515	1014
PEROXISOMAL LIPID METABOLISM	REACTOME DATABASE ID RELEASE 68	390918	19	-0.226312	-1.18561	0.243276	0.540544	5876
NOTCH3 ACTIVATION AND TRANSMISSION OF SIGNAL TO THE NUCLEUS	REACTOME DATABASE ID RELEASE 68	9013507	22	-0.211723	-1.18607	0.244116	0.540594	6157
NEGATIVE REGULATION OF MAPK PATHWAY	REACTOME	R-HSA-5675221.2	39	0.15438	1.13886	0.281594	0.540599	7426
ARF6 DOWNSTREAM PATHWAY	PATHWAY INTERACTION DATABASE NCI-NATURE CURATED DATA	ARF6 DOWNSTREAM PATHWAY	15	0.241485	1.13427	0.292485	0.540676	9059
NOTCH-HLH TRANSCRIPTION PATHWAY	REACTOME	R-HSA-350054.3	27	-0.191594	-1.1875	0.23846	0.540707	4742
PKA ACTIVATION	REACTOME	R-HSA-163615.2	10	-0.307157	-1.18454	0.248209	0.540724	1349
BIOCARTA_MCALPAIN_PATHWAY	MSIGDB_C2	BIOCARTA_MCALPAIN_PATHWAY	18	-0.234387	-1.18648	0.241896	0.540765	7072
DNA DOUBLE STRAND BREAK RESPONSE	REACTOME DATABASE ID RELEASE 68	5693606	46	-0.148627	-1.18943	0.244787	0.540862	11711
IMATINIB AND CHRONIC MYELOID LEUKEMIA	WIKIPATHWAYS_20190310	WP3640_HOMO SAPIENS	18	-0.232905	-1.18789	0.246611	0.540911	1460
MITOCHONDRIAL CALCIUM ION TRANSPORT	REACTOME DATABASE ID RELEASE 68	8949215	20	0.212478	1.13464	0.298214	0.54104	3444
RECOGNITION AND ASSOCIATION OF DNA GLYCOSYLASE WITH SITE CONTAINING AN AFFECTED PYRIMIDINE	REACTOME DATABASE ID RELEASE 68	110328	28	-0.186535	-1.18225	0.244318	0.54135	10238
DEPYRIMIDINATION	REACTOME	R-HSA-73928.1	28	-0.186535	-1.18369	0.249204	0.541416	10238
CLEAVAGE OF THE DAMAGED PYRIMIDINE	REACTOME DATABASE ID RELEASE 68	110329	28	-0.186535	-1.18268	0.248455	0.541465	10238
HDR THROUGH SINGLE STRAND ANNEALING (SSA)	REACTOME	R-HSA-5685938.1	34	-0.172083	-1.18858	0.236097	0.541523	11574
DEFECTIVE B3GAT3 CAUSES JDSSDHD	REACTOME DATABASE ID RELEASE 68	3560801	15	-0.252827	-1.18799	0.245586	0.541662	1171
PID_BCR_5PATHWAY	MSIGDB_C2	PID_BCR_5PATHWAY	50	0.136052	1.13598	0.286598	0.541681	7306
NUCLEOTIDE-BINDING OLIGOMERIZATION DOMAIN (NOD) PATHWAY	WIKIPATHWAYS_20190310	WP1433	25	0.190125	1.13483	0.291895	0.541723	3044
DEFECTIVE B3GALT6 CAUSES EDSP2 AND SEMDJL1	REACTOME DATABASE ID RELEASE 68	4420332	15	-0.252827	-1.18154	0.25109	0.541756	1171
TRIGLYCERIDE METABOLISM	REACTOME	R-HSA-8979227.1	22	-0.208631	-1.18293	0.244004	0.54191	9494
M-CSF	IOB	M-CSF	56	0.128732	1.13514	0.285598	0.542181	11334
PID_ARF6_DOWNSTREAM_PATHWAY	MSIGDB_C2	PID_ARF6_DOWNSTREAM_PATHWAY	15	0.241485	1.13186	0.28845	0.54295	9059
BIOCARTA_GH_PATHWAY	MSIGDB_C2	BIOCARTA_GH_PATHWAY	21	0.205317	1.1304	0.289766	0.544574	4617
DEFECTIVE B4GALT7 CAUSES EDS, PROGEROID TYPE	REACTOME DATABASE ID RELEASE 68	3560783	15	-0.252827	-1.17894	0.247644	0.545666	1171
INTERFERON SIGNALING	REACTOME DATABASE ID RELEASE 68	913531	146	-0.0835349	-1.17669	0.255874	0.546222	2375
DEADENYLATION OF MRNA	REACTOME DATABASE ID RELEASE 68	429947	22	-0.209127	-1.1771	0.252274	0.546379	6853
PROLONGED ERK ACTIVATION EVENTS	REACTOME	R-HSA-169893.1	12	-0.281079	-1.17798	0.253576	0.546557	5590
RAB REGULATION OF TRAFFICKING	REACTOME	R-HSA-9007101.3	114	-0.0940877	-1.17713	0.248988	0.547226	11737
REMOVAL OF THE FLAP INTERMEDIATE	REACTOME	R-HSA-69166.2	14	0.250079	1.12817	0.288163	0.54753	6727
ALPHA6BETA4INTEGRIN	IOB	ALPHA6BETA4INTEGRIN	57	-0.131548	-1.16875	0.252464	0.552021	1915
EPHRIN SIGNALING	REACTOME	R-HSA-3928664.2	17	0.226797	1.12509	0.29685	0.552059	7795
JNK (C-JUN KINASES) PHOSPHORYLATION AND ACTIVATION MEDIATED BY ACTIVATED HUMAN TAK1	REACTOME	R-HSA-450321.2	16	-0.242104	-1.16919	0.258607	0.552114	9173
METAPATHWAY BIOTRANSFORMATION PHASE I AND II	WIKIPATHWAYS_20190310	WP702_HOMO SAPIENS	72	-0.118494	-1.17299	0.252327	0.552269	6542
ST_INTERLEUKIN_4_PATHWAY	MSIGDB_C2	ST_INTERLEUKIN_4_PATHWAY	21	-0.213721	-1.16953	0.258617	0.552383	2428
NEGATIVE REGULATION OF FGFR2 SIGNALING	REACTOME	R-HSA-5654727.1	19	-0.223623	-1.16996	0.259371	0.552489	9727
ADVANCED GLYCOSYLATION ENDPRODUCT RECEPTOR SIGNALING	REACTOME DATABASE ID RELEASE 68	879415	10	-0.303938	-1.1678	0.260582	0.552879	7190
MUSCARINIC ACETYLCHOLINE RECEPTOR 1 AND 3 SIGNALING PATHWAY	PANTHER PATHWAY	P00042	31	-0.176032	-1.17007	0.255221	0.553198	9606
SIGNALING BY FGFR4	REACTOME	R-HSA-5654743.2	28	-0.186096	-1.16705	0.257557	0.553385	9727
ACTIVATION OF HOX GENES DURING DIFFERENTIATION	REACTOME	R-HSA-5619507.3	67	-0.121336	-1.17088	0.25859	0.553493	11224
RECYCLING PATHWAY OF L1	REACTOME DATABASE ID RELEASE 68	437239	25	-0.196476	-1.16551	0.265014	0.553563	9328
NEGATIVE REGULATION OF FGFR4 SIGNALING	REACTOME DATABASE ID RELEASE 68	5654733	19	-0.223623	-1.1702	0.251656	0.553885	9727
MITOCHONDRIAL LC-FATTY ACID BETA-OXIDATION	WIKIPATHWAYS_20190310	WP368_HOMO SAPIENS	16	-0.24245	-1.16626	0.268401	0.553948	9168
CHROMOSOMAL AND MICROSATELLITE INSTABILITY IN COLORECTAL CANCER	WIKIPATHWAYS_20190310	WP4216_HOMO SAPIENS	67	-0.123133	-1.17097	0.256662	0.554251	9036
ACTIVATION OF ANTERIOR HOX GENES IN HINDBRAIN DEVELOPMENT DURING EARLY EMBRYOGENESIS	REACTOME DATABASE ID RELEASE 68	5617472	67	-0.121336	-1.16561	0.261357	0.554272	11224
HAIR FOLLICLE DEVELOPMENT: CYTODIFFERENTIATION (PART 3 OF 3)	WIKIPATHWAYS_20190310	WP2840_HOMO SAPIENS	45	-0.147838	-1.16464	0.268151	0.554279	1729
BETA-CATENIN INDEPENDENT WNT SIGNALING	REACTOME	R-HSA-3858494.3	114	0.0901436	1.12317	0.301696	0.55452	8742
RESOLUTION OF SISTER CHROMATID COHESION	REACTOME DATABASE ID RELEASE 68	2500257	97	-0.102063	-1.1712	0.255502	0.554753	11077
LOSS OF PROTEINS REQUIRED FOR INTERPHASE MICROTUBULE ORGANIZATIONÂ FROM THE CENTROSOME	REACTOME DATABASE ID RELEASE 68	380284	64	-0.122996	-1.16359	0.259192	0.55535	9318
OVARIAN TUMOR DOMAIN PROTEASES	REACTOME	R-HSA-5689896.3	36	0.156878	1.12032	0.304096	0.557641	8999
ENDOGENOUS STEROLS	REACTOME DATABASE ID RELEASE 68	211976	15	-0.249976	-1.16171	0.261529	0.558025	2178
TOLL LIKE RECEPTOR 3 (TLR3) CASCADE	REACTOME DATABASE ID RELEASE 68	168164	84	0.104571	1.11896	0.307847	0.558035	11082
AMPLIFICATION AND EXPANSION OF ONCOGENIC PATHWAYS AS METASTATIC TRAITS	WIKIPATHWAYS_20190310	WP3678	12	0.26634	1.12064	0.306714	0.558094	3387
RANKL	NETPATH	RANKL	71	0.113489	1.11798	0.301364	0.558795	12441
TNFALPHA	NETPATH	TNFALPHA	250	0.061324	1.11909	0.305135	0.558813	12569
DUAL INCISION IN GG-NER	REACTOME DATABASE ID RELEASE 68	5696400	39	0.151344	1.1164	0.307786	0.56066	6727
PID_INSULIN_GLUCOSE_PATHWAY	MSIGDB_C2	PID_INSULIN_GLUCOSE_PATHWAY	21	-0.209718	-1.15588	0.268597	0.565397	9384
AURKA ACTIVATION BY TPX2	REACTOME	R-HSA-8854518.3	67	-0.119731	-1.15378	0.274002	0.56577	8004
PID_TCR_CALCIUM_PATHWAY	MSIGDB_C2	PID_TCR_CALCIUM_PATHWAY	20	-0.21554	-1.15603	0.267839	0.566026	4126
FANCONI ANEMIA PATHWAY	PATHWAY INTERACTION DATABASE NCI-NATURE CURATED DATA	FANCONI ANEMIA PATHWAY	44	-0.147801	-1.1565	0.271685	0.566045	11694
LOSS OF NLP FROM MITOTIC CENTROSOMES	REACTOME	R-HSA-380259.1	64	-0.122996	-1.15412	0.272326	0.566058	9318
TGF-BETA RECEPTOR SIGNALING ACTIVATES SMADS	REACTOME	R-HSA-2173789.1	30	-0.177066	-1.15302	0.275635	0.566343	9513
REGULATION OF KIT SIGNALING	REACTOME DATABASE ID RELEASE 68	1433559	10	-0.30076	-1.15424	0.27725	0.566739	7236
PPAR ALPHA PATHWAY	WIKIPATHWAYS_20190310	WP2878_HOMO SAPIENS	17	-0.233469	-1.15652	0.266154	0.566924	4292
PID_FANCONI_PATHWAY	MSIGDB_C2	PID_FANCONI_PATHWAY	44	-0.147801	-1.1545	0.264293	0.567133	11694
RETROGRADE NEUROTROPHIN SIGNALLING	REACTOME DATABASE ID RELEASE 68	177504	12	-0.27303	-1.15156	0.271437	0.567318	9328
HDR THROUGH HOMOLOGOUS RECOMBINATION (HRR) OR SINGLE STRAND ANNEALING (SSA)	REACTOME DATABASE ID RELEASE 68	5693567	101	-0.0970971	-1.15079	0.269463	0.567853	11656
MISCELLANEOUS TRANSPORT AND BINDING EVENTS	REACTOME DATABASE ID RELEASE 68	5223345	20	-0.215173	-1.15163	0.276276	0.568108	3407
NOTCH4 INTRACELLULAR DOMAIN REGULATES TRANSCRIPTION	REACTOME DATABASE ID RELEASE 68	9013695	18	-0.224426	-1.14978	0.274844	0.568875	3997
VLDLR INTERNALISATION AND DEGRADATION	REACTOME	R-HSA-8866427.3	11	-0.284629	-1.14831	0.272745	0.569872	10367
ST_WNT_CA2_CYCLIC_GMP_PATHWAY	MSIGDB_C2	ST_WNT_CA2_CYCLIC_GMP_PATHWAY	11	-0.285891	-1.14872	0.283452	0.570011	6398
MICROGLIA PATHOGEN PHAGOCYTOSIS PATHWAY	WIKIPATHWAYS_20190310	WP3937	16	0.230511	1.10886	0.318308	0.572339	7528
KERATINIZATION	REACTOME	R-HSA-6805567.2	23	0.192891	1.10936	0.314923	0.57246	1618
ARYL HYDROCARBON RECEPTOR	WIKIPATHWAYS_20190310	WP2586_HOMO SAPIENS	39	-0.155213	-1.14553	0.282204	0.573398	1473
HALLMARK_APICAL_SURFACE	MSIGDB_C2	HALLMARK_APICAL_SURFACE	24	-0.195144	-1.14488	0.28236	0.573732	5629
CALCIUM SIGNALING IN THE CD4+ TCR PATHWAY	PATHWAY INTERACTION DATABASE NCI-NATURE CURATED DATA	CALCIUM SIGNALING IN THE CD4+ TCR PATHWAY	19	-0.218443	-1.14563	0.281089	0.574134	4465
IMPORT OF PALMITOYL-COA INTO THE MITOCHONDRIAL MATRIX	REACTOME DATABASE ID RELEASE 68	200425	10	-0.294515	-1.14297	0.277084	0.575592	8775
BIOCARTA_CDMAC_PATHWAY	MSIGDB_C2	BIOCARTA_CDMAC_PATHWAY	13	0.253517	1.10645	0.317804	0.575756	4130
BIOCARTA_CARM1_PATHWAY	MSIGDB_C2	BIOCARTA_CARM1_PATHWAY	11	-0.283121	-1.14332	0.286661	0.575845	7755
THE ACTIVATION OF ARYLSULFATASES	REACTOME DATABASE ID RELEASE 68	1663150	11	-0.282361	-1.139	0.289241	0.576823	7766
PID_FAK_PATHWAY	MSIGDB_C2	PID_FAK_PATHWAY	54	-0.131867	-1.13988	0.288019	0.576972	8560
PI5P, PP2A AND IER3 REGULATE PI3K AKT SIGNALING	REACTOME DATABASE ID RELEASE 68	6811558	57	-0.128368	-1.14028	0.285574	0.577107	3994
PREIMPLANTATION EMBRYO	WIKIPATHWAYS_20190310	WP3527_HOMO SAPIENS	30	-0.175406	-1.13932	0.286812	0.577126	2294
BIOCARTA_GPCR_PATHWAY	MSIGDB_C2	BIOCARTA_GPCR_PATHWAY	29	-0.179166	-1.14056	0.284806	0.57747	3405
INSULIN IGF PATHWAY-PROTEIN KINASE B SIGNALING CASCADE	PANTHER PATHWAY	P00033	17	-0.228895	-1.14136	0.283483	0.577699	10323
BIOCARTA_SHH_PATHWAY	MSIGDB_C2	BIOCARTA_SHH_PATHWAY	13	-0.26125	-1.14072	0.286144	0.578076	7363
RAB GEFS EXCHANGE GTP FOR GDP ON RABS	REACTOME DATABASE ID RELEASE 68	8876198	85	-0.105409	-1.13725	0.286119	0.579269	8538
BIOCARTA_FAS_PATHWAY	MSIGDB_C2	BIOCARTA_FAS_PATHWAY	29	0.17212	1.10246	0.322141	0.581156	7501
BIOCARTA_CD40_PATHWAY	MSIGDB_C2	BIOCARTA_CD40_PATHWAY	13	0.250732	1.1027	0.318591	0.581751	3056
ST_INTEGRIN_SIGNALING_PATHWAY	MSIGDB_C2	ST_INTEGRIN_SIGNALING_PATHWAY	73	-0.11246	-1.1348	0.288125	0.582167	1952
CLEC7A (DECTIN-1) INDUCES NFAT ACTIVATION	REACTOME	R-HSA-5607763.1	10	-0.295703	-1.13487	0.296155	0.582938	4412
NOTCH	IOB	NOTCH	67	-0.117685	-1.13375	0.287934	0.583275	5439
PLATELET ACTIVATION, SIGNALING AND AGGREGATION	REACTOME	R-HSA-76002.3	163	-0.0762629	-1.13208	0.287888	0.585591	9040
PID_MYC_PATHWAY	MSIGDB_C2	PID_MYC_PATHWAY	25	0.185282	1.09913	0.33059	0.58637	8329
PID_HES_HEY_PATHWAY	MSIGDB_C2	PID_HES_HEY_PATHWAY	41	-0.150168	-1.1311	0.293774	0.586583	1365
UPTAKE AND ACTIONS OF BACTERIAL TOXINS	REACTOME DATABASE ID RELEASE 68	5339562	17	-0.228562	-1.13062	0.295049	0.586606	4363
BIOCARTA_IL22BP_PATHWAY	MSIGDB_C2	BIOCARTA_IL22BP_PATHWAY	12	-0.271786	-1.13013	0.28912	0.586653	2103
RHO GTPASES ACTIVATE CIT	REACTOME	R-HSA-5625900.2	17	-0.228362	-1.12938	0.300673	0.587186	5218
SYNDECAN-3-MEDIATED SIGNALING EVENTS	PATHWAY INTERACTION DATABASE NCI-NATURE CURATED DATA	SYNDECAN-3-MEDIATED SIGNALING EVENTS	15	0.236035	1.09553	0.330682	0.58783	1412
APOPTOSIS MODULATION AND SIGNALING	WIKIPATHWAYS_20190310	WP1772	79	0.106002	1.09762	0.330811	0.588146	3056
METHIONINE DE NOVO AND SALVAGE PATHWAY	WIKIPATHWAYS_20190310	WP3580	17	0.22087	1.09479	0.33692	0.588162	9585
BIOCARTA_PLATELETAPP_PATHWAY	MSIGDB_C2	BIOCARTA_PLATELETAPP_PATHWAY	10	0.285493	1.09418	0.329651	0.58827	212
BIOCARTA_TNFR2_PATHWAY	MSIGDB_C2	BIOCARTA_TNFR2_PATHWAY	16	0.228473	1.09578	0.325521	0.588417	3936
BIOCARTA_VITCB_PATHWAY	MSIGDB_C2	BIOCARTA_VITCB_PATHWAY	10	0.285493	1.09621	0.328855	0.588669	212
PROCESSING AND ACTIVATION OF SUMO	REACTOME	R-HSA-3215018.1	10	-0.291393	-1.12677	0.290895	0.589447	5923
FORMATION OF THE CORNIFIED ENVELOPE	REACTOME	R-HSA-6809371.3	12	0.261688	1.09627	0.33056	0.5896	1040
CELL-EXTRACELLULAR MATRIX INTERACTIONS	REACTOME DATABASE ID RELEASE 68	446353	15	-0.240334	-1.12764	0.288539	0.589624	4249
E2F MEDIATED REGULATION OF DNA REPLICATION	REACTOME	R-HSA-113510.3	22	0.193471	1.09282	0.33058	0.589695	6419
ROLE OF OSX AND MIRNAS IN TOOTH DEVELOPMENT	WIKIPATHWAYS_20190310	WP3971_HOMO SAPIENS	10	-0.291365	-1.1271	0.298596	0.589738	129
INACTIVATION, RECOVERY AND REGULATION OF THE PHOTOTRANSDUCTION CASCADE	REACTOME	R-HSA-2514859.2	10	-0.295012	-1.12575	0.294989	0.590533	4422
H19 ACTION RB-E2F1 SIGNALING AND CDK-BETA-CATENIN ACTIVITY	WIKIPATHWAYS_20190310	WP3969_HOMO SAPIENS	15	-0.240734	-1.12508	0.298378	0.590946	1346
GENERAL TRANSCRIPTION BY RNA POLYMERASE I	PANTHER PATHWAY	P00022	12	0.260743	1.09142	0.332444	0.591274	10711
SUMOYLATION OF TRANSCRIPTION FACTORS	REACTOME DATABASE ID RELEASE 68	3232118	15	-0.239675	-1.12324	0.310672	0.591732	6190
PID_TGFBR_PATHWAY	MSIGDB_C2	PID_TGFBR_PATHWAY	49	-0.136439	-1.12407	0.30239	0.591955	8674
TGF-BETA SIGNALING PATHWAY	PANTHER PATHWAY	P00052	65	-0.118239	-1.1234	0.299516	0.592327	4536
IL-3 SIGNALING PATHWAY	WIKIPATHWAYS_20190310	WP286	35	0.155032	1.089	0.341546	0.594811	7278
TYPE II INTERFERON SIGNALING (IFNG)	WIKIPATHWAYS_20190310	WP619_HOMO SAPIENS	24	-0.192343	-1.12079	0.301951	0.595562	2048
FANCONI ANEMIA PATHWAY	REACTOME	R-HSA-6783310.2	35	-0.158429	-1.1203	0.303876	0.595589	10542
HALLMARK_PI3K_AKT_MTOR_SIGNALING	MSIGDB_C2	HALLMARK_PI3K_AKT_MTOR_SIGNALING	88	0.0981402	1.08673	0.334795	0.598068	10932
BIOCARTA_RAC1_PATHWAY	MSIGDB_C2	BIOCARTA_RAC1_PATHWAY	19	-0.213837	-1.11705	0.306036	0.600037	10631
ERBB1 DOWNSTREAM SIGNALING	PATHWAY INTERACTION DATABASE NCI-NATURE CURATED DATA	ERBB1 DOWNSTREAM SIGNALING	100	-0.0954762	-1.11712	0.306827	0.600815	10506
MIRS IN MUSCLE CELL DIFFERENTIATION	WIKIPATHWAYS_20190310	WP2012_HOMO SAPIENS	19	-0.213695	-1.11618	0.314804	0.600829	1484
TRNA AMINOACYLATION	REACTOME	R-HSA-379724.1	42	0.141268	1.08443	0.336111	0.601326	10720
CLASS I PI3K SIGNALING EVENTS MEDIATED BY AKT	PATHWAY INTERACTION DATABASE NCI-NATURE CURATED DATA	CLASS I PI3K SIGNALING EVENTS MEDIATED BY AKT	33	-0.161774	-1.11538	0.309783	0.601487	10393
NOTCH2 ACTIVATION AND TRANSMISSION OF SIGNAL TO THE NUCLEUS	REACTOME	R-HSA-2979096.1	19	-0.211596	-1.11345	0.30834	0.601638	9901
CCR9	IOB	CCR9	14	-0.246051	-1.1148	0.304075	0.601685	7822
HOMOLOGOUS DNA PAIRING AND STRAND EXCHANGE	REACTOME DATABASE ID RELEASE 68	5693579	39	-0.150213	-1.11369	0.302684	0.602059	11574
BIOCARTA_BARR_MAPK_PATHWAY	MSIGDB_C2	BIOCARTA_BARR_MAPK_PATHWAY	10	-0.289293	-1.11407	0.309414	0.602213	7402
PID_IL12_STAT4_PATHWAY	MSIGDB_C2	PID_IL12_STAT4_PATHWAY	14	-0.246051	-1.11252	0.313239	0.602519	7822
DISEASES ASSOCIATED WITH GLYCOSAMINOGLYCAN METABOLISM	REACTOME	R-HSA-3560782.2	31	-0.167195	-1.10928	0.317111	0.602529	6930
NEUROTRANSMITTER RELEASE CYCLE	REACTOME DATABASE ID RELEASE 68	112310	24	-0.189583	-1.11203	0.30838	0.602582	6313
REGULATION OF SISTER CHROMATID SEPARATION AT THE METAPHASE-ANAPHASE TRANSITION	WIKIPATHWAYS_20190310	WP4240_HOMO SAPIENS	14	-0.246821	-1.11095	0.308886	0.602876	10915
LIPOPROTEIN METABOLISM	REACTOME DATABASE ID RELEASE 68	174824	42	-0.145079	-1.10954	0.31405	0.602915	6873
BRANCHED-CHAIN AMINO ACID CATABOLISM	REACTOME DATABASE ID RELEASE 68	70895	21	-0.201982	-1.11127	0.312412	0.603146	1908
MITOPHAGY	REACTOME	R-HSA-5205647.2	23	-0.193817	-1.11024	0.321922	0.603358	11054
NEGATIVE REGULATION OF FGFR1 SIGNALING	REACTOME DATABASE ID RELEASE 68	5654726	18	-0.217753	-1.10965	0.323494	0.603595	9727
BIOCARTA_ERK5_PATHWAY	MSIGDB_C2	BIOCARTA_ERK5_PATHWAY	16	0.223937	1.08096	0.34767	0.603603	4907
ISG15 ANTIVIRAL MECHANISM	REACTOME DATABASE ID RELEASE 68	1169408	67	0.112559	1.08246	0.340468	0.603971	7673
FCGAMMA RECEPTOR (FCGR) DEPENDENT PHAGOCYTOSIS	REACTOME	R-HSA-2029480.1	64	0.115167	1.08107	0.341179	0.604465	11466
DEVELOPMENT AND HETEROGENEITY OF THE ILC FAMILY	WIKIPATHWAYS_20190310	WP3893	11	0.266302	1.08156	0.342996	0.6046	95
PID_TELOMERASE_PATHWAY	MSIGDB_C2	PID_TELOMERASE_PATHWAY	61	0.117483	1.0795	0.346589	0.605283	6141
YAP1- AND WWTR1 (TAZ)-STIMULATED GENE EXPRESSION	REACTOME DATABASE ID RELEASE 68	2032785	11	-0.274297	-1.10647	0.314681	0.607051	3932
PID_ERBB2_ERBB3_PATHWAY	MSIGDB_C2	PID_ERBB2_ERBB3_PATHWAY	39	-0.149324	-1.10511	0.327768	0.608828	4901
DISASSEMBLY OF THE DESTRUCTION COMPLEX AND RECRUITMENT OF AXIN TO THE MEMBRANE	REACTOME DATABASE ID RELEASE 68	4641262	27	-0.17916	-1.10438	0.319984	0.609345	11360
MAMMARY GLAND DEVELOPMENT PATHWAY - PREGNANCY AND LACTATION (STAGE 3 OF 4)	WIKIPATHWAYS_20190310	WP2817_HOMO SAPIENS	17	-0.222341	-1.10281	0.3235	0.609745	4453
RUNX1 INTERACTS WITH CO-FACTORS WHOSE PRECISE EFFECT ON RUNX1 TARGETS IS NOT KNOWN	REACTOME	R-HSA-8939243.1	35	-0.157668	-1.10358	0.312525	0.61002	10553
BIOCARTA_HDAC_PATHWAY	MSIGDB_C2	BIOCARTA_HDAC_PATHWAY	23	-0.191932	-1.10306	0.326096	0.610144	4783
O-LINKED GLYCOSYLATION OF MUCINS	REACTOME DATABASE ID RELEASE 68	913709	29	-0.173466	-1.10209	0.326701	0.610248	5985
MATRIX METALLOPROTEINASES	WIKIPATHWAYS_20190310	WP129	16	0.22468	1.07628	0.354472	0.610331	6707
TIE1 TEK	IOB	TIE1 TEK	21	0.196336	1.07562	0.354845	0.610527	11645
DOWNSTREAM SIGNALING OF ACTIVATED FGFR2	REACTOME DATABASE ID RELEASE 68	5654696	15	-0.233492	-1.09203	0.334004	0.613046	4348
BIOCARTA_P38MAPK_PATHWAY	MSIGDB_C2	BIOCARTA_P38MAPK_PATHWAY	36	-0.154602	-1.09877	0.323007	0.613141	12253
SIGNALING BY MODERATE KINASE ACTIVITY BRAF MUTANTS	REACTOME DATABASE ID RELEASE 68	6802946	33	-0.160608	-1.09633	0.331006	0.613483	8215
PID_PI3KCI_AKT_PATHWAY	MSIGDB_C2	PID_PI3KCI_AKT_PATHWAY	33	-0.161774	-1.09584	0.326535	0.613548	10393
TRANSCRIPTIONAL REGULATION OF WHITE ADIPOCYTE DIFFERENTIATION	REACTOME	R-HSA-381340.2	71	-0.111123	-1.09671	0.325299	0.613625	11661
PARADOXICAL ACTIVATION OF RAF SIGNALING BY KINASE INACTIVE BRAF	REACTOME DATABASE ID RELEASE 68	6802955	33	-0.160608	-1.09306	0.329368	0.613685	8215
SPLICING FACTOR NOVA REGULATED SYNAPTIC PROTEINS	WIKIPATHWAYS_20190310	WP4148_HOMO SAPIENS	31	-0.164636	-1.09204	0.329679	0.613905	6967
D-<I>MYO< I>-INOSITOL-5-PHOSPHATE METABOLISM	HUMANCYC	PWY-6367	13	-0.251875	-1.09882	0.325761	0.613939	8613
ENDOTHELINS	PATHWAY INTERACTION DATABASE NCI-NATURE CURATED DATA	ENDOTHELINS	46	-0.135749	-1.09331	0.331657	0.61409	875
REGULATION OF CDC42 ACTIVITY	PATHWAY INTERACTION DATABASE NCI-NATURE CURATED DATA	REGULATION OF CDC42 ACTIVITY	26	-0.180046	-1.09234	0.336123	0.614193	6312
NUCLEAR RECEPTOR TRANSCRIPTION PATHWAY	REACTOME DATABASE ID RELEASE 68	383280	28	-0.175444	-1.09456	0.334467	0.614283	2638
NEGATIVE REGULATION OF MET ACTIVITY	REACTOME	R-HSA-6807004.1	18	-0.214857	-1.09678	0.3269	0.614381	5745
DOWNSTREAM SIGNALING OF ACTIVATED FGFR4	REACTOME DATABASE ID RELEASE 68	5654716	15	-0.233492	-1.09359	0.326866	0.614406	4348
PID_CDC42_REG_PATHWAY	MSIGDB_C2	PID_CDC42_REG_PATHWAY	26	-0.180046	-1.09403	0.325475	0.614432	6312
BIOCARTA_P53_PATHWAY	MSIGDB_C2	BIOCARTA_P53_PATHWAY	16	0.222763	1.07294	0.355565	0.61453	4924
BIOCARTA_STATHMIN_PATHWAY	MSIGDB_C2	BIOCARTA_STATHMIN_PATHWAY	11	-0.270787	-1.09074	0.337642	0.614673	1349
PID_RETINOIC_ACID_PATHWAY	MSIGDB_C2	PID_RETINOIC_ACID_PATHWAY	28	-0.174723	-1.09884	0.333739	0.614799	7822
NUCLEOTIDE SALVAGE	REACTOME DATABASE ID RELEASE 68	8956321	20	0.198866	1.07153	0.353702	0.615056	8711
PKA-MEDIATED PHOSPHORYLATION OF CREB	REACTOME	R-HSA-111931.1	12	-0.260582	-1.09688	0.32779	0.615079	8301
AXON GUIDANCE MEDIATED BY SLIT ROBO	PANTHER PATHWAY	P00008	13	-0.249239	-1.0946	0.334327	0.615089	851
SIGNALING BY NOTCH2	REACTOME	R-HSA-1980145.2	27	-0.177498	-1.09719	0.325367	0.615358	10311
PID_ENDOTHELIN_PATHWAY	MSIGDB_C2	PID_ENDOTHELIN_PATHWAY	46	-0.135749	-1.08993	0.332543	0.615372	875
LISTERIA MONOCYTOGENES ENTRY INTO HOST CELLS	REACTOME DATABASE ID RELEASE 68	8876384	17	0.21441	1.07191	0.34989	0.615414	6270
HATS ACETYLATE HISTONES	REACTOME	R-HSA-3214847.1	87	-0.099065	-1.0858	0.336739	0.615528	11229
RETINOIC ACID RECEPTORS-MEDIATED SIGNALING	PATHWAY INTERACTION DATABASE NCI-NATURE CURATED DATA	RETINOIC ACID RECEPTORS-MEDIATED SIGNALING	28	-0.174723	-1.0989	0.324975	0.61558	7822
BIOCARTA_CBL_PATHWAY	MSIGDB_C2	BIOCARTA_CBL_PATHWAY	11	-0.270498	-1.08936	0.332523	0.61562	3987
RHOA SIGNALING PATHWAY	PATHWAY INTERACTION DATABASE NCI-NATURE CURATED DATA	RHOA SIGNALING PATHWAY	36	-0.152684	-1.08434	0.340067	0.615749	2221
CLEAVAGE OF THE DAMAGED PURINE	REACTOME	R-HSA-110331.2	23	-0.188875	-1.08877	0.334847	0.615875	9236
BIOCARTA_CHREBP2_PATHWAY	MSIGDB_C2	BIOCARTA_CHREBP2_PATHWAY	33	-0.158937	-1.08598	0.341603	0.616016	10434
DEPURINATION	REACTOME DATABASE ID RELEASE 68	73927	23	-0.188875	-1.08458	0.335252	0.616158	9236
PID_RHOA_PATHWAY	MSIGDB_C2	PID_RHOA_PATHWAY	36	-0.152684	-1.08177	0.3461	0.616366	2221
DNA IR-DOUBLE STRAND BREAKS (DSBS) AND CELLULAR RESPONSE VIA ATM	WIKIPATHWAYS_20190310	WP3959_HOMO SAPIENS	52	-0.126901	-1.08485	0.336449	0.616495	11541
PID_BMP_PATHWAY	MSIGDB_C2	PID_BMP_PATHWAY	33	-0.157709	-1.08209	0.337116	0.616616	6940
RECOGNITION AND ASSOCIATION OF DNA GLYCOSYLASE WITH SITE CONTAINING AN AFFECTED PURINE	REACTOME	R-HSA-110330.2	23	-0.188875	-1.08606	0.3438	0.616728	9236
MYOGENESIS	REACTOME	R-HSA-525793.2	20	-0.202157	-1.0823	0.347739	0.617078	2871
TRAF3-DEPENDENT IRF ACTIVATION PATHWAY	REACTOME	R-HSA-918233.1	13	-0.24875	-1.0863	0.338349	0.617151	4201
GLYCOSPHINGOLIPID METABOLISM	REACTOME	R-HSA-1660662.5	36	-0.15391	-1.08648	0.334131	0.617665	12263
TGF-BETA RECEPTOR SIGNALING	PATHWAY INTERACTION DATABASE NCI-NATURE CURATED DATA	TGF-BETA RECEPTOR SIGNALING	45	-0.136473	-1.08232	0.344993	0.617878	9619
PKA ACTIVATION IN GLUCAGON SIGNALLING	REACTOME DATABASE ID RELEASE 68	164378	11	-0.270787	-1.08277	0.341762	0.617889	1349
SIG_PIP3_SIGNALING_IN_B_LYMPHOCYTES	MSIGDB_C2	SIG_PIP3_SIGNALING_IN_B_LYMPHOCYTES	26	-0.178934	-1.08677	0.338421	0.617976	2428
ST_ADRENERGIC	MSIGDB_C2	ST_ADRENERGIC	25	-0.182278	-1.08693	0.338421	0.618541	7795
SA_TRKA_RECEPTOR	MSIGDB_C2	SA_TRKA_RECEPTOR	16	0.222763	1.06822	0.358438	0.619255	4924
RAS PATHWAY	PANTHER PATHWAY	P04393	68	0.110862	1.06867	0.356641	0.619469	1383
ATM SIGNALING PATHWAY	WIKIPATHWAYS_20190310	WP2516	36	0.150311	1.06749	0.358995	0.61955	12313
KITRECEPTOR	NETPATH	KITRECEPTOR	88	0.0974993	1.06688	0.357762	0.61964	3369
EPHB-MEDIATED FORWARD SIGNALING	REACTOME	R-HSA-3928662.2	31	0.161335	1.06564	0.365834	0.620932	7480
TICAM1, RIP1-MEDIATED IKK COMPLEX RECRUITMENT	REACTOME	R-HSA-168927.2	16	-0.223583	-1.07837	0.347354	0.622092	9441
PID_CXCR4_PATHWAY	MSIGDB_C2	PID_CXCR4_PATHWAY	76	-0.105307	-1.07784	0.351515	0.622249	1152
SYNTHESIS OF ACTIVE UBIQUITIN: ROLES OF E1 AND E2 ENZYMES	REACTOME DATABASE ID RELEASE 68	8866652	30	0.163457	1.06433	0.36729	0.622384	8742
TBC RABGAPS	REACTOME	R-HSA-8854214.1	41	0.139596	1.06316	0.357931	0.622457	9642
DNA DAMAGE RESPONSE (ONLY ATM DEPENDENT)	WIKIPATHWAYS_20190310	WP710_HOMO SAPIENS	90	-0.0966287	-1.07653	0.352742	0.623076	1990
PID_HIF1A_PATHWAY	MSIGDB_C2	PID_HIF1A_PATHWAY	15	-0.231087	-1.07693	0.347401	0.623172	7280
HYPOXIC AND OXYGEN HOMEOSTASIS REGULATION OF HIF-1-ALPHA	PATHWAY INTERACTION DATABASE NCI-NATURE CURATED DATA	HYPOXIC AND OXYGEN HOMEOSTASIS REGULATION OF HIF-1-ALPHA	15	-0.231087	-1.07557	0.352377	0.623242	7280
PID_ALPHA_SYNUCLEIN_PATHWAY	MSIGDB_C2	PID_ALPHA_SYNUCLEIN_PATHWAY	20	0.199654	1.06327	0.365104	0.623311	7251
REGULATION OF RHOA ACTIVITY	PATHWAY INTERACTION DATABASE NCI-NATURE CURATED DATA	REGULATION OF RHOA ACTIVITY	33	-0.157694	-1.07585	0.355781	0.623548	10013
REGULATION OF CYTOPLASMIC AND NUCLEAR SMAD2 3 SIGNALING	PATHWAY INTERACTION DATABASE NCI-NATURE CURATED DATA	REGULATION OF CYTOPLASMIC AND NUCLEAR SMAD2 3 SIGNALING	19	-0.205466	-1.07466	0.355851	0.624147	6940
TOLL LIKE RECEPTOR 4 (TLR4) CASCADE	REACTOME	R-HSA-166016.2	105	0.0882812	1.06098	0.367894	0.625535	11146
ALPHA ADRENERGIC RECEPTOR SIGNALING PATHWAY	PANTHER PATHWAY	P00002	16	-0.222348	-1.07334	0.352318	0.625838	4932
HALLMARK_PANCREAS_BETA_CELLS	MSIGDB_C2	HALLMARK_PANCREAS_BETA_CELLS	14	-0.237394	-1.072	0.354715	0.625872	8982
MIRNAS INVOLVEMENT IN THE IMMUNE RESPONSE IN SEPSIS	WIKIPATHWAYS_20190310	WP4329	26	0.173896	1.06016	0.362359	0.626029	3056
PID_RHOA_REG_PATHWAY	MSIGDB_C2	PID_RHOA_REG_PATHWAY	33	-0.157694	-1.07203	0.348777	0.626669	10013
TIGHT JUNCTION INTERACTIONS	REACTOME	R-HSA-420029.1	10	0.273915	1.05863	0.371995	0.626825	6174
ERBB2 ERBB3 SIGNALING EVENTS	PATHWAY INTERACTION DATABASE NCI-NATURE CURATED DATA	ERBB2 ERBB3 SIGNALING EVENTS	37	-0.148608	-1.07229	0.351453	0.627027	4901
BMP RECEPTOR SIGNALING	PATHWAY INTERACTION DATABASE NCI-NATURE CURATED DATA	BMP RECEPTOR SIGNALING	33	-0.157709	-1.0709	0.360496	0.627141	6940
PID_BARD1_PATHWAY	MSIGDB_C2	PID_BARD1_PATHWAY	27	0.169685	1.05726	0.374309	0.627305	11495
TP53 REGULATES TRANSCRIPTION OF SEVERAL ADDITIONAL CELL DEATH GENES WHOSE SPECIFIC ROLES IN P53-DEPENDENT APOPTOSIS REMAIN UNCERTAIN	REACTOME	R-HSA-6803205.1	11	0.261554	1.0588	0.364865	0.627562	10699
SIGNALLING TO ERKS	REACTOME	R-HSA-187687.1	28	0.1679	1.05766	0.370488	0.627619	1193
PID_CASPASE_PATHWAY	MSIGDB_C2	PID_CASPASE_PATHWAY	46	-0.133946	-1.06931	0.359254	0.62849	11923
D-<I>MYO< I>-INOSITOL (1,3,4)-TRISPHOSPHATE BIOSYNTHESIS	HUMANCYC	PWY-6364	12	-0.25365	-1.06956	0.361133	0.628873	5987
CELL CYCLE	WIKIPATHWAYS_20190310	WP179	113	0.0854817	1.05519	0.368114	0.630171	7744
HYALURONAN UPTAKE AND DEGRADATION	REACTOME	R-HSA-2160916.3	10	-0.277162	-1.06736	0.364053	0.631471	6129
BIOCARTA_MPR_PATHWAY	MSIGDB_C2	BIOCARTA_MPR_PATHWAY	27	0.169473	1.05381	0.371087	0.631759	9352
BIOCARTA_BCELLSURVIVAL_PATHWAY	MSIGDB_C2	BIOCARTA_BCELLSURVIVAL_PATHWAY	15	-0.228111	-1.06641	0.362307	0.632462	11186
PID_HDAC_CLASSIII_PATHWAY	MSIGDB_C2	PID_HDAC_CLASSIII_PATHWAY	22	-0.187871	-1.06419	0.365917	0.632529	6502
PID_IL8_CXCR1_PATHWAY	MSIGDB_C2	PID_IL8_CXCR1_PATHWAY	18	-0.208913	-1.06593	0.364588	0.632548	5831
G BETA:GAMMA SIGNALLING THROUGH CDC42	REACTOME DATABASE ID RELEASE 68	8964616	12	-0.253823	-1.06539	0.363291	0.632742	9606
ADP SIGNALLING THROUGH P2Y PURINOCEPTOR 12	REACTOME DATABASE ID RELEASE 68	392170	12	-0.253823	-1.06486	0.363433	0.632944	9606
IL8- AND CXCR1-MEDIATED SIGNALING EVENTS	PATHWAY INTERACTION DATABASE NCI-NATURE CURATED DATA	IL8- AND CXCR1-MEDIATED SIGNALING EVENTS	18	-0.208913	-1.06441	0.361588	0.632968	5831
BIOCARTA_TRKA_PATHWAY	MSIGDB_C2	BIOCARTA_TRKA_PATHWAY	11	0.26048	1.05204	0.378041	0.634096	4130
BIOCARTA_PS1_PATHWAY	MSIGDB_C2	BIOCARTA_PS1_PATHWAY	12	-0.252372	-1.06169	0.366344	0.635681	9627
METABOLIC PATHWAY OF LDL, HDL AND TG, INCLUDING DISEASES	WIKIPATHWAYS_20190310	WP4522_HOMO SAPIENS	10	-0.275974	-1.06115	0.36793	0.63589	3249
AMPLIFICATION OF SIGNAL FROM UNATTACHED KINETOCHORES VIA A MAD2 INHIBITORY SIGNAL	REACTOME	R-HSA-141444.2	86	-0.0979651	-1.06192	0.366739	0.636096	11055
AMPLIFICATION OF SIGNAL FROM THE KINETOCHORES	REACTOME DATABASE ID RELEASE 68	141424	86	-0.0979651	-1.05903	0.365805	0.639189	11055
BIOCARTA_RANMS_PATHWAY	MSIGDB_C2	BIOCARTA_RANMS_PATHWAY	10	0.273501	1.04714	0.390249	0.642469	6180
GLUCAGON-LIKE PEPTIDE-1 (GLP1) REGULATES INSULIN SECRETION	REACTOME DATABASE ID RELEASE 68	381676	23	-0.184233	-1.05655	0.37088	0.64316	6154
PID_S1P_S1P3_PATHWAY	MSIGDB_C2	PID_S1P_S1P3_PATHWAY	27	-0.170006	-1.05477	0.38195	0.643202	762
PID_INSULIN_PATHWAY	MSIGDB_C2	PID_INSULIN_PATHWAY	41	-0.139355	-1.05507	0.370208	0.643488	5761
T-CELL RECEPTOR AND CO-STIMULATORY SIGNALING	WIKIPATHWAYS_20190310	WP2583_HOMO SAPIENS	20	-0.196765	-1.05412	0.368859	0.643635	2949
ESTROGEN SIGNALING PATHWAY	WIKIPATHWAYS_20190310	WP712_HOMO SAPIENS	22	-0.188116	-1.05585	0.371354	0.643669	5840
SIGNALING BY NUCLEAR RECEPTORS	REACTOME DATABASE ID RELEASE 68	9006931	176	-0.0680333	-1.05519	0.376234	0.644119	4542
EFFECTS OF PIP2 HYDROLYSIS	REACTOME DATABASE ID RELEASE 68	114508	20	-0.197345	-1.05265	0.374616	0.644795	8735
PID_TAP63_PATHWAY	MSIGDB_C2	PID_TAP63_PATHWAY	46	-0.131233	-1.05277	0.377561	0.645416	5349
JOSEPHIN DOMAIN DUBS	REACTOME DATABASE ID RELEASE 68	5689877	10	0.272465	1.04451	0.388182	0.64647	6195
IL12-MEDIATED SIGNALING EVENTS	PATHWAY INTERACTION DATABASE NCI-NATURE CURATED DATA	IL12-MEDIATED SIGNALING EVENTS	27	0.169048	1.04393	0.386922	0.646506	5066
ROLE OF PHOSPHOLIPIDS IN PHAGOCYTOSIS	REACTOME	R-HSA-2029485.1	15	-0.224509	-1.0502	0.368803	0.647864	4478
RAS SIGNALING	WIKIPATHWAYS_20190310	WP4223_HOMO SAPIENS	127	-0.0797513	-1.05037	0.377497	0.64839	4559
ASSOCIATION OF TRIC CCT WITH TARGET PROTEINS DURING BIOSYNTHESIS	REACTOME	R-HSA-390471.1	36	0.146894	1.04143	0.385691	0.650303	11960
DNA DAMAGE TELOMERE STRESS INDUCED SENESCENCE	REACTOME	R-HSA-2559586.3	43	-0.136092	-1.04779	0.381589	0.651746	10837
SIGNALING BY EGFRVIII IN CANCER	REACTOME	R-HSA-5637812.1	13	-0.238593	-1.04696	0.386193	0.65251	4348
5HT4 TYPE RECEPTOR MEDIATED SIGNALING PATHWAY	PANTHER PATHWAY	P04376	15	0.222122	1.03966	0.385847	0.652658	6442
TGF-B SIGNALING IN THYROID CELLS FOR EPITHELIAL-MESENCHYMAL TRANSITION	WIKIPATHWAYS_20190310	WP3859_HOMO SAPIENS	16	-0.215619	-1.04635	0.382067	0.652855	4124
BETA3 ADRENERGIC RECEPTOR SIGNALING PATHWAY	PANTHER PATHWAY	P04379	15	0.222122	1.03836	0.39493	0.653047	6442
INTEGRIN-MEDIATED CELL ADHESION	WIKIPATHWAYS_20190310	WP185_HOMO SAPIENS	76	-0.102496	-1.04396	0.383537	0.653232	4814
HALLMARK_WNT_BETA_CATENIN_SIGNALING	MSIGDB_C2	HALLMARK_WNT_BETA_CATENIN_SIGNALING	37	-0.145487	-1.04504	0.381962	0.653675	1814
GAP JUNCTION TRAFFICKING AND REGULATION	REACTOME	R-HSA-157858.1	15	-0.223035	-1.04328	0.382085	0.653724	9328
CIRCADIAN RHYTHM RELATED GENES	WIKIPATHWAYS_20190310	WP3594_HOMO SAPIENS	129	-0.0789972	-1.0441	0.385774	0.653807	9984
BIOCARTA_RAB_PATHWAY	MSIGDB_C2	BIOCARTA_RAB_PATHWAY	12	0.248722	1.03738	0.392005	0.653831	10885
NO/CGMP/PKG MEDIATED NEUROPROTECTION	WIKIPATHWAYS_20190310	WP4008_HOMO SAPIENS	26	-0.171954	-1.04442	0.390498	0.65404	6429
CARBOHYDRATE METABOLISM	REACTOME	R-HSA-71387.9	216	0.0606887	1.0384	0.389782	0.654051	12613
NOD1 2 SIGNALING PATHWAY	REACTOME DATABASE ID RELEASE 68	168638	26	-0.172024	-1.04522	0.391998	0.654183	6428
TICAM1,TRAF6-DEPENDENT INDUCTION OF TAK1 COMPLEX	REACTOME	R-HSA-9014325.3	11	-0.257623	-1.04244	0.388723	0.654496	9441
SALVAGE PATHWAYS OF PYRIMIDINE RIBONUCLEOTIDES	HUMANCYC	PWY0-163	12	0.246073	1.03611	0.398014	0.655222	1266
MAP KINASE ACTIVATION	REACTOME	R-HSA-450294.3	60	-0.113591	-1.04049	0.385501	0.65658	10434
SIGNALING BY TGF-BETA RECEPTOR COMPLEX	REACTOME DATABASE ID RELEASE 68	170834	68	-0.108582	-1.03984	0.389184	0.657018	9513
TRANSCRIPTIONAL ACTIVATION OF MITOCHONDRIAL BIOGENESIS	REACTOME DATABASE ID RELEASE 68	2151201	48	-0.126717	-1.04062	0.386027	0.657189	7527
DOWNREGULATION OF ERBB2:ERBB3 SIGNALING	REACTOME DATABASE ID RELEASE 68	1358803	11	-0.257623	-1.03886	0.387097	0.658026	9441
PID_TOLL_ENDOGENOUS_PATHWAY	MSIGDB_C2	PID_TOLL_ENDOGENOUS_PATHWAY	20	-0.192119	-1.03593	0.38825	0.659476	7362
CALCINEURIN-REGULATED NFAT-DEPENDENT TRANSCRIPTION IN LYMPHOCYTES	PATHWAY INTERACTION DATABASE NCI-NATURE CURATED DATA	CALCINEURIN-REGULATED NFAT-DEPENDENT TRANSCRIPTION IN LYMPHOCYTES	31	-0.157064	-1.03607	0.399721	0.660069	4740
RAF-INDEPENDENT MAPK1 3 ACTIVATION	REACTOME	R-HSA-112409.2	21	0.187569	1.03183	0.403523	0.660294	11082
CASPASE CASCADE IN APOPTOSIS	PATHWAY INTERACTION DATABASE NCI-NATURE CURATED DATA	CASPASE CASCADE IN APOPTOSIS	44	-0.131945	-1.03626	0.401871	0.660561	11923
CONSTITUTIVE SIGNALING BY EGFRVIII	REACTOME DATABASE ID RELEASE 68	5637810	13	-0.238593	-1.03704	0.3924	0.660731	4348
INTERLEUKIN-20 FAMILY SIGNALING	REACTOME	R-HSA-8854691.6	12	-0.245279	-1.03661	0.391226	0.660732	4901
ST_ERK1_ERK2_MAPK_PATHWAY	MSIGDB_C2	ST_ERK1_ERK2_MAPK_PATHWAY	30	-0.159025	-1.03259	0.40155	0.660923	5428
PURINE RIBONUCLEOSIDE MONOPHOSPHATE BIOSYNTHESIS	REACTOME	R-HSA-73817.4	12	0.247444	1.03252	0.399083	0.661117	7282
BIOCARTA_FMLP_PATHWAY	MSIGDB_C2	BIOCARTA_FMLP_PATHWAY	30	-0.158836	-1.03154	0.401825	0.661262	4465
GABA-B_RECEPTOR_II_SIGNALING	PANTHER PATHWAY	P05731	20	-0.19223	-1.03283	0.393371	0.661291	1566
RET SIGNALING	REACTOME DATABASE ID RELEASE 68	8853659	28	0.164096	1.03186	0.406807	0.661342	1248
MECP2 AND ASSOCIATED RETT SYNDROME	WIKIPATHWAYS_20190310	WP3584_HOMO SAPIENS	45	-0.129817	-1.03322	0.395854	0.661369	6496
P38 MAPK SIGNALING PATHWAY	WIKIPATHWAYS_20190310	WP400_HOMO SAPIENS	31	-0.154549	-1.03054	0.401839	0.661528	12253
BIOCARTA_VIP_PATHWAY	MSIGDB_C2	BIOCARTA_VIP_PATHWAY	21	-0.186124	-1.03174	0.397633	0.661722	3517
MITOTIC PROPHASE	REACTOME	R-HSA-68875.4	86	-0.0951082	-1.03327	0.397775	0.662128	12949
SLEEP REGULATION	WIKIPATHWAYS_20190310	WP3591_HOMO SAPIENS	12	-0.243586	-1.03056	0.404859	0.662332	1304
HALLMARK_ADIPOGENESIS	MSIGDB_C2	HALLMARK_ADIPOGENESIS	175	-0.0673244	-1.0336	0.403307	0.662337	8888
CELL DEATH SIGNALLING VIA NRAGE, NRIF AND NADE	REACTOME DATABASE ID RELEASE 68	204998	61	-0.112603	-1.03395	0.403673	0.662498	10013
SREBF AND MIR33 IN CHOLESTEROL AND LIPID HOMEOSTASIS	WIKIPATHWAYS_20190310	WP2011_HOMO SAPIENS	15	-0.221537	-1.02937	0.400281	0.662948	4521
PID_RAC1_PATHWAY	MSIGDB_C2	PID_RAC1_PATHWAY	45	0.129466	1.0299	0.40479	0.663014	10362
RHO GTPASES ACTIVATE ROCKS	REACTOME	R-HSA-5627117.2	17	-0.208242	-1.02882	0.399882	0.663176	4657
PROCESSING OF INTRONLESS PRE-MRNAS	REACTOME DATABASE ID RELEASE 68	77595	19	0.198561	1.02686	0.406955	0.663465	10850
CELL-CELL COMMUNICATION	REACTOME DATABASE ID RELEASE 68	1500931	72	0.104353	1.02849	0.401549	0.663563	708
DIRECT P53 EFFECTORS	PATHWAY INTERACTION DATABASE NCI-NATURE CURATED DATA	DIRECT P53 EFFECTORS	122	0.0795385	1.02895	0.398176	0.663753	8593
TRANSCRIPTION OF E2F TARGETS UNDER NEGATIVE CONTROL BY P107 (RBL1) AND P130 (RBL2) IN COMPLEX WITH HDAC1	REACTOME	R-HSA-1362300.2	16	0.210625	1.02608	0.405389	0.663878	6005
RAC1 SIGNALING PATHWAY	PATHWAY INTERACTION DATABASE NCI-NATURE CURATED DATA	RAC1 SIGNALING PATHWAY	45	0.129466	1.02698	0.410152	0.664326	10362
GLYOXYLATE METABOLISM AND GLYCINE DEGRADATION	REACTOME DATABASE ID RELEASE 68	389661	20	0.190391	1.02702	0.403052	0.66534	7385
FIBRIN COMPLEMENT RECEPTOR 3 SIGNALING PATHWAY	WIKIPATHWAYS_20190310	WP4136	25	0.170555	1.02407	0.408155	0.665632	3327
INFLAMMASOMES	REACTOME	R-HSA-622312.1	14	0.225657	1.02455	0.4186	0.665778	5011
BARD1 SIGNALING EVENTS	PATHWAY INTERACTION DATABASE NCI-NATURE CURATED DATA	BARD1 SIGNALING EVENTS	26	0.168247	1.02198	0.418218	0.668629	11495
ENDOGENOUS TLR SIGNALING	PATHWAY INTERACTION DATABASE NCI-NATURE CURATED DATA	ENDOGENOUS TLR SIGNALING	20	-0.192119	-1.02542	0.408764	0.669008	7362
TP53 REGULATES TRANSCRIPTION OF ADDITIONAL CELL CYCLE GENES WHOSE EXACT ROLE IN THE P53 PATHWAY REMAIN UNCERTAIN	REACTOME	R-HSA-6804115.1	20	0.190585	1.02009	0.408736	0.670152	11728
TRNA CHARGING	HUMANCYC	TRNA-CHARGING-PWY	37	0.141216	1.02026	0.408512	0.670906	10487
ROS AND RNS PRODUCTION IN PHAGOCYTES	REACTOME	R-HSA-1222556.9	21	0.185436	1.01887	0.414992	0.671442	6974
ENDOMETRIAL CANCER	WIKIPATHWAYS_20190310	WP4155_HOMO SAPIENS	55	-0.117718	-1.02325	0.409636	0.672431	4360
PDGFR-ALPHA SIGNALING PATHWAY	PATHWAY INTERACTION DATABASE NCI-NATURE CURATED DATA	PDGFR-ALPHA SIGNALING PATHWAY	20	-0.189672	-1.02106	0.408784	0.675903	1603
PI3K-AKT-MTOR SIGNALING PATHWAY AND THERAPEUTIC OPPORTUNITIES	WIKIPATHWAYS_20190310	WP3844_HOMO SAPIENS	28	-0.162278	-1.01754	0.417973	0.67852	2311
BIOCARTA_ATRBRCA_PATHWAY	MSIGDB_C2	BIOCARTA_ATRBRCA_PATHWAY	18	-0.198983	-1.01712	0.408277	0.678521	8389
VXPX CARGO-TARGETING TO CILIUM	REACTOME	R-HSA-5620916.1	17	-0.204368	-1.01834	0.417015	0.678662	11530
PID_PDGFRA_PATHWAY	MSIGDB_C2	PID_PDGFRA_PATHWAY	20	-0.189672	-1.0191	0.409694	0.678876	1603
CALNEXIN CALRETICULIN CYCLE	REACTOME DATABASE ID RELEASE 68	901042	26	-0.16605	-1.0152	0.413703	0.678898	8743
SYNTHESIS OF GLYCOSYLPHOSPHATIDYLINOSITOL (GPI)	REACTOME DATABASE ID RELEASE 68	162710	16	-0.21047	-1.01596	0.413883	0.679107	7820
FRS-MEDIATED FGFR4 SIGNALING	REACTOME	R-HSA-5654712.3	11	-0.250733	-1.01854	0.420936	0.679116	5590
SIGNAL TRANSDUCTION BY L1	REACTOME DATABASE ID RELEASE 68	445144	18	-0.199644	-1.01762	0.412281	0.679218	9989
RUNX1 REGULATES GENES INVOLVED IN MEGAKARYOCYTE DIFFERENTIATION AND PLATELET FUNCTION	REACTOME DATABASE ID RELEASE 68	8936459	47	-0.125059	-1.01544	0.418883	0.679278	10832
PTK6 REGULATES RHO GTPASES, RAS GTPASE AND MAP KINASES	REACTOME DATABASE ID RELEASE 68	8849471	12	-0.242688	-1.01603	0.421761	0.679819	8560
FRS-MEDIATED FGFR2 SIGNALING	REACTOME	R-HSA-5654700.3	11	-0.250733	-1.01215	0.426243	0.682333	5590
NEURAL CREST DIFFERENTIATION	WIKIPATHWAYS_20190310	WP2064_HOMO SAPIENS	57	-0.113024	-1.01249	0.420008	0.682534	1674
ACTIVATION OF THE AP-1 FAMILY OF TRANSCRIPTION FACTORS	REACTOME DATABASE ID RELEASE 68	450341	10	-0.260279	-1.01274	0.42701	0.682898	7822
FOLDING OF ACTIN BY CCT TRIC	REACTOME	R-HSA-390450.2	10	0.262918	1.01172	0.42696	0.684359	10679
POLYMERASE SWITCHING	REACTOME DATABASE ID RELEASE 68	69091	14	0.221808	1.00376	0.432815	0.684654	4032
BIOCARTA_PDGF_PATHWAY	MSIGDB_C2	BIOCARTA_PDGF_PATHWAY	30	-0.154197	-1.01047	0.418678	0.684805	1152
RNA POLYMERASE I TRANSCRIPTION	REACTOME DATABASE ID RELEASE 68	73864	64	0.107455	1.00404	0.426108	0.685184	6824
ACTIVATION OF BH3-ONLY PROTEINS	REACTOME DATABASE ID RELEASE 68	114452	27	0.161793	1.01049	0.427882	0.685637	8390
RNA POLYMERASE I PROMOTER CLEARANCE	REACTOME	R-HSA-73854.3	64	0.107455	1.00422	0.440695	0.68592	6824
GLYCOGEN SYNTHESIS	REACTOME	R-HSA-3322077.3	15	-0.215226	-1.00942	0.426777	0.68599	9441
DISEASES ASSOCIATED WITH GLYCOSYLATION PRECURSOR BIOSYNTHESIS	REACTOME DATABASE ID RELEASE 68	5609975	18	0.197194	1.00519	0.434001	0.686196	11632
LEADING STRAND SYNTHESIS	REACTOME DATABASE ID RELEASE 68	69109	14	0.221808	1.0045	0.434165	0.686444	4032
BUTYRATE RESPONSE FACTOR 1 (BRF1) BINDS AND DESTABILIZES MRNA	REACTOME	R-HSA-450385.2	17	0.202453	1.00206	0.444534	0.686911	6443
DEUBIQUITINATION	REACTOME DATABASE ID RELEASE 68	5688426	228	0.0573922	1.00149	0.438918	0.686936	12396
BIOCARTA_ARF_PATHWAY	MSIGDB_C2	BIOCARTA_ARF_PATHWAY	16	0.209373	1.00534	0.430144	0.686995	3307
NUCLEOTIDE METABOLISM	WIKIPATHWAYS_20190310	WP404	18	0.197309	1.00555	0.429144	0.687655	9216
SUMOYLATION OF DNA DAMAGE RESPONSE AND REPAIR PROTEINS	REACTOME DATABASE ID RELEASE 68	3108214	69	0.102457	1.00591	0.430352	0.688046	12588
REGULATION OF APOPTOSIS BY PARATHYROID HORMONE-RELATED PROTEIN	WIKIPATHWAYS_20190310	WP3872	17	0.201392	1.00865	0.417334	0.688158	3902
BIOCARTA_MITOCHONDRIA_PATHWAY	MSIGDB_C2	BIOCARTA_MITOCHONDRIA_PATHWAY	19	0.190852	1.008	0.427238	0.688326	6387
EPIGENETIC REGULATION OF GENE EXPRESSION	REACTOME	R-HSA-212165.2	100	0.0855457	1.00024	0.434064	0.688327	10502
REGULATION OF TELOMERASE	PATHWAY INTERACTION DATABASE NCI-NATURE CURATED DATA	REGULATION OF TELOMERASE	60	0.109793	0.999652	0.434273	0.688395	6141
SYNTHESIS OF SUBSTRATES IN N-GLYCAN BIOSYTHESIS	REACTOME DATABASE ID RELEASE 68	446219	51	0.118936	0.998838	0.443611	0.688912	11632
POLYMERASE SWITCHING ON THE C-STRAND OF THE TELOMERE	REACTOME DATABASE ID RELEASE 68	174411	14	0.221808	1.00711	0.435104	0.688997	4032
EPHRIN B REVERSE SIGNALING	PATHWAY INTERACTION DATABASE NCI-NATURE CURATED DATA	EPHRIN B REVERSE SIGNALING	21	0.183537	1.00595	0.428543	0.689072	1483
BIOCARTA_G2_PATHWAY	MSIGDB_C2	BIOCARTA_G2_PATHWAY	23	0.173928	0.994786	0.443295	0.689207	10080
MTORC1-MEDIATED SIGNALLING	REACTOME DATABASE ID RELEASE 68	166208	22	0.178594	1.00636	0.429266	0.689377	9268
REGULATION OF RUNX1 EXPRESSION AND ACTIVITY	REACTOME DATABASE ID RELEASE 68	8934593	17	0.201872	0.99782	0.453065	0.689788	10712
B-WICH COMPLEX POSITIVELY REGULATES RRNA EXPRESSION	REACTOME	R-HSA-5250924.2	45	0.125675	0.994978	0.447573	0.689901	5910
INTERLEUKIN-17 SIGNALING	REACTOME DATABASE ID RELEASE 68	448424	63	-0.107893	-1.00697	0.431447	0.689956	8792
PI3K/AKT/MTOR - VITD3 SIGNALLING	WIKIPATHWAYS_20190310	WP4141	15	0.213153	0.9952	0.449362	0.690543	9469
MIRNAS INVOLVED IN DNA DAMAGE RESPONSE	WIKIPATHWAYS_20190310	WP1545	15	0.214507	0.995572	0.450416	0.690914	3655
FGF SIGNALING PATHWAY	PANTHER PATHWAY	P00021	77	-0.0972318	-1.00594	0.426878	0.691132	8759
CXCR3-MEDIATED SIGNALING EVENTS	PATHWAY INTERACTION DATABASE NCI-NATURE CURATED DATA	CXCR3-MEDIATED SIGNALING EVENTS	30	0.152569	0.996353	0.448269	0.691541	10348
BIOCARTA_RB_PATHWAY	MSIGDB_C2	BIOCARTA_RB_PATHWAY	12	-0.239222	-1.00518	0.431636	0.69177	7403
COSTIMULATION BY THE CD28 FAMILY	REACTOME DATABASE ID RELEASE 68	388841	41	0.132035	0.995603	0.456217	0.691933	7278
CHROMOSOME MAINTENANCE	REACTOME DATABASE ID RELEASE 68	73886	73	0.0987598	0.992215	0.448738	0.692043	10085
PROLACTIN SIGNALING PATHWAY	WIKIPATHWAYS_20190310	WP2037	66	0.10405	0.992465	0.446218	0.692624	7278
FGFR1 MUTANT RECEPTOR ACTIVATION	REACTOME DATABASE ID RELEASE 68	1839124	21	-0.181196	-0.994348	0.449301	0.69357	11866
TCR SIGNALING IN NAIVE CD8+ T CELLS	PATHWAY INTERACTION DATABASE NCI-NATURE CURATED DATA	TCR SIGNALING IN NAIVE CD8+ T CELLS	31	-0.15146	-1.00269	0.437203	0.694115	4821
TUMOR SUPPRESSOR ACTIVITY OF SMARCB1	WIKIPATHWAYS_20190310	WP4204_HOMO SAPIENS	30	-0.152915	-1.00353	0.433314	0.694185	10345
HALLMARK_HEDGEHOG_SIGNALING	MSIGDB_C2	HALLMARK_HEDGEHOG_SIGNALING	28	-0.158335	-0.994363	0.443002	0.694376	2368
TRANSLESION SYNTHESIS BY POLK	REACTOME DATABASE ID RELEASE 68	5655862	17	-0.201327	-1.00292	0.441399	0.694507	11574
PID_ERBB1_DOWNSTREAM_PATHWAY	MSIGDB_C2	PID_ERBB1_DOWNSTREAM_PATHWAY	100	-0.0854066	-1.00114	0.442	0.6946	10506
SYNTHESIS OF PIPS AT THE EARLY ENDOSOME MEMBRANE	REACTOME	R-HSA-1660516.7	16	-0.207403	-1.0014	0.436055	0.694946	6959
TRANSLESION SYNTHESIS BY POLI	REACTOME	R-HSA-5656121.1	17	-0.201327	-1.00177	0.428373	0.695068	11574
ERK PATHWAY IN HUNTINGTON'S DISEASE	WIKIPATHWAYS_20190310	WP3853_HOMO SAPIENS	11	-0.246368	-0.99481	0.450485	0.69518	8287
IL2 SIGNALING EVENTS MEDIATED BY PI3K	PATHWAY INTERACTION DATABASE NCI-NATURE CURATED DATA	IL2 SIGNALING EVENTS MEDIATED BY PI3K	29	-0.154527	-0.99437	0.441987	0.695202	12253
INTERLEUKIN-2 FAMILY SIGNALING	REACTOME DATABASE ID RELEASE 68	451927	26	-0.162879	-0.992521	0.448208	0.695461	2103
BIOCARTA_TEL_PATHWAY	MSIGDB_C2	BIOCARTA_TEL_PATHWAY	17	-0.200241	-0.995384	0.444088	0.695753	6477
BIOCARTA_ARAP_PATHWAY	MSIGDB_C2	BIOCARTA_ARAP_PATHWAY	15	-0.212586	-0.992699	0.448713	0.695958	6582
MECP2 REGULATES NEURONAL RECEPTORS AND CHANNELS	REACTOME	R-HSA-9022699.1	10	-0.258193	-0.994836	0.444668	0.695968	4955
GAP JUNCTION DEGRADATION	REACTOME DATABASE ID RELEASE 68	190873	10	-0.256314	-0.995547	0.43916	0.696283	9328
SEMAPHORIN INTERACTIONS	REACTOME DATABASE ID RELEASE 68	373755	51	-0.11797	-0.99157	0.441431	0.696504	4831
PRESYNAPTIC FUNCTION OF KAINATE RECEPTORS	REACTOME	R-HSA-500657.1	11	-0.246224	-0.999639	0.431341	0.696714	9606
G ALPHA (Z) SIGNALLING EVENTS	REACTOME	R-HSA-418597.4	28	-0.158681	-0.995745	0.448754	0.696743	9606
PID_CD8_TCR_PATHWAY	MSIGDB_C2	PID_CD8_TCR_PATHWAY	31	-0.15146	-0.999069	0.440135	0.696982	4821
PID_NCADHERIN_PATHWAY	MSIGDB_C2	PID_NCADHERIN_PATHWAY	30	0.150549	0.989081	0.456031	0.69715	7480
PID_MYC_REPRESS_PATHWAY	MSIGDB_C2	PID_MYC_REPRESS_PATHWAY	52	-0.117213	-0.995875	0.442968	0.697329	12238
SIGNALING EVENTS MEDIATED BY HDAC CLASS III	PATHWAY INTERACTION DATABASE NCI-NATURE CURATED DATA	SIGNALING EVENTS MEDIATED BY HDAC CLASS III	23	-0.173225	-0.997972	0.442165	0.697431	10722
NOTCH SIGNALING PATHWAY	WIKIPATHWAYS_20190310	WP61_HOMO SAPIENS	53	-0.115592	-0.998306	0.438944	0.69763	5439
KIT RECEPTOR SIGNALING PATHWAY	WIKIPATHWAYS_20190310	WP304_HOMO SAPIENS	49	-0.12007	-0.995896	0.448518	0.698135	5954
VALIDATED TARGETS OF C-MYC TRANSCRIPTIONAL REPRESSION	PATHWAY INTERACTION DATABASE NCI-NATURE CURATED DATA	VALIDATED TARGETS OF C-MYC TRANSCRIPTIONAL REPRESSION	52	-0.117213	-0.996297	0.444644	0.69818	12238
COLANIC ACID BUILDING BLOCKS BIOSYNTHESIS	HUMANCYC	COLANSYN-PWY	13	0.225927	0.987422	0.44783	0.6982	3415
BIOCARTA_BARRESTIN_SRC_PATHWAY	MSIGDB_C2	BIOCARTA_BARRESTIN_SRC_PATHWAY	12	0.235111	0.987677	0.458141	0.698784	11082
G BETA:GAMMA SIGNALLING THROUGH PLC BETA	REACTOME	R-HSA-418217.3	11	-0.246224	-0.996415	0.439263	0.698805	9606
PID_LIS1_PATHWAY	MSIGDB_C2	PID_LIS1_PATHWAY	24	0.167393	0.986413	0.448778	0.699127	10857
SIG_CHEMOTAXIS	MSIGDB_C2	SIG_CHEMOTAXIS	35	-0.142632	-0.996642	0.4356	0.699225	4562
RANKL/RANK (RECEPTOR ACTIVATOR OF NFKB (LIGAND)) SIGNALING PATHWAY	WIKIPATHWAYS_20190310	WP2018	48	0.119716	0.983662	0.4623	0.703398	3401
PID_IL27_PATHWAY	MSIGDB_C2	PID_IL27_PATHWAY	13	0.224343	0.982961	0.459708	0.703683	95
BETA1 ADRENERGIC RECEPTOR SIGNALING PATHWAY	PANTHER PATHWAY	P04377	19	0.18705	0.980018	0.456278	0.704097	6442
PID_CERAMIDE_PATHWAY	MSIGDB_C2	PID_CERAMIDE_PATHWAY	43	-0.126251	-0.985123	0.454527	0.704146	5589
SUMOYLATION OF INTRACELLULAR RECEPTORS	REACTOME DATABASE ID RELEASE 68	4090294	21	-0.180113	-0.986352	0.457542	0.704237	7053
LEPTIN	NETPATH	LEPTIN	90	-0.0884613	-0.985495	0.457166	0.704239	11443
P53 PATHWAY BY GLUCOSE DEPRIVATION	PANTHER PATHWAY	P04397	19	-0.189546	-0.987103	0.454945	0.704434	10220
ENDOGENOUS_CANNABINOID_SIGNALING	PANTHER PATHWAY	P05730	11	-0.246224	-0.985638	0.45899	0.704801	9606
NEURODEGENERATIVE DISEASES	REACTOME DATABASE ID RELEASE 68	8863678	19	0.186861	0.981235	0.46128	0.704937	8732
IL27-MEDIATED SIGNALING EVENTS	PATHWAY INTERACTION DATABASE NCI-NATURE CURATED DATA	IL27-MEDIATED SIGNALING EVENTS	13	0.224343	0.980112	0.456218	0.704989	95
MONOAMINE TRANSPORT	WIKIPATHWAYS_20190310	WP727_HOMO SAPIENS	15	-0.211379	-0.986389	0.455894	0.705009	4668
P75 NTR RECEPTOR-MEDIATED SIGNALLING	REACTOME	R-HSA-193704.1	78	0.0957268	0.981564	0.461631	0.705367	10320
FCERI MEDIATED CA+2 MOBILIZATION	REACTOME	R-HSA-2871809.1	15	0.211296	0.980405	0.458721	0.705488	1770
LNCRNA INVOLVEMENT IN CANONICAL WNT SIGNALING AND COLORECTAL CANCER	WIKIPATHWAYS_20190310	WP4258_HOMO SAPIENS	71	-0.0993009	-0.983626	0.466457	0.706226	1630
NANOPARTICLE-MEDIATED ACTIVATION OF RECEPTOR SIGNALING	WIKIPATHWAYS_20190310	WP2643_HOMO SAPIENS	28	-0.156117	-0.983113	0.46213	0.706393	848
ATF-2 TRANSCRIPTION FACTOR NETWORK	PATHWAY INTERACTION DATABASE NCI-NATURE CURATED DATA	ATF-2 TRANSCRIPTION FACTOR NETWORK	46	-0.122109	-0.981476	0.461508	0.707077	4536
BIOCARTA_IL10_PATHWAY	MSIGDB_C2	BIOCARTA_IL10_PATHWAY	13	0.224343	0.977814	0.460226	0.707319	95
BIOCARTA_EIF4_PATHWAY	MSIGDB_C2	BIOCARTA_EIF4_PATHWAY	23	-0.171201	-0.981778	0.464914	0.707327	4453
PID_IL2_PI3K_PATHWAY	MSIGDB_C2	PID_IL2_PI3K_PATHWAY	27	-0.158225	-0.98202	0.455504	0.707687	5761
BIOCARTA_SPPA_PATHWAY	MSIGDB_C2	BIOCARTA_SPPA_PATHWAY	17	-0.196225	-0.980644	0.465079	0.70784	5683
PID_ATM_PATHWAY	MSIGDB_C2	PID_ATM_PATHWAY	30	0.150327	0.976923	0.462185	0.707982	11829
BIOCARTA_VEGF_PATHWAY	MSIGDB_C2	BIOCARTA_VEGF_PATHWAY	26	0.159501	0.97465	0.474495	0.708165	9950
ATM PATHWAY	PATHWAY INTERACTION DATABASE NCI-NATURE CURATED DATA	ATM PATHWAY	30	0.150327	0.97393	0.472752	0.708501	11829
PURINE SALVAGE	REACTOME DATABASE ID RELEASE 68	74217	12	0.232117	0.974722	0.462853	0.709089	8711
UNTITLED	PANTHER PATHWAY	P05916	18	0.190174	0.975627	0.473413	0.709446	10124
BCR	NETPATH	BCR	119	0.0767071	0.974957	0.464019	0.709701	3401
BIOCARTA_CARM_ER_PATHWAY	MSIGDB_C2	BIOCARTA_CARM_ER_PATHWAY	30	0.14834	0.972449	0.467623	0.710304	10892
NOTCH-MEDIATED HES HEY NETWORK	PATHWAY INTERACTION DATABASE NCI-NATURE CURATED DATA	NOTCH-MEDIATED HES HEY NETWORK	40	-0.131202	-0.978599	0.46515	0.71102	1365
REGULATION OF IFNG SIGNALING	REACTOME DATABASE ID RELEASE 68	877312	10	-0.252321	-0.977238	0.470529	0.712008	5040
INTERCONVERSION OF NUCLEOTIDE DI- AND TRIPHOSPHATES	REACTOME	R-HSA-499943.6	26	0.159778	0.970301	0.484027	0.712347	2703
PID_PDGFRB_PATHWAY	MSIGDB_C2	PID_PDGFRB_PATHWAY	117	-0.0773567	-0.977338	0.46601	0.712654	4461
OPIOID PROOPIOMELANOCORTIN PATHWAY	PANTHER PATHWAY	P05917	18	0.190174	0.96957	0.481378	0.712711	10124
PID_ATF2_PATHWAY	MSIGDB_C2	PID_ATF2_PATHWAY	46	-0.122109	-0.976428	0.473032	0.712757	4536
GLUCAGON SIGNALING IN METABOLIC REGULATION	REACTOME	R-HSA-163359.2	19	-0.186599	-0.975906	0.468237	0.712934	1876
TRANSLESION SYNTHESIS BY POLH	REACTOME	R-HSA-110320.1	18	0.189061	0.970535	0.468326	0.712955	6921
DEREGULATED CDK5 TRIGGERS MULTIPLE NEURODEGENERATIVE PATHWAYS IN ALZHEIMER'S DISEASE MODELS	REACTOME DATABASE ID RELEASE 68	8862803	19	0.186861	0.967752	0.477064	0.715182	8732
DEPOLYMERISATION OF THE NUCLEAR LAMINA	REACTOME DATABASE ID RELEASE 68	4419969	12	-0.231772	-0.97383	0.470494	0.715332	8718
TRIACYLGLYCERIDE SYNTHESIS	WIKIPATHWAYS_20190310	WP325_HOMO SAPIENS	13	-0.222813	-0.973907	0.4721	0.716023	6805
CD28 CO-STIMULATION	REACTOME DATABASE ID RELEASE 68	389356	24	0.164454	0.963308	0.476958	0.717364	7278
GAP JUNCTION TRAFFICKING	REACTOME DATABASE ID RELEASE 68	190828	14	-0.213486	-0.968935	0.47272	0.717372	9328
ESR-MEDIATED SIGNALING	REACTOME DATABASE ID RELEASE 68	8939211	148	-0.068397	-0.969265	0.4714	0.717559	11353
CONSTITUTIVE SIGNALING BY AKT1 E17K IN CANCER	REACTOME	R-HSA-5674400.1	25	-0.162899	-0.971619	0.469101	0.717953	10393
BIOCARTA_AKAPCENTROSOME_PATHWAY	MSIGDB_C2	BIOCARTA_AKAPCENTROSOME_PATHWAY	13	-0.222164	-0.967788	0.473378	0.717953	9043
SIGNALING BY EGFR	REACTOME	R-HSA-177929.1	41	-0.12933	-0.972	0.465896	0.71806	1666
APOPTOTIC FACTOR-MEDIATED RESPONSE	REACTOME	R-HSA-111471.3	15	-0.208127	-0.969395	0.476485	0.718139	8578
ANDROGENRECEPTOR	IOB	ANDROGENRECEPTOR	123	-0.0749498	-0.97022	0.474432	0.718195	12115
INWARDLY RECTIFYING K+ CHANNELS	REACTOME	R-HSA-1296065.1	12	0.228628	0.961162	0.493587	0.718345	5140
ACTIVATION OF IRF3 IRF7 MEDIATED BY TBK1 IKK EPSILON	REACTOME	R-HSA-936964.2	15	0.206966	0.963328	0.486579	0.718389	11490
NOTCH	NETPATH	NOTCH	65	-0.101984	-0.964503	0.482642	0.718556	5439
TRANSLESION SYNTHESIS BY REV1	REACTOME DATABASE ID RELEASE 68	110312	16	-0.201313	-0.969565	0.468819	0.718649	11574
LIPID METABOLISM PATHWAY	WIKIPATHWAYS_20190310	WP3965_HOMO SAPIENS	23	-0.167384	-0.964029	0.488789	0.718667	8917
PID_SYNDECAN_3_PATHWAY	MSIGDB_C2	PID_SYNDECAN_3_PATHWAY	13	0.22201	0.964283	0.490379	0.718672	4586
NAD METABOLISM, SIRTUINS AND AGING	WIKIPATHWAYS_20190310	WP3630_HOMO SAPIENS	10	-0.251395	-0.967838	0.482725	0.718685	6502
SIGNALING BY FGFR IN DISEASE	REACTOME DATABASE ID RELEASE 68	1226099	48	-0.118827	-0.964779	0.480583	0.718855	11866
SIGNALING BY RETINOIC ACID	REACTOME	R-HSA-5362517.2	28	-0.153563	-0.966912	0.487143	0.718856	2437
SIG_INSULIN_RECEPTOR_PATHWAY_IN_CARDIAC_MYOCYTES	MSIGDB_C2	SIG_INSULIN_RECEPTOR_PATHWAY_IN_CARDIAC_MYOCYTES	45	-0.122238	-0.970307	0.474138	0.718858	8215
RESOLUTION OF D-LOOP STRUCTURES	REACTOME	R-HSA-5693537.1	31	0.145426	0.960338	0.484517	0.718891	10981
AP-1 TRANSCRIPTION FACTOR NETWORK	PATHWAY INTERACTION DATABASE NCI-NATURE CURATED DATA	AP-1 TRANSCRIPTION FACTOR NETWORK	55	0.109643	0.961414	0.486432	0.7189	3421
SEROTONIN RECEPTOR 2 AND ELK-SRF/GATA4 SIGNALING	WIKIPATHWAYS_20190310	WP732_HOMO SAPIENS	16	-0.200138	-0.966033	0.488027	0.718902	4348
INSERTION OF TAIL-ANCHORED PROTEINS INTO THE ENDOPLASMIC RETICULUM MEMBRANE	REACTOME DATABASE ID RELEASE 68	9609523	18	0.187625	0.961953	0.493424	0.71893	6137
N-GLYCAN ANTENNAE ELONGATION	REACTOME DATABASE ID RELEASE 68	975577	10	0.249516	0.963515	0.487358	0.719083	10873
IRAK2 MEDIATED ACTIVATION OF TAK1 COMPLEX	REACTOME	R-HSA-937042.2	10	-0.248508	-0.9634	0.493081	0.719094	9441
PID_FAS_PATHWAY	MSIGDB_C2	PID_FAS_PATHWAY	32	-0.14403	-0.965069	0.491304	0.719119	1088
ATF6 (ATF6-ALPHA) ACTIVATES CHAPERONES	REACTOME DATABASE ID RELEASE 68	381033	11	-0.238826	-0.96633	0.489227	0.719166	11030
DOWNSTREAM SIGNAL TRANSDUCTION	REACTOME DATABASE ID RELEASE 68	186763	25	-0.161657	-0.965447	0.476988	0.719215	5196
PERK REGULATES GENE EXPRESSION	REACTOME	R-HSA-381042.1	30	0.147182	0.965059	0.488064	0.719314	9943
DOWNREGULATION OF ERBB2 SIGNALING	REACTOME	R-HSA-8863795.2	19	-0.185715	-0.970402	0.47683	0.71951	9513
RAF MAP KINASE CASCADE	REACTOME DATABASE ID RELEASE 68	5673001	166	0.0644864	0.964376	0.482404	0.719562	7453
ST_GAQ_PATHWAY	MSIGDB_C2	ST_GAQ_PATHWAY	24	0.163584	0.95873	0.487304	0.72091	6687
SIGNALING BY FGFR2 IN DISEASE	REACTOME DATABASE ID RELEASE 68	5655253	29	-0.150339	-0.960367	0.49159	0.721633	10815
GLUTATHIONE SYNTHESIS AND RECYCLING	REACTOME DATABASE ID RELEASE 68	174403	11	-0.237588	-0.960677	0.490425	0.721853	9731
INTRINSIC PATHWAY FOR APOPTOSIS	REACTOME DATABASE ID RELEASE 68	109606	46	-0.119559	-0.959681	0.498064	0.722117	11186
PID_AP1_PATHWAY	MSIGDB_C2	PID_AP1_PATHWAY	55	0.109643	0.957541	0.491288	0.722143	3421
RETROGRADE TRANSPORT AT THE TRANS-GOLGI-NETWORK	REACTOME	R-HSA-6811440.1	49	-0.116038	-0.961363	0.485404	0.7222	7786
DAP12 SIGNALING	REACTOME	R-HSA-2424491.2	14	-0.213881	-0.960852	0.48705	0.72235	10357
PID_DELTA_NP63_PATHWAY	MSIGDB_C2	PID_DELTA_NP63_PATHWAY	37	-0.132309	-0.958074	0.494104	0.724423	4745
ER QUALITY CONTROL COMPARTMENT (ERQC)	REACTOME	R-HSA-901032.5	21	-0.175162	-0.957261	0.489938	0.725201	5745
A TETRASACCHARIDE LINKER SEQUENCE IS REQUIRED FOR GAG SYNTHESIS	REACTOME DATABASE ID RELEASE 68	1971475	19	-0.18263	-0.956606	0.493379	0.725646	1171
PLATELET HOMEOSTASIS	REACTOME	R-HSA-418346.2	47	-0.118398	-0.954839	0.494858	0.725784	1990
INTRA-GOLGI TRAFFIC	REACTOME	R-HSA-6811438.1	39	-0.130408	-0.955207	0.50422	0.725883	12603
INSULIN PATHWAY	PATHWAY INTERACTION DATABASE NCI-NATURE CURATED DATA	INSULIN PATHWAY	40	-0.127727	-0.955754	0.487598	0.726479	5761
MECHANOREGULATION AND PATHOLOGY OF YAP/TAZ VIA HIPPO AND NON-HIPPO MECHANISMS	WIKIPATHWAYS_20190310	WP4534_HOMO SAPIENS	37	-0.132144	-0.95525	0.493519	0.726618	8271
BIOCARTA_CASPASE_PATHWAY	MSIGDB_C2	BIOCARTA_CASPASE_PATHWAY	20	-0.177243	-0.953919	0.49758	0.726752	11923
PID_PI3KCI_PATHWAY	MSIGDB_C2	PID_PI3KCI_PATHWAY	33	0.138361	0.953552	0.495874	0.727739	1950
HSP90 CHAPERONE CYCLE FOR SHRS	REACTOME DATABASE ID RELEASE 68	3371497	34	-0.13727	-0.952807	0.504045	0.72808	11225
DNA DAMAGE RECOGNITION IN GG-NER	REACTOME DATABASE ID RELEASE 68	5696394	37	0.131518	0.946241	0.506736	0.72813	6712
PHYTOCHEMICAL ACTIVITY ON NRF2 TRANSCRIPTIONAL ACTIVATION	WIKIPATHWAYS_20190310	WP3	14	0.21164	0.953862	0.49871	0.728205	1075
TRANSLESION SYNTHESIS BY Y FAMILY DNA POLYMERASES BYPASSES LESIONS ON DNA TEMPLATE	REACTOME	R-HSA-110313.1	36	0.133602	0.950321	0.502191	0.728684	6921
FATTY ACID &BETA;-OXIDATION I	HUMANCYC	FAO-PWY	14	0.210239	0.946472	0.507301	0.728738	9373
TP53 REGULATES TRANSCRIPTION OF DEATH RECEPTORS AND LIGANDS	REACTOME DATABASE ID RELEASE 68	6803211	10	0.246104	0.947475	0.505636	0.728908	5128
BIOCARTA_IGF1_PATHWAY	MSIGDB_C2	BIOCARTA_IGF1_PATHWAY	19	0.181964	0.950737	0.499803	0.728944	7278
NUCLEOBASE CATABOLISM	REACTOME	R-HSA-8956319.1	22	0.168054	0.951142	0.503594	0.729199	1519
STABILIZATION AND EXPANSION OF THE E-CADHERIN ADHERENS JUNCTION	PATHWAY INTERACTION DATABASE NCI-NATURE CURATED DATA	STABILIZATION AND EXPANSION OF THE E-CADHERIN ADHERENS JUNCTION	32	-0.14115	-0.949254	0.506863	0.729243	9278
PID_IL8_CXCR2_PATHWAY	MSIGDB_C2	PID_IL8_CXCR2_PATHWAY	24	0.16204	0.946719	0.504549	0.729311	11538
SIG_CD40PATHWAYMAP	MSIGDB_C2	SIG_CD40PATHWAYMAP	33	0.139738	0.947776	0.511393	0.729368	3247
BIOCARTA_SRCRPTP_PATHWAY	MSIGDB_C2	BIOCARTA_SRCRPTP_PATHWAY	10	0.245261	0.948204	0.50414	0.729591	2243
BASE EXCISION REPAIR	REACTOME	R-HSA-73884.2	57	0.107435	0.952007	0.494463	0.729659	9631
BIOCARTA_IGF1MTOR_PATHWAY	MSIGDB_C2	BIOCARTA_IGF1MTOR_PATHWAY	19	-0.182426	-0.951543	0.507382	0.729704	10323
GLUTATHIONE CONJUGATION	REACTOME	R-HSA-156590.2	28	-0.150347	-0.950705	0.499098	0.729714	6105
VALIDATED TRANSCRIPTIONAL TARGETS OF DELTANP63 ISOFORMS	PATHWAY INTERACTION DATABASE NCI-NATURE CURATED DATA	VALIDATED TRANSCRIPTIONAL TARGETS OF DELTANP63 ISOFORMS	37	-0.132309	-0.94942	0.504299	0.729729	4745
INHIBITION OF REPLICATION INITIATION OF DAMAGED DNA BY RB1 E2F1	REACTOME DATABASE ID RELEASE 68	113501	13	0.216408	0.951403	0.502609	0.729762	8010
TGF-BETA SIGNALING PATHWAY	WIKIPATHWAYS_20190310	WP366_HOMO SAPIENS	120	-0.0736855	-0.94974	0.496371	0.729934	5944
ST_GRANULE_CELL_SURVIVAL_PATHWAY	MSIGDB_C2	ST_GRANULE_CELL_SURVIVAL_PATHWAY	23	-0.164561	-0.950959	0.498116	0.73003	8328
IL8- AND CXCR2-MEDIATED SIGNALING EVENTS	PATHWAY INTERACTION DATABASE NCI-NATURE CURATED DATA	IL8- AND CXCR2-MEDIATED SIGNALING EVENTS	24	0.16204	0.948507	0.506275	0.730066	11538
BRAIN-DERIVED NEUROTROPHIC FACTOR (BDNF) SIGNALING PATHWAY	WIKIPATHWAYS_20190310	WP2380_HOMO SAPIENS	120	-0.0742563	-0.944602	0.510953	0.730074	1590
G-PROTEIN BETA:GAMMA SIGNALLING	REACTOME	R-HSA-397795.3	19	-0.182426	-0.950083	0.505229	0.73009	10323
PID_ECADHERIN_STABILIZATION_PATHWAY	MSIGDB_C2	PID_ECADHERIN_STABILIZATION_PATHWAY	32	-0.14115	-0.945403	0.508077	0.730167	9278
PNAT	PANTHER PATHWAY	P05912	29	0.147052	0.944619	0.506588	0.730178	10361
TRANSCRIPTIONAL REGULATION BY RUNX1	REACTOME DATABASE ID RELEASE 68	8878171	162	0.0639805	0.948949	0.499101	0.730253	7488
FCERI MEDIATED MAPK ACTIVATION	REACTOME DATABASE ID RELEASE 68	2871796	21	-0.171307	-0.944068	0.508124	0.730305	8560
AXIN MUTANTS DESTABILIZE THE DESTRUCTION COMPLEX, ACTIVATING WNT SIGNALING	REACTOME	R-HSA-4839735.1	14	-0.20856	-0.944791	0.509412	0.730519	10434
APC TRUNCATION MUTANTS HAVE IMPAIRED AXIN BINDING	REACTOME DATABASE ID RELEASE 68	5467337	14	-0.20856	-0.943474	0.509494	0.730657	10434
TOLL-LIKE RECEPTOR CASCADES	REACTOME	R-HSA-168898.6	118	-0.0749429	-0.947186	0.503736	0.730802	8868
PDGFR-BETA SIGNALING PATHWAY	PATHWAY INTERACTION DATABASE NCI-NATURE CURATED DATA	PDGFR-BETA SIGNALING PATHWAY	115	-0.0753232	-0.945433	0.51301	0.730921	4461
BIOCARTA_PTEN_PATHWAY	MSIGDB_C2	BIOCARTA_PTEN_PATHWAY	17	-0.190834	-0.946557	0.507732	0.7312	5761
BIOCARTA_CK1_PATHWAY	MSIGDB_C2	BIOCARTA_CK1_PATHWAY	11	-0.23475	-0.947817	0.50763	0.731203	11089
CONDENSATION OF PROMETAPHASE CHROMOSOMES	REACTOME	R-HSA-2514853.2	11	-0.235579	-0.947371	0.512273	0.731259	11077
BIOCARTA_BIOPEPTIDES_PATHWAY	MSIGDB_C2	BIOCARTA_BIOPEPTIDES_PATHWAY	34	-0.136891	-0.945446	0.510718	0.731707	7822
PDGFR-BETA PATHWAY	WIKIPATHWAYS_20190310	WP3972_HOMO SAPIENS	28	-0.14967	-0.945712	0.515578	0.732012	3528
TRUNCATED APC MUTANTS DESTABILIZE THE DESTRUCTION COMPLEX	REACTOME DATABASE ID RELEASE 68	4839744	14	-0.20856	-0.941138	0.519754	0.733508	10434
ACTIVATION OF RRNA EXPRESSION BY ERCC6 (CSB) AND EHMT2 (G9A)	REACTOME DATABASE ID RELEASE 68	427389	32	-0.13949	-0.940256	0.514994	0.733615	9302
AMER1 MUTANTS DESTABILIZE THE DESTRUCTION COMPLEX	REACTOME DATABASE ID RELEASE 68	4839748	14	-0.20856	-0.940626	0.510423	0.7337	10434
BIOCARTA_TOLL_PATHWAY	MSIGDB_C2	BIOCARTA_TOLL_PATHWAY	31	-0.14206	-0.941347	0.509529	0.733922	3555
BCR SIGNALING PATHWAY	PATHWAY INTERACTION DATABASE NCI-NATURE CURATED DATA	BCR SIGNALING PATHWAY	53	0.109107	0.939819	0.518031	0.734219	4164
PID_P38_MK2_PATHWAY	MSIGDB_C2	PID_P38_MK2_PATHWAY	18	-0.184607	-0.937344	0.524811	0.734365	8597
EBV LMP1 SIGNALING	WIKIPATHWAYS_20190310	WP262	21	0.170168	0.940684	0.521127	0.73463	3056
PI3K AKT SIGNALING	REACTOME DATABASE ID RELEASE 68	1257604	208	-0.0559158	-0.937605	0.524224	0.734666	10485
POSITIVE EPIGENETIC REGULATION OF RRNA EXPRESSION	REACTOME DATABASE ID RELEASE 68	5250913	60	0.103787	0.940098	0.51219	0.734714	10332
TRUNCATIONS OF AMER1 DESTABILIZE THE DESTRUCTION COMPLEX	REACTOME	R-HSA-5467348.2	14	-0.20856	-0.938677	0.518917	0.735019	10434
LISSENCEPHALY GENE (LIS1) IN NEURONAL MIGRATION AND DEVELOPMENT	PATHWAY INTERACTION DATABASE NCI-NATURE CURATED DATA	LISSENCEPHALY GENE (LIS1) IN NEURONAL MIGRATION AND DEVELOPMENT	27	-0.150174	-0.938229	0.518802	0.73507	8560
AXIN MISSENSE MUTANTS DESTABILIZE THE DESTRUCTION COMPLEX	REACTOME DATABASE ID RELEASE 68	5467340	14	-0.20856	-0.936436	0.514887	0.735306	10434
NEGATIVE REGULATORS OF RIG-I MDA5 SIGNALING	REACTOME	R-HSA-936440.4	33	-0.137784	-0.937681	0.516634	0.735324	6789
THE EFFECT OF PROGERIN ON THE INVOLVED GENES IN HUTCHINSON-GILFORD PROGERIA SYNDROME	WIKIPATHWAYS_20190310	WP4320	23	0.163199	0.940823	0.512147	0.735408	10865
PID_S1P_META_PATHWAY	MSIGDB_C2	PID_S1P_META_PATHWAY	18	-0.183263	-0.938747	0.517624	0.735695	10226
PROCESSING OF SMDT1	REACTOME	R-HSA-8949664.1	14	0.205589	0.940896	0.507407	0.736319	3232
TRANSFERRIN ENDOCYTOSIS AND RECYCLING	REACTOME	R-HSA-917977.1	24	0.160288	0.938018	0.509168	0.736621	9149
PID_GLYPICAN_1PATHWAY	MSIGDB_C2	PID_GLYPICAN_1PATHWAY	19	0.179523	0.936477	0.524211	0.737501	10363
CIRCADIAN RHYTHM PATHWAY	PATHWAY INTERACTION DATABASE NCI-NATURE CURATED DATA	CIRCADIAN RHYTHM PATHWAY	14	0.205352	0.935892	0.517084	0.737585	8409
INTERFERON-GAMMA SIGNALING PATHWAY	PANTHER PATHWAY	P00035	25	-0.155527	-0.934197	0.521573	0.737959	1808
MEIOTIC RECOMBINATION	REACTOME	R-HSA-912446.2	34	-0.134982	-0.933772	0.514274	0.737981	10832
SUMOYLATION OF DNA METHYLATION PROTEINS	REACTOME DATABASE ID RELEASE 68	4655427	15	-0.200373	-0.933278	0.524554	0.738148	5793
BIOCARTA_PITX2_PATHWAY	MSIGDB_C2	BIOCARTA_PITX2_PATHWAY	12	0.221915	0.936494	0.525478	0.738515	11273
P38 SIGNALING MEDIATED BY MAPKAP KINASES	PATHWAY INTERACTION DATABASE NCI-NATURE CURATED DATA	P38 SIGNALING MEDIATED BY MAPKAP KINASES	18	-0.184607	-0.934222	0.518422	0.738713	8597
VITAMIN A AND CAROTENOID METABOLISM	WIKIPATHWAYS_20190310	WP716_HOMO SAPIENS	20	-0.173801	-0.931792	0.527922	0.740188	384
SPHINGOSINE 1-PHOSPHATE (S1P) PATHWAY	PATHWAY INTERACTION DATABASE NCI-NATURE CURATED DATA	SPHINGOSINE 1-PHOSPHATE (S1P) PATHWAY	18	-0.183263	-0.930924	0.529424	0.741045	10226
METALLOPROTEASE DUBS	REACTOME DATABASE ID RELEASE 68	5689901	18	-0.181896	-0.928366	0.524643	0.741099	9441
PINK PARKIN MEDIATED MITOPHAGY	REACTOME	R-HSA-5205685.1	18	-0.181658	-0.930364	0.530263	0.74128	11054
REGULATION OF TP53 ACTIVITY THROUGH METHYLATION	REACTOME DATABASE ID RELEASE 68	6804760	18	-0.181896	-0.928465	0.527866	0.741705	9441
IKK COMPLEX RECRUITMENT MEDIATED BY RIP1	REACTOME DATABASE ID RELEASE 68	937041	18	-0.181896	-0.929553	0.53222	0.742017	9441
CDP-DIACYLGLYCEROL BIOSYNTHESIS I	HUMANCYC	PWY-5667	15	-0.198904	-0.927456	0.541485	0.742026	6780
EPHB FORWARD SIGNALING	PATHWAY INTERACTION DATABASE NCI-NATURE CURATED DATA	EPHB FORWARD SIGNALING	37	-0.128435	-0.928684	0.533146	0.742082	5584
TRIACYLGLYCEROL BIOSYNTHESIS	HUMANCYC	TRIGLSYN-PWY	15	-0.198904	-0.929049	0.522224	0.742181	6780
SUDDEN INFANT DEATH SYNDROME (SIDS) SUSCEPTIBILITY PATHWAYS	WIKIPATHWAYS_20190310	WP706	85	0.0857931	0.932324	0.534107	0.742341	979
EPH-EPHRIN SIGNALING	REACTOME DATABASE ID RELEASE 68	2682334	76	0.0914825	0.93262	0.530637	0.742809	8211
PID_BETA_CATENIN_DEG_PATHWAY	MSIGDB_C2	PID_BETA_CATENIN_DEG_PATHWAY	17	-0.187187	-0.926575	0.5345	0.742868	7518
PID_EPHB_FWD_PATHWAY	MSIGDB_C2	PID_EPHB_FWD_PATHWAY	37	-0.128435	-0.925408	0.538324	0.743505	5584
SHC1 EVENTS IN ERBB2 SIGNALING	REACTOME	R-HSA-1250196.4	13	-0.211162	-0.92572	0.529268	0.743705	4745
OSTEOCLAST SIGNALING	WIKIPATHWAYS_20190310	WP12	12	0.220718	0.929802	0.521538	0.744011	1633
BIOCARTA_NTHI_PATHWAY	MSIGDB_C2	BIOCARTA_NTHI_PATHWAY	21	0.17049	0.929078	0.53135	0.744369	7880
PID_CIRCADIAN_PATHWAY	MSIGDB_C2	PID_CIRCADIAN_PATHWAY	14	0.205352	0.930553	0.526114	0.744654	8409
SIGNALING EVENTS MEDIATED BY HEPATOCYTE GROWTH FACTOR RECEPTOR (C-MET)	PATHWAY INTERACTION DATABASE NCI-NATURE CURATED DATA	SIGNALING EVENTS MEDIATED BY HEPATOCYTE GROWTH FACTOR RECEPTOR (C-MET)	76	0.0906553	0.929859	0.531032	0.744953	11082
GASTRIN_CCK2R_240212	PANTHER PATHWAY	P06959	128	-0.0696389	-0.923519	0.539304	0.745507	3528
SIGNALING BY FGFR1 IN DISEASE	REACTOME DATABASE ID RELEASE 68	5655302	28	-0.14721	-0.923791	0.542566	0.745784	5633
PID_LKB1_PATHWAY	MSIGDB_C2	PID_LKB1_PATHWAY	44	0.11826	0.926761	0.531559	0.746693	6851
TARGET OF RAPAMYCIN (TOR) SIGNALING	WIKIPATHWAYS_20190310	WP1471	34	0.134974	0.926193	0.530782	0.746739	9978
PID_MET_PATHWAY	MSIGDB_C2	PID_MET_PATHWAY	76	0.0906553	0.925517	0.537502	0.746973	11082
RESOLUTION OF D-LOOP STRUCTURES THROUGH HOLLIDAY JUNCTION INTERMEDIATES	REACTOME DATABASE ID RELEASE 68	5693568	30	0.142183	0.926956	0.532152	0.747367	10981
OXIDATION BY CYTOCHROME P450	WIKIPATHWAYS_20190310	WP43_HOMO SAPIENS	17	-0.184423	-0.921006	0.540329	0.749442	7558
TRISTETRAPROLIN (TTP, ZFP36) BINDS AND DESTABILIZES MRNA	REACTOME	R-HSA-450513.2	16	0.188986	0.918142	0.5345	0.750679	10845
HIV-1 NEF: NEGATIVE EFFECTOR OF FAS AND TNF-ALPHA	PATHWAY INTERACTION DATABASE NCI-NATURE CURATED DATA	HIV-1 NEF: NEGATIVE EFFECTOR OF FAS AND TNF-ALPHA	29	0.142298	0.920262	0.542764	0.750749	3936
GLYPICAN 1 NETWORK	PATHWAY INTERACTION DATABASE NCI-NATURE CURATED DATA	GLYPICAN 1 NETWORK	18	0.18046	0.920638	0.544814	0.751086	1412
DEGRADATION OF CYSTEINE AND HOMOCYSTEINE	REACTOME	R-HSA-1614558.6	10	0.238629	0.918462	0.547929	0.751106	9582
PID_TRAIL_PATHWAY	MSIGDB_C2	PID_TRAIL_PATHWAY	26	0.151341	0.919484	0.537384	0.751217	2825
ZINC TRANSPORTERS	REACTOME DATABASE ID RELEASE 68	435354	12	0.218035	0.916647	0.54505	0.751438	2879
BIOCARTA_RHO_PATHWAY	MSIGDB_C2	BIOCARTA_RHO_PATHWAY	29	0.14352	0.921479	0.540036	0.751556	8414
SULFUR AMINO ACID METABOLISM	REACTOME	R-HSA-1614635.6	21	0.168097	0.918656	0.544019	0.751764	6535
EPO RECEPTOR SIGNALING	WIKIPATHWAYS_20190310	WP581	23	0.159724	0.920819	0.535929	0.751769	4617
RAC1/PAK1/P38/MMP2 PATHWAY	WIKIPATHWAYS_20190310	WP3303	63	0.0989161	0.922343	0.546862	0.751998	3401
FOXM1 TRANSCRIPTION FACTOR NETWORK	PATHWAY INTERACTION DATABASE NCI-NATURE CURATED DATA	FOXM1 TRANSCRIPTION FACTOR NETWORK	39	0.124189	0.916864	0.550031	0.752059	6005
N-GLYCAN TRIMMING IN THE ER AND CALNEXIN CALRETICULIN CYCLE	REACTOME DATABASE ID RELEASE 68	532668	35	0.130587	0.921626	0.545801	0.752323	12184
ALPHA 6 BETA 4 SIGNALING PATHWAY	WIKIPATHWAYS_20190310	WP244_HOMO SAPIENS	31	-0.139144	-0.918073	0.541184	0.75344	1728
GLYCOGEN SYNTHESIS AND DEGRADATION	WIKIPATHWAYS_20190310	WP500_HOMO SAPIENS	33	-0.135423	-0.91827	0.547586	0.753876	8579
WNT SIGNALING	WIKIPATHWAYS_20190310	WP428_HOMO SAPIENS	87	-0.0834501	-0.915405	0.544253	0.756911	1630
NEPHRIN NEPH1 SIGNALING IN THE KIDNEY PODOCYTE	PATHWAY INTERACTION DATABASE NCI-NATURE CURATED DATA	NEPHRIN NEPH1 SIGNALING IN THE KIDNEY PODOCYTE	23	-0.1604	-0.915816	0.543093	0.756935	9018
CARDIAC HYPERTROPHIC RESPONSE	WIKIPATHWAYS_20190310	WP2795_HOMO SAPIENS	46	-0.113899	-0.914429	0.549772	0.757957	10323
VEGFR2 MEDIATED CELL PROLIFERATION	REACTOME DATABASE ID RELEASE 68	5218921	15	-0.194794	-0.913269	0.551069	0.758574	4908
ANTIGEN ACTIVATES B CELL RECEPTOR (BCR) LEADING TO GENERATION OF SECOND MESSENGERS	REACTOME	R-HSA-983695.3	16	-0.18826	-0.913459	0.5556	0.759024	7236
MRNA DECAY BY 3' TO 5' EXORIBONUCLEASE	REACTOME	R-HSA-429958.2	16	0.188753	0.911293	0.557587	0.760482	9943
NUCLEOTIDE-BINDING DOMAIN, LEUCINE RICH REPEAT CONTAINING RECEPTOR (NLR) SIGNALING PATHWAYS	REACTOME DATABASE ID RELEASE 68	168643	39	0.122632	0.910591	0.560393	0.760767	3056
DAP12 INTERACTIONS	REACTOME DATABASE ID RELEASE 68	2172127	19	-0.173829	-0.911128	0.549847	0.76186	4348
NOTCH SIGNALING PATHWAY	PANTHER PATHWAY	P00045	24	-0.154917	-0.909387	0.552889	0.761927	4400
BIOCARTA_HIVNEF_PATHWAY	MSIGDB_C2	BIOCARTA_HIVNEF_PATHWAY	55	-0.104669	-0.91056	0.551564	0.762101	11923
CRMPS IN SEMA3A SIGNALING	REACTOME DATABASE ID RELEASE 68	399956	14	-0.200407	-0.909699	0.557922	0.762138	10552
RNA POLYMERASE III TRANSCRIPTION	REACTOME DATABASE ID RELEASE 68	74158	40	0.120843	0.90856	0.561583	0.762507	4772
PID_S1P_S1P4_PATHWAY	MSIGDB_C2	PID_S1P_S1P4_PATHWAY	12	-0.215812	-0.909705	0.558498	0.762933	8949
HISTONE MODIFICATIONS	WIKIPATHWAYS_20190310	WP2369	38	0.124792	0.908881	0.562275	0.762943	12682
PID_P53_DOWNSTREAM_PATHWAY	MSIGDB_C2	PID_P53_DOWNSTREAM_PATHWAY	119	0.0711879	0.907457	0.556647	0.763543	8593
GLYCEROPHOSPHOLIPID BIOSYNTHESIS	REACTOME	R-HSA-1483206.4	87	-0.082465	-0.908002	0.55419	0.763713	10802
APOPTOTIC CLEAVAGE OF CELLULAR PROTEINS	REACTOME DATABASE ID RELEASE 68	111465	28	0.143569	0.906047	0.563282	0.765177	6201
DOWNSTREAM SIGNALING OF ACTIVATED FGFR1	REACTOME	R-HSA-5654687.2	14	-0.200111	-0.904843	0.56565	0.767316	4348
GDNF	IOB	GDNF	35	0.128739	0.903786	0.569724	0.767409	3933
TIE2 SIGNALING	REACTOME	R-HSA-210993.1	14	-0.200111	-0.904904	0.563414	0.768011	4348
PID_FOXM1_PATHWAY	MSIGDB_C2	PID_FOXM1_PATHWAY	37	0.126256	0.901744	0.573458	0.768128	6005
BIOCARTA_NGF_PATHWAY	MSIGDB_C2	BIOCARTA_NGF_PATHWAY	16	0.185219	0.903791	0.569567	0.768443	7278
IL-5 SIGNALING PATHWAY	WIKIPATHWAYS_20190310	WP127	33	0.131297	0.902059	0.566613	0.768562	3369
CORTOCOTROPIN RELEASING FACTOR RECEPTOR SIGNALING PATHWAY	PANTHER PATHWAY	P04380	17	-0.182028	-0.90492	0.552161	0.768788	10149
TAK1 ACTIVATES NFKB BY PHOSPHORYLATION AND ACTIVATION OF IKKS COMPLEX	REACTOME	R-HSA-445989.3	23	0.155939	0.900733	0.572724	0.768982	10970
RNA POLYMERASE III ABORTIVE AND RETRACTIVE INITIATION	REACTOME	R-HSA-749476.2	40	0.120843	0.902391	0.569481	0.768988	4772
TRANSCRIPTIONAL ACTIVITY OF SMAD2 SMAD3:SMAD4 HETEROTRIMER	REACTOME	R-HSA-2173793.2	43	-0.115761	-0.903435	0.560721	0.76919	10120
PID_AURORA_B_PATHWAY	MSIGDB_C2	PID_AURORA_B_PATHWAY	36	-0.127643	-0.902644	0.569805	0.769875	3790
COOPERATION OF PDCL (PHLP1) AND TRIC CCT IN G-PROTEIN BETA FOLDING	REACTOME DATABASE ID RELEASE 68	6814122	29	-0.140932	-0.901738	0.567434	0.770781	10951
S1P4 PATHWAY	PATHWAY INTERACTION DATABASE NCI-NATURE CURATED DATA	S1P4 PATHWAY	12	-0.215812	-0.9	0.56666	0.772448	8949
REGULATION OF MICROTUBULE CYTOSKELETON	WIKIPATHWAYS_20190310	WP2038_HOMO SAPIENS	40	-0.120106	-0.900343	0.566459	0.772601	8044
PRADER-WILLI AND ANGELMAN SYNDROME	WIKIPATHWAYS_20190310	WP3998_HOMO SAPIENS	30	-0.138438	-0.896933	0.575632	0.777458	11520
AKT PHOSPHORYLATES TARGETS IN THE CYTOSOL	REACTOME	R-HSA-198323.3	14	-0.197248	-0.895131	0.578354	0.778417	9563
PID_ERBB4_PATHWAY	MSIGDB_C2	PID_ERBB4_PATHWAY	27	-0.14415	-0.894585	0.576254	0.778646	5428
TRANSCRIPTIONAL REGULATION BY THE AP-2 (TFAP2) FAMILY OF TRANSCRIPTION FACTORS	REACTOME	R-HSA-8864260.3	26	-0.147872	-0.895686	0.577039	0.779002	9563
BIOCARTA_TNFR1_PATHWAY	MSIGDB_C2	BIOCARTA_TNFR1_PATHWAY	28	-0.141558	-0.895198	0.583085	0.779102	11923
METABOLISM OF FOLATE AND PTERINES	REACTOME	R-HSA-196757.5	12	-0.212266	-0.893836	0.576109	0.779245	6586
BIOCARTA_DREAM_PATHWAY	MSIGDB_C2	BIOCARTA_DREAM_PATHWAY	11	-0.219727	-0.89273	0.579873	0.780529	3405
SENESCENCE AND AUTOPHAGY IN CANCER	WIKIPATHWAYS_20190310	WP615	92	0.0794534	0.894093	0.583199	0.780532	115
ERK1 ERK2 PATHWAY	REACTOME DATABASE ID RELEASE 68	5684996	171	0.0592328	0.892807	0.585546	0.781927	7453
CANONICAL WNT SIGNALING PATHWAY	PATHWAY INTERACTION DATABASE NCI-NATURE CURATED DATA	CANONICAL WNT SIGNALING PATHWAY	18	-0.175084	-0.891498	0.577324	0.782044	7930
INTERLEUKIN RECEPTOR SHC SIGNALING	REACTOME DATABASE ID RELEASE 68	912526	14	0.195422	0.89208	0.577487	0.782236	275
RHO GTPASES ACTIVATE NADPH OXIDASES	REACTOME	R-HSA-5668599.6	13	0.203621	0.888702	0.579952	0.782343	11538
BIOCARTA_RNA_PATHWAY	MSIGDB_C2	BIOCARTA_RNA_PATHWAY	10	0.229732	0.888835	0.58963	0.783145	5365
SIGNALING BY WNT	REACTOME DATABASE ID RELEASE 68	195721	222	-0.0514197	-0.889473	0.584554	0.783455	12318
T CELL ACTIVATION	PANTHER PATHWAY	P00053	42	-0.1155	-0.889752	0.581062	0.783736	4541
MAMMARY GLAND DEVELOPMENT PATHWAY - PUBERTY (STAGE 2 OF 4)	WIKIPATHWAYS_20190310	WP2814	11	0.218483	0.887362	0.590836	0.783815	3421
S1P1 PATHWAY	PATHWAY INTERACTION DATABASE NCI-NATURE CURATED DATA	S1P1 PATHWAY	17	0.17939	0.890647	0.583252	0.783908	1664
NAD+ BIOSYNTHETIC PATHWAYS	WIKIPATHWAYS_20190310	WP3645_HOMO SAPIENS	18	-0.174439	-0.890012	0.584135	0.784039	5525
PRE-NOTCH PROCESSING IN GOLGI	REACTOME DATABASE ID RELEASE 68	1912420	16	0.185392	0.88886	0.58211	0.784147	10897
5HT1 TYPE RECEPTOR MEDIATED SIGNALING PATHWAY	PANTHER PATHWAY	P04373	23	0.154499	0.889344	0.586062	0.784255	10361
MTOR SIGNALING PATHWAY	PATHWAY INTERACTION DATABASE NCI-NATURE CURATED DATA	MTOR SIGNALING PATHWAY	63	0.0955254	0.889898	0.587069	0.784256	10348
PID_AURORA_A_PATHWAY	MSIGDB_C2	PID_AURORA_A_PATHWAY	31	0.13381	0.885821	0.585537	0.784624	6476
PID_WNT_CANONICAL_PATHWAY	MSIGDB_C2	PID_WNT_CANONICAL_PATHWAY	18	-0.175084	-0.888373	0.584176	0.784705	7930
PDGF PATHWAY	WIKIPATHWAYS_20190310	WP2526_HOMO SAPIENS	38	-0.120104	-0.887768	0.573978	0.785021	553
P75NTR SIGNALS VIA NF-KB	REACTOME DATABASE ID RELEASE 68	193639	15	0.189165	0.885964	0.589322	0.785406	3056
BIOCARTA_P27_PATHWAY	MSIGDB_C2	BIOCARTA_P27_PATHWAY	13	0.201511	0.88448	0.589389	0.786068	5997
PLATELET AGGREGATION (PLUG FORMATION)	REACTOME	R-HSA-76009.2	18	0.172619	0.878678	0.602479	0.786492	10378
AURORA A SIGNALING	PATHWAY INTERACTION DATABASE NCI-NATURE CURATED DATA	AURORA A SIGNALING	31	0.13381	0.883645	0.589769	0.786616	6476
INTEGRIN SIGNALING	REACTOME DATABASE ID RELEASE 68	9006921	18	0.172619	0.878813	0.597368	0.78727	10378
NON-SMALL CELL LUNG CANCER	WIKIPATHWAYS_20190310	WP4255_HOMO SAPIENS	57	-0.0991218	-0.885592	0.592402	0.787505	4416
NCRNAS INVOLVED IN STAT3 SIGNALING IN HEPATOCELLULAR CARCINOMA	WIKIPATHWAYS_20190310	WP4337_HOMO SAPIENS	13	-0.201516	-0.88601	0.585273	0.787525	2656
INTEGRIN-LINKED KINASE SIGNALING	PATHWAY INTERACTION DATABASE NCI-NATURE CURATED DATA	INTEGRIN-LINKED KINASE SIGNALING	42	0.115461	0.880333	0.592747	0.78754	6609
BIOCARTA_ETC_PATHWAY	MSIGDB_C2	BIOCARTA_ETC_PATHWAY	11	0.217064	0.879601	0.603092	0.787873	11343
TRANSLATION FACTORS	WIKIPATHWAYS_20190310	WP107	49	0.10599	0.878944	0.604312	0.788052	5564
METABOLISM OF COFACTORS	REACTOME DATABASE ID RELEASE 68	8978934	17	0.178178	0.877042	0.603476	0.788472	5090
INITIATION OF TRANSCRIPTION AND TRANSLATION ELONGATION AT THE HIV-1 LTR	WIKIPATHWAYS_20190310	WP3414	31	0.134393	0.880381	0.60096	0.788487	5533
4-HYDROXYTAMOXIFEN, DEXAMETHASONE, AND RETINOIC ACIDS REGULATION OF P27 EXPRESSION	WIKIPATHWAYS_20190310	WP3879	17	0.1763	0.880568	0.603469	0.789189	11082
INTEGRIN ALPHAIIB BETA3 SIGNALING	REACTOME	R-HSA-354192.1	18	0.172619	0.881497	0.596564	0.789558	10378
BETA-CATENIN PHOSPHORYLATION CASCADE	REACTOME DATABASE ID RELEASE 68	196299	17	0.176767	0.88087	0.59599	0.78967	9371
TOLL LIKE RECEPTOR 7 8 (TLR7 8) CASCADE	REACTOME	R-HSA-168181.1	81	0.0828133	0.873327	0.598556	0.790193	11146
MYD88 DEPENDENT CASCADE INITIATED ON ENDOSOME	REACTOME	R-HSA-975155.1	81	0.0828133	0.873853	0.615739	0.79024	11146
AMYLOID FIBER FORMATION	REACTOME	R-HSA-977225.5	45	-0.110914	-0.880858	0.59284	0.790762	10310
SUPERPATHWAY OF INOSITOL PHOSPHATE COMPOUNDS	HUMANCYC	PWY-6371	51	-0.104225	-0.879915	0.595829	0.790924	9290
NETRIN-1 SIGNALING	REACTOME DATABASE ID RELEASE 68	373752	33	-0.129651	-0.881182	0.603438	0.790971	322
NCRNAS INVOLVED IN WNT SIGNALING IN HEPATOCELLULAR CARCINOMA	WIKIPATHWAYS_20190310	WP4336_HOMO SAPIENS	63	-0.0943059	-0.882011	0.614148	0.791046	1630
SIGNALING BY NTRKS	REACTOME DATABASE ID RELEASE 68	166520	84	0.0815016	0.872285	0.612798	0.791063	1412
INTEGRATED CANCER PATHWAY	WIKIPATHWAYS_20190310	WP1971HOMO SAPIENS	41	-0.115969	-0.88026	0.598389	0.791089	1859
TP53 REGULATES TRANSCRIPTION OF GENES INVOLVED IN CYTOCHROME C RELEASE	REACTOME	R-HSA-6803204.1	16	0.181246	0.873886	0.614529	0.791206	10957
HALLMARK_PEROXISOME	MSIGDB_C2	HALLMARK_PEROXISOME	82	-0.0828428	-0.881321	0.593162	0.791521	7464
BBSOME-MEDIATED CARGO-TARGETING TO CILIUM	REACTOME DATABASE ID RELEASE 68	5620922	20	-0.163328	-0.882115	0.591598	0.791663	11400
NEPHRIN FAMILY INTERACTIONS	REACTOME	R-HSA-373753.3	16	0.180485	0.87407	0.605881	0.791891	10968
TRYPTOPHAN METABOLISM	WIKIPATHWAYS_20190310	WP465_HOMO SAPIENS	25	-0.147342	-0.882729	0.591195	0.792128	5403
PACKAGING OF TELOMERE ENDS	REACTOME DATABASE ID RELEASE 68	171306	20	-0.162713	-0.882133	0.594186	0.792445	9236
BDNF	IOB	BDNF	39	0.118477	0.874114	0.612253	0.792847	9059
RALA DOWNSTREAM REGULATED GENES	WIKIPATHWAYS_20190310	WP2290	12	0.207326	0.870132	0.605945	0.793992	10277
ALPHA-LINOLENIC (OMEGA3) AND LINOLEIC (OMEGA6) ACID METABOLISM	REACTOME DATABASE ID RELEASE 68	2046104	10	-0.227038	-0.877681	0.608465	0.794274	5406
ERBB4 SIGNALING EVENTS	PATHWAY INTERACTION DATABASE NCI-NATURE CURATED DATA	ERBB4 SIGNALING EVENTS	25	-0.145614	-0.87667	0.612019	0.794539	5428
VALIDATED TRANSCRIPTIONAL TARGETS OF TAP63 ISOFORMS	PATHWAY INTERACTION DATABASE NCI-NATURE CURATED DATA	VALIDATED TRANSCRIPTIONAL TARGETS OF TAP63 ISOFORMS	46	-0.109424	-0.876906	0.604837	0.794904	5349
CONDENSATION OF PROPHASE CHROMOSOMES	REACTOME	R-HSA-2299718.1	27	-0.141465	-0.87577	0.603206	0.795398	10832
METABOLIC DISORDERS OF BIOLOGICAL OXIDATION ENZYMES	REACTOME	R-HSA-5579029.2	18	0.169969	0.868145	0.615661	0.795592	759
REGULATION OF INNATE IMMUNE RESPONSES TO CYTOSOLIC DNA	REACTOME	R-HSA-3134975.2	12	0.206923	0.867559	0.6111	0.795626	11490
PID_NFAT_TFPATHWAY	MSIGDB_C2	PID_NFAT_TFPATHWAY	30	0.133702	0.865754	0.622541	0.79584	2412
PID_MTOR_4PATHWAY	MSIGDB_C2	PID_MTOR_4PATHWAY	66	0.0900412	0.866179	0.616962	0.796088	7480
BIOCARTA_CCR5_PATHWAY	MSIGDB_C2	BIOCARTA_CCR5_PATHWAY	14	0.192016	0.868334	0.611549	0.796271	1359
PID_CXCR3_PATHWAY	MSIGDB_C2	PID_CXCR3_PATHWAY	32	0.129622	0.866502	0.622672	0.79652	10348
TRAF6 MEDIATED NF-KB ACTIVATION	REACTOME	R-HSA-933542.1	21	0.157131	0.864581	0.615369	0.796959	5314
PID_S1P_S1P2_PATHWAY	MSIGDB_C2	PID_S1P_S1P2_PATHWAY	22	-0.155263	-0.870094	0.61434	0.797878	8949
HALLMARK_G2M_CHECKPOINT	MSIGDB_C2	HALLMARK_G2M_CHECKPOINT	191	-0.0545495	-0.871619	0.609353	0.798282	13328
NON-GENOMIC ACTIONS OF 1,25 DIHYDROXYVITAMIN D3	WIKIPATHWAYS_20190310	WP4341_HOMO SAPIENS	53	-0.101982	-0.871119	0.610278	0.798386	7822
[truncated: 528 more rows]

## Sheet: Legend
Data Supplement 1c| Legend_DE_analysis
[truncated: 22 more rows]
